# Supplementary material for: A cell atlas of adult muscle precursors uncovers early events in fibre‐type divergence in Drosophila
Source: EMBO Rep. 2020 Aug 19;21(10):e49555. doi: 10.15252/embr.201949555 (PMC7534622; doi:10.15252/embr.201949555)
Supplement: Supplementary file 3 — Dataset EV1 [file EMBR-21-e49555-s003.xls]

## Sheet: Legend
Dataset EV1. Average expression of all genes across all clusters found in the reference single-cell atlas. Related to Figure 1
List of average gene expression across all clusters.

## Sheet: Average Gene Expression-Cluster
Average expression/Clusters	Myoblast cells							Epithelial cells																	Tracheal cells
Gene	DFM_1	DFM_2	IFM_1	IFM_2	IFM_3	IFM_4	IFM_5	Epi_9	Epi_5	Epi_4	Epi_16	Epi_1	Epi_13	Epi_14	Epi_7	Epi_3	Epi_2	Epi_10	Epi_15	PM_1	PM_2	ES_1	ES_2	ES_3	Trachea_1	Trachea_2
128up	0.439709	0.643202	0.309515	0.590118	0.463839	0.812054	0.913092	0.669335	0.865689	0.464565	0.618718	0.510655	0.61183	0.289603	0.425758	0.389747	0.642492	0.366328	0.883667	0.433114	0.347459	0.665443	0.312217	0.39926	0.528962	0.528911
14-3-3epsilon	27.5805	25.4334	21.1681	25.7581	24.8198	25.4404	24.0717	24.8443	24.5078	26.4072	23.4614	26.5381	28.3509	23.9998	24.7262	22.5841	23.1771	23.5307	26.3867	24.4074	23.8174	33.9264	21.7911	22.2808	25.5981	18.6803
14-3-3zeta	30.5103	24.7277	26.5627	31.9786	28.4383	36.0039	26.2557	25.2827	22.3181	23.5358	23.0394	22.2213	23.7109	19.1599	25.7047	20.0615	20.9926	26.0433	23.6096	23.5528	21.8537	31.5607	18.1046	20.5961	25.6612	29.656
140up	0.185492	0	0.09608	0.0643644	0.0101576	0.089306	0.122725	0.15002	0.0964928	0.0341171	0	0.0778768	0.0471874	0.0299301	0	0.0769843	0.087021	0.0489356	0.018399	0.158376	0.0363051	0	0.198767	0.146916	0.0612269	0
18SrRNA-Psi:CR41602	3.66599	4.27206	3.3111	3.29187	3.13736	4.04198	7.13225	6.38711	5.25171	5.30386	4.37495	4.36493	4.42759	3.18953	3.88672	4.65336	5.15274	6.07211	3.10037	5.52842	4.41554	2.64302	5.00808	4.1665	4.96725	8.9576
18w	0.33119	0.591	0.376249	0.489724	0.453549	0.605267	0.325596	0.859927	0.497735	0.894726	0.90806	0.637031	0.554171	0.587179	1.11301	0.490342	0.553675	0.506011	0.2899	0.515166	0.325414	0.0373056	0.394778	0.454264	0.63824	1.28962
26-29-p	0.605995	0.402141	0.60916	0.655781	0.50442	0.486901	0.62331	1.60916	1.51012	1.23693	1.15479	1.49898	1.01312	1.12059	1.26956	1.07903	0.95606	1.93461	1.2136	1.58831	1.32707	0.870798	0.993217	0.597128	0.9007	1.81095
28SrRNA-Psi:CR40741	0.591143	1.01082	0.42422	0.219102	0.40467	0.49246	0.821841	2.82963	1.80899	2.18354	1.34309	1.11564	2.4186	0.416871	1.35942	0.825701	1.0053	3.49612	0.576773	2.38465	1.59326	1.22085	0.910353	1.37623	2.20225	3.37217
28SrRNA-Psi:CR41609	0.0854345	0.114723	0.210594	0.0999358	0.0515247	0.226678	0.265484	0.397315	0.324346	0.373138	0.457045	0.157731	0.384719	0.289247	0.150667	0.16093	0.244599	0.80465	0.132172	0.78113	0.443086	0.734878	0.121825	0.31033	0.388295	0.696489
28SrRNA-Psi:CR45855	5.97884	3.06931	4.01406	4.80615	3.79826	8.89359	2.96979	8.2918	5.3454	8.35225	7.65427	6.35063	7.91665	4.84169	6.48129	3.8814	5.42927	8.03178	5.13009	6.4612	6.13557	3.32483	3.89263	4.39515	3.05418	11.0753
28SrRNA-Psi:CR45859	1.88925	1.84506	1.78584	1.49498	1.64003	3.08355	6.11926	5.21064	3.74688	4.67005	2.81496	2.41818	4.84323	2.17698	3.33337	1.42194	3.06619	5.32525	2.10975	4.37137	3.43994	1.72165	2.75322	2.60315	3.29606	11.2743
28SrRNA-Psi:CR45860	0.0358317	0	0.00749766	0.0307953	0.0509685	0.0324913	0.0256282	0	0.131416	0.0297231	0.0361279	0.0407404	0.111315	0	0.129261	0	0.0463721	0.22187	0	0.0881245	0.135787	0.219674	0.0441715	0.0230512	0.307275	0.161358
4E-T	0.271325	0.364472	0.197372	0.335289	0.289265	0.276748	0.411211	0.378296	0.327987	0.545497	0.0916996	0.343915	0.0963413	0.17787	0.297302	0.267777	0.154816	0.240534	0.227246	0.206323	0.169693	0.113941	0.051942	0.197238	0.220499	0.080679
4EHP	1.65589	1.51476	2.27493	1.92315	2.00029	2.08835	1.98787	2.11029	2.24323	1.84546	1.61414	2.15471	2.30903	1.5126	1.89302	1.52579	1.63816	2.04942	1.72655	1.62133	1.74733	1.74043	1.82483	1.19742	1.46007	1.54061
5PtaseI	0.0890954	0.0415053	0.0628322	0.0457223	0.0437077	0.0446728	0.0291753	0.0896814	0.124004	0.150325	0.0724549	0.0693165	0.0633289	0	0.0714603	0.0837939	0.102815	0.0163739	0.0511457	0.23977	0.0271283	0	0.0212321	0.00785278	0.0251855	0.274982
A16	0.2312	0.0953227	0.154414	0.278729	0.279739	0.337692	0.255952	0.301889	0.32766	0.210303	0.40923	0.370758	0.584851	0.673404	0.334473	0.379806	0.384675	0.347665	0.208648	0.287758	0.270736	0.927972	0.368917	0.620156	0.191547	0.0884895
A2bp1	18.5562	12.7704	14.8945	12.8468	14.5658	15.9917	11.925	4.59791	4.47836	5.77603	5.83424	4.44857	4.62637	4.09564	4.68708	4.105	3.21664	6.0972	4.6381	7.83567	4.39623	5.00373	5.40485	4.86457	8.31126	5.10644
ACC	0.212224	0.111878	0.282703	0.106034	0.112691	0.176621	0.163562	0.138608	0.140636	0.156407	0.432368	0.167941	0.0936456	0.177016	0.282024	0.21452	0.14939	0.302731	0.198335	0.160868	0.151959	0	0.190318	0.0935411	0.210162	0.080679
ADD1	1.0733	0.693233	1.14175	1.00802	1.33556	1.41568	1.2896	1.4027	1.05432	1.54771	2.13162	1.13972	1.53536	1.18914	1.39597	0.962653	1.28173	1.20031	1.14036	0.936881	1.3111	1.55716	1.13624	0.912223	0.834891	0.0732134
AGBE	0.0825622	0.361609	0.0974287	0.135437	0.184512	0.085925	0.343831	0.163046	0.354485	0.150804	0.276634	0.260257	0.153609	0.302011	0.140276	0.345184	0.276116	0.0943798	0.279634	0.156284	0.157032	0.287686	0.17473	0.319197	0.0885686	0.0518828
AGO1	8.24309	7.0867	8.7425	7.09893	8.0876	6.93526	6.07654	9.24876	9.34036	10.8471	9.58421	10.4271	8.32253	10.4125	9.42428	8.49674	6.6905	9.34625	9.15324	8.38831	8.47981	11.0733	10.7279	9.78566	5.89729	6.30806
AGO2	0.887438	0.824434	0.809064	0.749054	0.888411	0.915129	1.00505	0.717613	1.04204	0.828217	0.638387	1.01497	0.737414	0.789051	0.985182	0.851826	0.896765	0.936368	0.431368	1.27994	1.14636	1.18041	0.58248	1.00785	0.775816	1.94637
AIF	0.31304	0.532176	0.4761	0.322867	0.629355	0.556217	0.91243	0.50409	0.436676	0.310179	0.321797	0.309886	0.513878	0.282211	0.431766	0.32772	0.390047	0.41332	0.368144	0.314459	0.332389	0.174449	0.474605	0.217584	0.273086	0.586291
ALiX	0.27632	0.678455	0.329445	0.23647	0.187793	0.18231	0.19347	0.213091	0.313299	0.271152	0.319829	0.375666	0.253631	0.280427	0.326212	0.286568	0.329163	0.384688	0.177071	0.474685	0.279452	0.598792	0.346912	0.429013	0.385244	0.0982801
AMPKalpha	0.188463	0.462278	0.250723	0.103217	0.109308	0.265895	0.17872	0.236727	0.195231	0.225452	0.192587	0.0762691	0.118441	0.121821	0.101783	0.0867492	0.178949	0.242025	0.121963	0.0449384	0.112009	0.0373659	0.0954908	0.078865	0.366706	0
AMPdeam	0.281209	0.159419	0.476084	0.459533	0.412269	0.441972	0.530328	0.349854	0.347832	0.403286	0.664217	0.618404	0.553097	0.374227	0.290773	0.357354	0.393018	0.339476	0.508611	0.499734	0.567434	3.27338	0.298892	0.358999	0.517297	0.215566
AP-1-2beta	0.210274	0.00574367	0.273944	0.246946	0.241903	0.314569	0.187648	0.219066	0.285563	0.284835	0.357568	0.299996	0.14909	0.159405	0.221496	0.20905	0.321854	0.313248	0.189984	0.472603	0.251165	0	0.157311	0.142263	0.268542	0.0904028
AP-1gamma	0.892453	0.841468	0.813024	1.23528	1.04729	1.17387	0.960786	1.55975	1.9592	1.76507	1.73939	1.47471	1.44083	1.37612	1.35204	1.15906	1.20488	2.21377	0.982301	0.824655	1.94325	1.54089	1.15283	1.6536	1.5552	0.917547
AP-1mu	0.301019	0.128245	0.086254	0.20635	0.134912	0.184401	0.169743	0.189288	0.299198	0.219443	0.0517098	0.177514	0.11258	0.166951	0.128832	0.190585	0.160437	0.17292	0.251821	0.310403	0.280253	0.0563261	0.102904	0.0989357	0.140747	0
AP-1sigma	0.709975	0.298342	0.522151	0.627316	0.658374	0.516902	0.5561	0.431241	0.520475	0.589115	0.466281	0.576208	0.486599	0.659804	0.318386	0.561387	0.463884	0.693191	0.361807	0.484098	0.381707	0.200795	0.562837	0.692598	0.591539	1.50236
AP-2alpha	0.376489	0.609437	0.272664	0.438404	0.220532	0.301177	0.557689	0.278576	0.313531	0.346223	0.334266	0.49096	0.346782	0.44916	0.490308	0.409542	0.393007	0.623968	0.416947	0.304424	0.386345	0.265664	0.584286	0.368021	0.647402	0.81846
AP-2sigma	0.369393	0.323671	0.379813	0.443102	0.289539	0.444453	0.343702	0.343718	0.480054	0.519045	0.441086	0.529212	0.591658	0.56779	0.394198	0.510374	0.619622	0.40272	0.536026	1.37844	0.59928	2.08822	0.577299	0.508779	0.396745	0.171494
APP-BP1	0.180188	0	0.204646	0.115497	0.0923919	0.0370332	0.0924559	0.135437	0.0960744	0.0701524	0.106103	0.0849727	0.0306824	0.103259	0.0872804	0.086634	0.109449	0.0631772	0.0122759	0.0563084	0.0588318	0.814371	0.0266404	0.110762	0.0724735	0
ASPP	0.0632948	0.145834	0.0966128	0.0813439	0.0791053	0.138986	0.115219	0.967189	0.679315	0.730337	0.780693	0.820685	0.761699	0.836806	0.578729	0.611003	0.697378	0.795282	0.921267	0.458011	0.589658	0.279131	0.532531	0.753302	0.628323	0.0518828
ATP8B	0.0358794	0	0.0198059	0.0759633	0.0505375	0.0260329	0.0133557	0	0.0108428	0.016937	0.134103	0.0522757	0.103669	0.102665	0.0447784	0.0699248	0.0117399	0.148461	0.201699	0.515863	0.145534	1.37918	0.102253	0.101084	0.211116	0.215519
ATPCL	0.197648	0.206497	0.433868	0.269344	0.186295	0.193774	0.358974	0.15261	0.242557	0.341291	0.346014	0.244899	0.201153	0.342037	0.352331	0.175775	0.160202	0.294229	0.342861	0.122191	0.27705	0.0700133	0.470938	0.141639	0.364597	0.0518828
ATPsyn-Cf6	2.82655	3.1261	2.93253	3.96494	3.81418	3.89147	3.30835	2.83367	3.40919	2.54505	3.176	3.03886	2.93722	3.47331	3.54227	3.2339	3.53925	3.5596	3.88623	3.94336	3.77264	5.61484	2.95916	3.43973	4.38809	5.37648
ATPsyn-b	2.59531	3.04399	2.16449	2.95853	2.68798	3.62986	3.99818	3.31496	2.46104	2.06372	1.80477	2.34618	2.7199	2.44281	2.65801	2.32616	2.95928	2.5379	2.54085	2.99945	2.95499	2.19804	1.97054	2.43688	2.66599	1.86018
ATPsyn-beta	2.97342	3.36108	3.47912	4.07177	3.59753	4.12622	4.50954	3.44181	2.89284	2.92581	3.30067	3.16194	3.67175	3.13228	2.94515	3.11585	3.40695	2.96319	3.23582	3.42942	3.29723	3.81866	2.79966	3.18878	4.7156	4.80593
ATPsyn-d	2.91401	3.66162	3.23803	3.56891	4.0038	4.05219	3.47409	2.53626	3.05892	2.59642	1.54066	3.00713	2.72339	1.85749	2.39902	2.56516	3.08941	2.55587	2.55564	2.75564	2.42029	2.66526	2.7762	3.36943	2.81309	1.06307
ATPsyn-gamma	2.40975	2.70112	2.67189	2.85613	2.2882	2.82688	2.59319	2.29451	2.37055	2.21599	2.04434	2.28907	2.19168	1.75011	2.78433	2.50013	3.12437	2.51931	2.34608	2.4853	3.04672	2.48233	2.21504	2.21405	3.05443	2.24544
Aac11	0.979546	1.03506	1.08943	1.13383	0.874766	1.6525	1.4885	2.13675	1.52075	2.48706	2.45132	2.00515	1.48968	1.58205	1.54511	1.63012	1.4347	1.83631	1.61083	1.68477	1.55038	2.26736	1.43475	1.58944	1.04895	1.30508
Aatf	0.333384	0.649849	0.327048	0.451419	0.525039	0.518134	0.713642	0.302803	0.411291	0.272241	0.2009	0.374822	0.439348	0.272481	0.262141	0.279721	0.324277	0.550882	0.374623	0.241249	0.353421	0.550291	0.235119	0.150081	0.630107	0.103766
Aats-ala	0.27571	0.14967	0.275297	0.38523	0.343293	0.5758	0.58197	0.681841	0.584822	0.577705	0.447174	0.587222	0.507116	0.220146	0.620839	0.369129	0.627922	0.659323	0.567487	0.47364	0.78852	0.587388	0.39597	0.441292	0.603696	1.00194
Aats-arg	0.242595	0.229676	0.131954	0.241998	0.151874	0.327297	0.279097	0.409668	0.101386	0.157297	0.264002	0.245306	0.26035	0.087959	0.278939	0.17103	0.19913	0.272183	0.237823	0.372316	0.300684	0.817551	0.105999	0.0263621	0.427309	0.743381
Aats-asn	0.292315	0.665487	0.270046	0.511831	0.218101	0.592149	0.579765	0.347543	0.486301	0.468695	0.365619	0.435577	0.343421	0.158805	0.497039	0.432239	0.499236	0.333643	0.556866	0.535275	0.378441	0.357069	0.329986	0.31188	0.513394	0.847886
Aats-asp	1.01134	0.902149	1.21821	1.17659	0.834772	1.37225	1.66736	0.676827	0.947948	1.16981	1.33275	0.96056	0.916111	1.06774	0.871818	0.885531	1.03329	0.9323	1.04684	1.40437	1.19721	0.625305	0.885963	0.720383	1.46394	2.42759
Aats-gln	0.304939	0.502741	0.270844	0.366281	0.336505	0.586688	0.515249	0.410574	0.185283	0.364642	0.252039	0.300844	0.527917	0.457123	0.453333	0.176312	0.389578	0.346403	0.356526	0.454426	0.296176	0.121274	0.225032	0.572279	0.527409	0.215566
Aats-glupro	0.300846	0.538877	0.264344	0.350057	0.290064	0.486405	0.503063	0.653214	0.428529	0.746734	0.537167	0.370331	0.362262	0.314326	0.327477	0.320134	0.371334	0.374413	0.467797	0.431099	0.422112	0.253882	0.26024	0.245826	0.350453	1.02814
Aats-gly	0.422823	0.595328	0.679327	0.576264	0.460294	0.697043	0.416427	0.571853	0.924028	0.726899	0.560512	0.689899	0.656853	0.866907	0.557797	0.660012	0.762604	0.499405	0.813476	0.872298	0.573339	0.273991	0.841712	0.563434	0.563237	0.359668
Aats-his	0.388627	0.326055	0.719981	0.787179	0.481048	0.984777	0.610342	0.442785	0.625701	0.533508	0.25315	0.377994	0.384597	0.283065	0.449185	0.371543	0.453707	0.604939	0.368017	0.539388	0.280505	0.315562	0.421329	0.290297	0.896007	0
Aats-ile	0.285804	0.112662	0.140601	0.288956	0.195901	0.434044	0.51287	0.239431	0.239351	0.178571	0.306411	0.308244	0.279527	0.209849	0.33635	0.196567	0.267402	0.22068	0.442132	0.260299	0.261377	0.020977	0.188916	0.630673	0.209124	0.354836
Aats-lys	0.506333	0.541985	0.632201	0.627378	0.451371	0.451354	0.882587	0.662019	0.439708	0.308207	0.306977	0.412999	0.338171	0.243305	0.382834	0.619331	0.49346	0.266971	0.618853	0.312458	0.226326	0.29653	0.434176	0.344176	0.640884	0.0366067
Aats-ser	0.0282328	0.174497	0	0.00609682	0.0437824	0.0480244	0.00689843	0.114047	0.0479694	0.0848313	0.136381	0.092854	0.0180521	0.0353234	0.0293777	0.0359225	0.0486195	0.00585309	0.00811217	0.149801	0.065509	0	0.032305	0.00780082	0.0348219	0
Aats-thr	0.805154	0.638977	0.787578	0.990633	1.01726	0.943128	1.43913	0.566665	0.640096	0.667833	0.804244	0.505847	0.605566	0.662416	0.547681	0.429189	0.914427	0.556115	0.796598	1.11363	0.70746	0.549988	0.620557	0.631061	1.08903	0.305969
Aats-trp	0.123299	0.00786806	0.103212	0.130889	0.111021	0.153299	0.165681	0.0737579	0.12151	0.139754	0.207806	0.0971195	0.186577	0.0559329	0.206718	0.10949	0.104957	0.0763807	0.0511745	0.132227	0.146635	0	0.153681	0.116988	0.0916423	0.0366067
Aats-tyr	0.586113	0.278035	0.548543	0.525879	0.705584	0.719118	0.698988	0.301122	0.42254	0.441258	0.271972	0.505954	0.351625	0.440337	0.545266	0.415475	0.671406	0.432652	0.362193	0.893392	0.573537	0.299453	0.40142	0.360468	0.622894	2.45913
Aats-tyr-m	0.0445625	0	0.0216967	0.0132645	0.0651494	0.0410975	0.0620826	0.0251032	0.010493	0.0364213	0.188383	0.0292699	0.0156732	0	0.00482403	0.0105161	0.061263	0.0840689	0	0.0447612	0.0224903	0	0	0.0389296	0.0221248	0.080679
Abd-B	0.0407777	0.0758144	0.103404	0.056519	0.0622432	0.0162415	0.0371906	0.0184872	0.0145979	0.0696653	0	0.0686486	0.0411575	0.0261812	0.022925	0.022871	0.0231092	0.0117597	0.222488	0.0179272	0.0440804	0.020977	0.0102153	0.0198954	0.0909186	0
Abi	0.239235	0.204377	0.234566	0.19468	0.090387	0.190624	0.0835265	0.253736	0.16893	0.287364	0.147871	0.321393	0.118319	0.218036	0.0979518	0.144946	0.210485	0.133098	0.209715	0.194736	0.223047	0.130688	0.125376	0.150191	0.0698752	0
Abl	1.82368	1.14001	1.46127	1.52626	1.31886	1.7385	1.72512	0.779585	1.13926	1.19851	1.38588	0.784445	0.781751	1.18079	1.05429	0.715975	0.972308	1.31332	0.721559	1.58998	0.808339	2.73986	1.18095	1.43489	1.07604	1.40963
Abp1	0.192002	0.125311	0.29181	0.292392	0.205193	0.300095	0.233728	0.375224	0.344644	0.396881	0.368064	0.439146	0.189332	0.314539	0.254371	0.25247	0.335132	0.452599	0.378035	0.411997	0.280845	0.165477	0.488798	0.40746	0.276418	0.456346
Ac13E	0.328125	0.217266	0.347953	0.115996	0.398341	0.259384	0.219401	0.0684611	0.238252	0.232087	0.0428368	0.202113	0.167412	0.0771804	0.211722	0.131903	0.0873967	0.102244	0.0809455	0.0438899	0.166364	0.921608	0.0564031	0.117523	0.112358	0.0366067
Ace	0.0287563	0	0.0148423	0.027299	0.0254663	0.0292261	0.0448079	0.0184872	0.0151937	0.00760594	0.106103	0.0471495	0	0.0268437	0.0265582	0.00201002	0.0254051	0.0100197	0.0649674	0.004027	0	0.0929645	0.0118726	0.0274506	0.0288868	0
Acf1	1.29274	2.13449	1.59007	1.54872	1.83567	1.50389	1.29992	1.22977	1.43035	1.44101	0.990906	1.99874	1.30518	0.966606	1.62913	1.25328	1.56431	0.956661	0.880224	0.942045	1.23273	0.634808	1.54001	1.85843	1.25934	0.795373
Ack	0.180433	0.268246	0.296476	0.251626	0.157554	0.131859	0.235361	0.112854	0.167571	0.298496	0.237193	0.20795	0.123063	0.131971	0.134224	0.159341	0.176326	0.172232	0.184996	0.109503	0.207847	0	0.344015	0.509106	0.0831022	0.080679
Ack-like	0.421146	0.695085	0.306513	0.449379	0.597715	0.432477	0.620755	0.337128	0.513541	0.55869	0.187535	0.449748	0.349719	0.610275	0.48907	0.389836	0.258026	0.367755	0.267023	0.418378	0.445947	0.135391	0.500295	0.267045	0.456421	0.684173
Acn	1.28406	1.29136	1.47306	1.67061	1.32786	1.83848	2.79287	1.47894	1.61918	1.94442	2.4244	1.93314	2.04837	1.62242	1.50826	1.47276	1.42044	1.40414	1.7862	0.815672	1.29184	2.50833	1.63501	1.53183	1.08394	3.11125
Acon	0.484032	0.636633	0.771247	0.659195	0.690866	0.743974	0.657401	0.331999	0.491623	0.583122	0.305921	0.505256	0.765169	0.350761	0.353598	0.483982	0.524368	0.650276	0.494223	0.521242	0.942142	0	0.171058	0.422023	1.15322	1.49252
Acsl	0.529274	0.278684	0.704927	0.646392	0.689676	0.545575	0.581989	0.393661	0.527932	0.616586	0.340264	0.317652	0.446507	0.465125	0.53151	0.387929	0.353567	0.710749	0.464993	0.379122	0.558784	0.987434	0.431594	0.05907	0.513423	0.0518828
Act42A	0.790864	1.32361	0.35957	0.663522	0.599166	0.673441	0.354077	5.1474	4.39784	3.57809	2.96844	3.21309	2.84798	2.27734	3.0176	2.4545	3.14605	3.48676	2.37686	11.7697	3.66988	4.29111	2.37338	2.63961	3.98756	4.90871
Act57B	4.02205	1.10929	1.87856	0.60491	0.463329	0.744956	0.475098	0	0.0209696	0.127697	0.209278	0.0452607	0.0275625	0.0299301	0.0775899	0.0374177	0.0388474	0.00755486	0.0750679	0.0283539	0.0111288	0.177213	0.169333	0.0540368	0.153364	0
Act5C	50.5798	43.8449	41.976	47.7518	32.3362	60.5609	50.033	33.608	27.576	32.045	27.1013	25.6589	27.4668	22.0566	27.3686	21.3735	25.1974	34.3404	27.4039	101.487	35.7511	27.4165	20.4266	20.4043	63.4932	70.2908
Act87E	1.83569	0.781204	0.406557	0.437104	0.236169	0.590261	0.3325	0.0206725	0.0138808	0.0565478	0.153376	0.0167017	0	0	0.0348511	0.0298708	0.00793701	0.0611352	0.0324734	0.16332	0.0369273	0.020977	0.169017	0.0761244	0.124556	0
Actn	0.49284	0.523278	0.452793	0.394091	0.379699	0.41217	0.57226	0.46886	0.567571	0.778245	0.984383	0.92393	0.894095	0.551326	0.592269	0.577275	0.576213	0.642635	0.75832	0.508266	0.62457	0.580734	0.686305	0.577919	0.323553	0.205795
Acyp2	0.379289	0.376591	0.363318	0.222588	0.166813	0.205676	0.478183	0.580393	0.456246	0.253024	0.360624	0.352965	0.23936	0.314617	0.418204	0.325277	0.348878	0.688991	0.282837	0.564169	0.357117	0.452085	0.237892	0.19762	0.0870703	0.472122
AdSS	0.329264	0.135273	0.278236	0.762804	0.27907	0.819411	0.652402	0.323795	0.293056	0.322456	0.333576	0.376457	0.216046	0.249059	0.393084	0.228776	0.235667	0.393016	0.264528	0.0839642	0.269786	0.251966	0.254281	0.11585	0.44064	0
Ada2a	0.178701	0.143301	0.256214	0.249607	0.143804	0.243085	0.417999	0.129056	0.20143	0.232349	0.0935759	0.265357	0.185442	0.121747	0.206956	0.23549	0.162816	0.281679	0.0686319	0.200248	0.295404	0.1105	0.198705	0.451199	0.214615	0.178959
Ada2b	0.203115	0.304121	0.157342	0.210701	0.209176	0.21145	0.278825	0.173802	0.203225	0.21469	0.0533278	0.180048	0.208123	0.287685	0.208378	0.194429	0.215184	0.136112	0.139697	0.28792	0.212335	0.387417	0.369179	0.128119	0.289262	0
Adam	0.867334	1.51958	0.940016	1.35807	1.12769	1.44702	1.03466	0.864278	0.840953	0.81621	0.475152	0.568793	0.572879	0.401021	0.692698	0.729121	0.946687	0.968403	0.845885	1.05398	1.05189	0.339989	0.636493	0.276751	1.19267	2.10496
AdamTS-A	0.292239	0.507537	0.470923	0.186914	0.251586	0.295941	0.20603	0.247524	0.15669	0.17262	0.291304	0.124275	0.134422	0.191505	0.183533	0.0888439	0.189042	0.23412	0.0747985	0.718042	0.137111	0.0373659	0.211703	0.208705	0.458733	0.490844
Adar	2.3809	0.842109	1.02576	0.910888	0.919485	0.878192	0.552465	0.860985	1.3086	1.57439	1.54948	1.23767	1.14214	1.05972	1.55499	1.24475	1.11264	0.956681	0.953617	1.04301	1.04815	0.470094	1.38632	0.986474	0.977397	0.615432
AdenoK	0.315565	0.0324027	0.242147	0.380759	0.14205	0.15403	0.165524	0.141246	0.138084	0.212888	0.295495	0.169267	0.45831	0.105244	0.137056	0.20611	0.25788	0.115733	0.0706839	0.0938924	0.0544942	0.128998	0.376421	0.154538	0.109762	0.719217
Adf1	0.440148	0.308169	0.411478	0.436603	0.276273	0.408255	0.442838	0.595036	0.361339	0.555101	1.21216	0.410266	0.369249	0.389245	0.438886	0.425036	0.231129	0.446926	0.45916	0.361591	0.395468	0.160393	0.234776	0.389247	0.488254	0.230842
Adgf-A	0.147675	0.235214	0.183075	0.119358	0.19116	0.0396377	0.105603	0.106528	0.158601	0.121711	0.188058	0.189846	0.0563913	0.173609	0.119806	0.146274	0.114764	0.163317	0.0569519	0.0230646	0.1942	0.0370148	0.0854874	0.137121	0.111333	0.0732134
AdipoR	0.290958	0.377388	0.280649	0.426326	0.361968	0.474948	0.527106	0.714438	0.58437	0.72624	0.532004	0.56381	0.679629	0.560447	0.472129	0.532319	0.44735	0.474095	0.715995	0.516823	0.536337	0.148335	0.447233	0.725275	0.447531	0.554345
Adk2	1.18696	1.99086	1.5464	1.74767	1.88998	2.08425	1.63125	1.65982	1.73274	1.51001	1.29627	2.0236	1.82521	2.07957	1.99904	1.92491	2.20948	1.97965	1.98168	1.29826	2.05838	1.5782	1.54152	1.62952	2.10503	0.304055
Adk3	0.265714	0.975856	0.28927	0.280046	0.335916	0.24485	0.395865	0.19567	0.206807	0.150494	0.153901	0.175892	0.22371	0.199034	0.284339	0.169433	0.173589	0.0895754	0.262782	0.430714	0.236373	0.246318	0.162608	0.312133	0.248672	0
Aef1	0.941074	0.9026	1.21148	0.871167	0.67293	1.1948	0.794337	0.713324	0.868987	0.735049	0.890028	0.839634	1.09784	1.43769	1.21818	1.20397	0.959332	0.648176	0.837042	0.514328	0.81199	0.683529	0.863832	1.03177	0.645877	0.747712
Afti	0.0596757	0	0.0965579	0.0952718	0.0473705	0.040167	0.128959	0.364973	0.102922	0.206051	0.233379	0.170026	0.285381	0.171868	0.0283305	0.172854	0.165906	0.134968	0.171243	0.264077	0.203905	0.0523418	0.281778	0.262465	0.150139	0.080679
Ahcy13	1.50926	0.908412	1.65629	2.25346	1.3897	2.28471	2.32019	1.13042	0.829884	0.718853	0.414097	1.02749	1.12612	0.900499	0.914103	0.984096	1.37364	0.999492	1.39642	1.03178	0.790745	0.998003	0.911395	0.579865	1.87308	1.18905
Ak6	0.0830409	0.0551615	0.188268	0.118168	0.122885	0.197719	0.158866	0.312862	0.245636	0.170137	0.18947	0.122465	0.196921	0.335212	0.214641	0.170556	0.0849471	0.408978	0.0280842	0.0294581	0.172602	0.0189603	0.325789	0.116047	0.303601	0
Akap200	18.7947	15.7671	13.9574	14.6848	12.9079	15.6271	15.2745	14.2047	15.7791	18.7465	15.2405	15.3998	16.8759	16.3675	14.3264	13.0952	13.6103	13.2882	14.199	13.339	14.1356	18.487	13.0685	15.9615	11.7785	12.4268
Akt1	1.39073	1.21158	1.19837	1.31155	1.37459	0.94452	1.09414	1.54008	1.35743	1.29463	1.52944	1.38421	0.953505	1.43981	1.28436	1.10249	0.818024	1.03572	1.45504	1.36376	1.18675	1.13834	1.25338	2.01179	0.964743	2.15622
Alas	0.108931	0.125478	0.110621	0.13131	0.209599	0.15225	0.158403	0.123654	0.0620351	0.120034	0.124925	0.210236	0.142388	0.201784	0.0617796	0.235807	0.212745	0.285164	0.290188	0.287042	0.302737	0.0368968	0.196622	0.0366759	0.198251	0
Ald	1.38017	1.47267	0.850915	1.10076	1.42935	1.68011	1.64529	2.31931	2.44112	2.29449	1.84356	1.90829	2.22173	2.39241	2.16131	2.2884	2.9261	2.22825	2.97455	2.67155	3.01968	0.782992	2.26332	2.45545	2.70662	2.09405
Aldh-III	0.390391	0.220084	0.284902	0.41504	0.246103	0.263549	0.304397	0.365497	0.300738	0.303049	0.117748	0.399399	0.522766	0.295059	0.261605	0.321062	0.408797	0.518925	0.0246241	0.244825	0.297956	0.0368968	0.142216	0.232855	0.200746	1.09993
Alg-2	0.85336	1.01011	0.873016	0.928155	0.884802	1.16613	0.795029	0.774991	1.25563	1.15278	0.829546	1.07037	1.15022	1.18672	1.27947	0.899435	1.28791	1.11648	0.865231	1.80834	0.982979	1.64221	0.723135	1.2244	0.958452	0.585025
Alg10	0.350624	0.487763	0.176232	0.311838	0.309033	0.314802	0.346098	0.271482	0.488434	0.363879	0.902116	0.654893	0.307062	0.290249	0.528577	0.357201	0.433115	0.273468	0.423095	0.241838	0.648316	0.362674	0.576001	0.318638	0.423735	0.0518828
Alh	1.05221	0.806308	1.08748	0.784739	0.962626	0.682294	0.688146	0.54007	0.71879	0.936873	0.459795	0.782573	0.94438	0.487708	0.736427	0.799875	0.823336	1.1484	0.440912	0.588319	0.888756	0.641163	1.3759	0.985394	0.854263	0.161722
Alk	4.96682	3.32577	0.992725	0.58027	1.42597	0.703449	1.19354	0.071596	0.00759684	0.0302367	0.132165	0.0813706	0.0553462	0.180782	0.0274196	0.0476271	0.035992	0.0239775	0.145247	0.0919762	0.0260397	1.22977	0.044315	0.102328	0.0573011	0
Ama	6.4185	7.24393	3.6364	0.625781	1.08162	1.0082	0.975008	0.89907	1.36862	1.22939	0.249686	1.16061	0.714411	0.437953	0.27233	1.01074	0.340405	1.73939	0.370543	1.25011	0.575649	0.533422	0.581735	0.591034	0.201449	0.790514
Amph	0.0587854	0.214295	0.111911	0.0842348	0.121567	0.180199	0.146251	0.0359035	0.331693	0.136373	0.0841812	0.202037	0.109054	0.245076	0.108698	0.194082	0.235624	0.130958	0.0653793	0.0731102	0.0340445	0.074725	0.0794495	0.058697	0.107929	0
Amun	3.57194	3.15704	3.63209	4.0231	3.29303	3.82819	4.11044	3.64942	3.95398	4.18594	3.43699	3.90451	3.61718	3.73046	3.08206	3.17133	3.08188	3.34933	3.04516	3.60875	3.28837	5.16632	3.865	4.53186	3.1883	1.57738
Ance	0.246063	0.219319	0.233383	0.164261	0.317865	0.344884	0.446861	0.325169	0.369598	0.471039	0.465167	0.445418	0.262078	0.227351	0.371706	1.23624	27.7707	0.19426	3.24609	14.4352	5.63576	0.931132	0.580241	0.306438	3.14937	0.0518828
Ank	0.759515	0.981647	0.610305	0.834847	0.846523	0.716707	0.879721	0.741761	0.709349	0.884181	0.659494	0.714233	0.890087	0.5594	0.434271	0.63683	0.654124	0.882967	0.581301	1.05982	0.430102	0.43835	1.02025	0.808332	1.04282	0.205795
Ank2	0.0625304	0.0299171	0.0781364	0.109079	0.0580041	0.0973971	0.0740387	0.0520457	0.0951794	0.0456192	0.0291899	0.052411	0.0163584	0.0378273	0.00784353	0.116909	0.0937776	0.044774	0.0371938	0.0431929	0.0606848	0.0412256	0.00659613	0.0811572	0.0252396	0.0518828
Ant2	0.181834	0.142408	0.140892	0.0993427	0.195327	0.0932626	0.11593	0.126366	0.186879	0.0940107	0.010156	0.139831	0.0368819	0.144513	0.0308592	0.117473	0.122018	0.0851946	0.117659	0.0371642	0.0571253	0	0.0978039	0.037631	0.0632586	0.080679
Antp	2.53249	2.38949	1.75334	1.75685	2.32674	1.93202	2.0287	0.464495	0.703278	1.49532	0.644803	1.84838	1.02122	0.338213	0.866278	2.25914	4.3149	6.27605	0.137734	3.17366	8.98663	3.65691	0.996722	0.594397	0.177547	0.626096
AnxB11	0.391437	0.527436	0.56233	0.691325	0.390616	0.900419	0.745741	0.453513	0.408154	0.60665	0.52884	0.543058	0.542465	0.348317	0.540708	0.491053	0.490605	0.416028	0.413739	0.950697	0.417901	0.315967	0.224331	0.340878	0.634009	0.12701
AnxB9	1.18495	1.25989	1.06769	1.60607	1.62503	1.26059	1.20685	1.51123	1.95782	1.63883	1.74393	1.52902	2.04057	2.25482	1.54606	1.3342	1.54242	2.06009	1.76832	3.68303	1.93361	1.62245	1.04805	0.877176	2.83982	3.45275
Aos1	1.24095	1.92666	0.777882	1.49006	0.994161	1.85449	1.47451	1.34631	1.42218	1.55477	1.5994	1.80554	1.75993	1.25721	1.29248	1.23769	1.11136	1.14076	1.49945	0.884911	1.18123	1.49018	1.24683	1.07318	1.27582	0.887992
Apc	0.117542	0.111931	0.0763294	0.181818	0.199535	0.102969	0.089714	0.0822782	0.18067	0.121955	0.160135	0.109244	0.0578235	0.134527	0.0530636	0.0132385	0.0816883	0.0357544	0.134227	0.0499543	0.0649621	0	0.2853	0.223867	0.21237	0.0982801
ApepP	0.234607	0.318346	0.185934	0.279062	0.141195	0.313656	0.17905	0.139816	0.249965	0.190462	0.342599	0.196899	0.290699	0.256231	0.107195	0.168883	0.307502	0.2495	0.355473	0.325568	0.258584	0.298759	0.364364	0.328527	0.382315	0.0884895
Apf	0.53597	0.525644	0.481385	0.451441	0.422935	0.446169	0.209144	0.333442	0.47166	0.190751	0.217731	0.434943	0.372692	0.609109	0.27498	0.364953	0.328161	0.270786	0.403995	0.307482	0.41133	0.643506	0.31894	0.181896	0.328842	0.543519
Aps	5.35103	4.31568	4.73901	4.70209	4.78518	4.55676	5.13507	5.59118	5.84146	5.39064	5.02126	4.90388	4.60617	6.02292	4.23781	5.11683	5.13557	5.49253	4.48508	3.90633	4.23674	6.66858	6.37564	6.3084	3.79	1.94607
Arc1	0.435601	0.169923	0.290726	0.494955	0.34638	0.63921	0.374813	0.0425833	0.0405498	0.045022	0.0555794	0.0398185	0.173346	0.286541	0.101468	0.0829769	0.0987344	0.0736556	0.114241	1.16447	0.15021	0	0.0566309	0.0553492	1.03325	0.966019
Arc42	0.171816	0.345563	0.127632	0.177827	0.185745	0.191568	0.0990172	0.0658946	0.127778	0.159658	0.283069	0.125822	0.175966	0.170392	0.200818	0.174314	0.160473	0.0754817	0.277157	0.23497	0.209749	0	0.0709918	0.13795	0.220976	0
Arf102F	0.551912	0.302825	0.470963	0.601163	0.307342	0.427102	0.275533	1.12062	1.28333	0.90507	1.08803	0.758687	0.902644	0.347287	0.577051	0.721285	0.988318	1.3627	0.89238	0.927077	0.780556	0.229156	0.359367	0.64003	0.540139	0.602773
Arf51F	0.777769	0.740029	0.660009	0.71853	0.878256	0.627344	0.550536	0.787051	1.1487	0.791074	0.506641	0.751108	0.570384	0.768923	0.788918	0.621699	0.619459	0.92668	0.698428	0.801608	0.73194	0.321181	0.492307	0.559378	0.690925	0.619872
Arf79F	3.55206	3.58794	2.69764	3.5428	2.54799	2.98776	3.26541	3.23709	3.20759	3.53117	3.06738	3.03816	4.16228	2.61338	3.11744	3.15238	3.46667	4.37687	2.84095	4.8561	3.4957	2.75202	3.28728	3.67281	3.89693	3.78518
ArfGAP1	0.0659666	0.21287	0.0843513	0.300592	0.178095	0.238803	0.20607	0.220969	0.335299	0.207439	0.491679	0.273882	0.221662	0.0603071	0.243108	0.262406	0.319447	0.419077	0.0854875	0.339232	0.331582	0	0.101065	0.06458	0.312764	0.435515
ArfGAP3	0.458101	0.191881	0.258665	0.234567	0.16683	0.225698	0.203604	0.39158	0.419139	0.358857	0.350412	0.377864	0.412568	0.269706	0.385868	0.295967	0.305117	0.349995	0.192296	0.423246	0.38048	0.0601858	0.25372	0.105723	0.223627	0.363429
Arfrp1	0.154898	0.208261	0.298331	0.171151	0.022532	0.132454	0.208036	0.0719146	0.11695	0.104453	0.0305863	0.0840418	0.0721049	0.0990558	0.075081	0.0950739	0.109916	0.0286776	0.169458	0.037881	0.0609668	0.0639672	0.0901442	0	0.123483	0.080679
Argk	14.7452	9.32039	5.67309	2.94537	1.15736	3.00011	1.01902	5.57395	5.73424	5.6746	7.20414	7.94881	5.79374	6.63753	6.50966	7.42766	6.65777	5.48154	7.09213	4.88969	4.88128	5.7248	5.03917	4.35287	5.84773	2.38629
Arl1	0.108313	0.386022	0.23552	0.140275	0.137404	0.230069	0.201753	0.452431	0.243118	0.341371	0.188823	0.160984	0.169312	0.113708	0.392923	0.210112	0.374278	0.175609	0.116406	0.63861	0.24336	0.151382	0.203654	0.405738	0.0921396	0.714694
Arl2	0.191899	0.172199	0.299055	0.289715	0.280304	0.236552	0.452832	0.158734	0.300145	0.270347	0.183793	0.165125	0.185623	0.202523	0.322935	0.240185	0.257797	0.453496	0.357231	0.732162	0.412134	0.0813963	0.064134	0.269533	0.156997	0.0518828
Arl4	0.588531	0.374294	0.559531	0.502719	0.539753	0.385016	0.479064	0.742363	0.883872	0.663484	0.566878	0.641832	0.668028	0.51469	0.605193	0.642148	0.488487	0.419121	0.698991	0.654452	0.46513	0.316279	0.77201	0.816712	0.364827	0.53266
Arp1	0.547309	0.504326	0.251248	0.48795	0.355395	0.675944	0.537053	0.679276	0.637673	0.578093	0.774946	0.709858	0.567123	0.429172	0.891521	0.588095	0.62467	0.338988	0.663818	1.18115	0.577386	1.07415	0.597683	0.780853	1.08391	1.17944
Arp10	0.0953593	0.460717	0.1122	0.219866	0.127737	0.047203	0.0944089	0.0794849	0.253142	0.288478	0.515505	0.107845	0.248854	0.160493	0.199686	0.141856	0.207208	0.252766	0.204753	0.265272	0.144404	0.0370148	0.407263	0.24409	0.22742	0.719217
Arp2	0.434769	0.415307	0.370213	0.61284	0.540794	0.72985	0.843918	0.593129	0.728867	0.825815	0.720057	0.61141	0.326476	0.388697	0.623508	0.38732	0.586016	0.451975	0.610986	0.70181	0.41806	0.471881	0.501142	0.310083	0.557727	1.03654
Arp3	0.70339	0.49708	0.416334	0.703157	0.462103	0.51552	0.70585	0.458918	0.535256	0.445519	0.650377	0.536219	0.454137	0.289003	0.150921	0.414238	0.408202	0.611148	0.255939	0.988562	0.583654	0.133505	0.268789	0.388452	1.03161	0.161722
Arp5	0.152486	0.115627	0.117551	0.124046	0.0699253	0.0906454	0.107754	0.166222	0.0898542	0.15001	0.0947122	0.165149	0.270162	0.0852991	0.0836412	0.0631863	0.0501186	0.263266	0.0666781	0.0823764	0.118504	0.411937	0.13141	0.0367831	0.0758938	0.125116
Arp6	0.50317	0.47384	0.265493	0.375482	0.566028	0.638318	0.538816	0.703986	0.347365	0.587318	0.728165	0.556073	0.694192	0.691551	0.534819	0.36637	0.498476	0.441796	0.474447	0.337564	0.436297	0.92813	0.568531	0.489405	0.45765	0.539593
Arp8	0.238151	0.195526	0.197231	0.311924	0.142552	0.179007	0.022102	0.211971	0.26588	0.215249	0.0574052	0.153939	0.36368	0.0725388	0.116263	0.233	0.10785	0.14063	0.219967	0.0993638	0.204068	0.107603	0.268469	0.175293	0.104488	0.719217
Arpc1	0.301944	0.284211	0.266309	0.37798	0.34948	0.488672	0.278033	0.322361	0.220004	0.365853	0.224711	0.257603	0.292114	0.409155	0.35646	0.498459	0.42138	0.780768	0.546576	1.55778	0.516444	0.615661	0.246791	0.137472	0.758835	1.40345
Arpc2	0.878371	1.24385	0.653875	0.909925	0.84512	0.794715	1.27433	0.554997	0.636653	0.811738	0.395708	0.719183	0.379107	0.524733	0.694904	0.487906	0.663753	0.662623	0.841348	0.701022	0.556194	0.823376	0.707175	0.648248	1.17784	1.23974
Arpc3A	0.295378	0.491173	0.226173	0.370404	0.246903	0.281822	0.331736	0.719761	0.460395	0.57261	0.706594	0.524867	0.418944	0.275637	0.421611	0.493021	0.389444	0.461613	0.627058	1.07485	0.505401	0.0189603	0.51597	0.257195	0.683418	1.18764
Arpc4	0.688347	0.921101	0.719675	0.812237	0.781117	1.10143	0.734892	1.03587	0.576886	0.668178	0.977015	0.726133	0.554685	0.505014	0.470251	0.590539	0.635299	1.25586	1.02878	1.89096	0.976824	0.730574	0.622911	0.664653	1.01038	0.910964
Arpc5	1.13502	1.1277	0.960075	0.713081	0.718202	0.958558	0.84561	0.441898	0.773507	0.689517	0.327975	0.48785	0.956895	0.916609	0.502348	0.695331	0.737335	0.635882	0.947589	1.30734	0.909868	0.412135	0.656404	0.883725	1.14005	0.279008
Ars2	3.19871	2.28309	2.514	2.90337	2.24596	3.69935	3.7435	3.7018	3.68489	3.74336	3.26722	2.76695	3.31767	2.73858	2.7386	3.01253	2.59367	4.30863	3.5212	2.4533	2.68041	2.00293	2.92595	3.589	3.28093	3.96953
Art1	0.423278	0.692557	0.899244	0.853149	0.811007	0.996108	0.933069	0.652465	0.623685	0.502751	0.553178	0.708991	0.736288	0.327676	0.428322	0.386144	0.551545	0.680292	0.789752	0.479752	0.735413	1.38014	0.460361	0.218762	0.631217	0.0366067
Art3	0.163579	0.252726	0.271604	0.277912	0.133466	0.334198	0.195478	0.278811	0.219416	0.15097	0.248352	0.132699	0.178174	0.170204	0.104138	0.214218	0.150467	0.122222	0.0953712	0.171357	0.173516	0.126604	0.397189	0.224053	0.356924	0.0366067
Art4	0.129471	0.0606303	0.189396	0.206019	0.489092	0.277453	0.242565	0.256174	0.216599	0.259737	0.337785	0.26555	0.265132	0.138015	0.433668	0.159998	0.223694	0.126659	0.310933	0.106319	0.206671	0.0523418	0.087233	0.149517	0.299701	0.48771
Asap	0.0731615	0.160954	0.194323	0.13579	0.0936813	0.202954	0.301811	0.0936472	0.150852	0.264311	0.0865525	0.215666	0.0949293	0.100296	0.203393	0.0948856	0.0833622	0.157514	0.227006	0.217731	0.172952	0.328802	0.0697191	0.0796376	0.0720601	0
Asator	0.240055	0.0946164	0.20658	0.171705	0.203377	0.294881	0.159359	0.333909	0.429248	0.352949	0.57948	0.449251	0.152312	0.223107	0.32726	0.331383	0.287819	0.510445	0.310965	0.276337	0.211076	0.119014	0.758469	0.180413	0.123485	0
Asph	0.166571	0	0.268125	0.210793	0.0904668	0.0983288	0.0380699	0.0163132	0	0.0365226	0	0.00399116	0	0	0.0757833	0.024695	0.0114829	0.0169648	0.0136319	0	0.0335804	0	0.0752622	0.0251522	0	0
Asx	0.460407	0.121536	0.384936	0.333971	0.330244	0.282849	0.225607	0.267337	0.0904474	0.279706	0.298993	0.230144	0.387519	0.17161	0.215283	0.280463	0.398227	0.197826	0.0629484	0.131309	0.193955	0.11806	0.383878	0.451292	0.363219	0.248443
Atac1	0.0103254	0	0.0340983	0.0544032	0.082539	0.0352845	0.202283	0.0295049	0.0345167	0.0623668	0.0405953	0.0331803	0.0465719	0	0.0293474	0.0276448	0.086542	0	0	0.00505804	0.00816183	0	0	0.0296123	0.0344878	0
Atac2	0.0819022	0.143092	0.13073	0.10207	0.106796	0.125596	0.313432	0.120816	0.146514	0.133066	0.187019	0.182767	0.113124	0.137088	0.0902371	0.16804	0.0952343	0.0712351	0.0977105	0.0263653	0.15346	0.020977	0.313777	0.0551316	0.308816	0.290535
Atac3	0.200552	0.0758144	0.121921	0.0713571	0.0906184	0.12872	0.21928	0.0626966	0.095079	0.0883436	0.190727	0.08495	0.118085	0.37359	0.0644027	0.0814262	0.102381	0.0164449	0.017772	0.0736083	0.0914056	0	0.0389268	0.094629	0.0785201	0
Ate1	0.135467	0	0.22884	0.164812	0.136136	0.168025	0.15535	0.248595	0.108118	0.164265	0.158673	0.093985	0.262386	0.0712937	0.264928	0.19706	0.176243	0.174908	0.121231	0.2775	0.178394	0.0604193	0.231326	0.449155	0.198224	0.0366067
Atet	0.240833	0.203243	0.311859	0.200961	0.229444	0.21666	0.289267	0.0805976	0.0879995	0.147215	0.176393	0.0760233	0.114248	0.224347	0.086786	0.184911	0.154025	0.0903081	0.23064	0.0181925	0.119329	0.0412256	0.300048	0.302977	0.0873965	0
Atf-2	0.0686223	0.184142	0.0647444	0.134029	0.0548932	0.0542665	0.0364524	0.120825	0.0735788	0.0837562	0.0739146	0.0452445	0.0411522	0.0519155	0	0.0737675	0.126613	0.0248442	0.0383777	0.0716007	0.017981	0.209013	0.0510936	0.0125843	0	0
Atf3	0.543081	0.242777	0.194929	0.579594	1.938	0.39315	1.74551	0.136829	0.298884	0.192036	0.0878141	0.121165	0.314411	0.87727	0.186546	0.0810532	0.158661	0.258141	0.232126	0.449315	0.26215	0.0860126	0.161398	0.171314	0.588511	3.04933
Atf6	0.342765	0.902763	0.259662	0.326377	0.4922	0.35004	0.764665	0.599625	0.605355	0.424791	0.26175	0.4606	0.557022	0.477983	0.377397	0.355311	0.422106	0.579112	0.501758	0.924004	0.305871	0.540648	0.588977	0.466134	0.753144	0.117286
Atg1	0.96263	0.880548	0.511534	0.871292	0.707327	0.79247	0.493564	1.04327	0.784354	0.920244	0.577939	0.769244	0.708387	0.592256	0.530181	0.72295	0.825861	0.751575	1.20968	0.405801	0.484401	0.706333	1.03182	1.16524	0.581889	0.456065
Atg13	0.849103	0.862839	0.771553	0.804323	0.485091	0.559926	0.70351	0.498363	0.620335	0.423957	0.860725	0.558813	0.67943	0.693442	0.46719	0.598071	0.42155	0.655805	0.889107	0.549564	0.467628	0.261816	0.463358	0.778446	0.34711	0.125116
Atg14	0.151955	0.220883	0.114977	0.0753191	0.11165	0.115944	0.0945394	0.0738607	0.0646258	0.162011	0.0178124	0.0823118	0.0449406	0.149234	0.308153	0.112213	0.134653	0.183326	0.235366	0.0346754	0.102945	0.130688	0.087752	0.118243	0.202892	0.0982801
Atg16	0.133248	0.111885	0.0723826	0.119103	0.183254	0.070656	0.154645	0.0712607	0.172873	0.0991815	0.270966	0.181848	0.070901	0.120169	0.0377284	0.194773	0.135236	0.0892964	0.119576	0.0746018	0.0791711	0.0639672	0.0860175	0.162705	0.0374215	0
Atg17	0.962545	0.609253	1.00215	0.852351	0.89572	0.729701	0.605424	0.417162	0.466945	0.597111	0.640159	0.651339	0.788148	0.564029	0.519364	0.766939	0.422572	0.709642	0.813503	0.513267	0.733733	0.654579	0.534084	0.875132	0.630546	0.0518828
Atg18a	0.339107	0.352315	0.306974	0.292093	0.381449	0.304619	0.276884	0.134846	0.199703	0.34414	0.279077	0.249228	0.182337	0.210817	0.109428	0.264469	0.156622	0.0638886	0.328785	0.398467	0.199114	0.262087	0.22715	0.300282	0.196504	0.161722
Atg3	0.223912	0.185956	0.18346	0.202903	0.133413	0.1871	0.445726	0.305102	0.362448	0.417421	0.222071	0.259959	0.188523	0.214623	0.243032	0.089471	0.247721	0.298622	0.314251	0.26861	0.287686	0	0.152753	0.319255	0.201254	0.0518828
Atg4a	0.152067	0.33055	0.340585	0.207392	0.231803	0.191621	0.279161	0.369765	0.314212	0.326693	0.27178	0.292194	0.35043	0.367829	0.255141	0.198888	0.276901	0.319038	0.30586	0.408595	0.396151	0.211188	0.1223	0.512776	0.168168	0.603892
Atg5	0.0995571	0.0395343	0.09997	0.113371	0.177057	0.0555691	0.213877	0.0869855	0.0583584	0.175214	0.154421	0.179046	0.18797	0.0365105	0.0228465	0.132351	0.0680683	0.0348142	0.0963926	0.066772	0.066178	0.21382	0.242638	0.29759	0.194269	0.790514
Atg8a	2.29688	2.42615	2.45527	2.1994	2.14118	2.30444	2.24768	2.47656	2.70402	3.1853	2.61274	2.66533	2.39214	2.25859	2.50197	2.64114	2.52324	2.80024	3.27548	3.36145	2.77741	3.56594	3.01493	4.12796	2.33496	4.22658
Atox1	0.14029	0.284067	0.207391	0.290449	0.0721081	0.399989	0.283833	0.375373	0.275372	0.314291	0.301145	0.349922	0.216889	0.112857	0.329971	0.263092	0.271234	0.215444	0.186042	0.883494	0.231842	0.247031	0.124759	0.466302	0.206209	0.125116
Atpalpha	3.53308	2.99944	2.32019	2.56414	3.47754	2.71741	3.08076	3.66718	3.30128	3.28763	3.49264	3.28277	4.63206	5.95282	2.93417	4.18793	3.36435	3.71605	3.01958	3.26785	3.56592	4.262	3.40295	4.29653	2.23886	2.18671
Atu	0.331204	0.385233	0.261844	0.462363	0.306127	0.410715	0.41933	0.154862	0.336311	0.459563	0.361069	0.48352	0.279131	0.379032	0.283867	0.382526	0.534196	0.289383	0.237286	0.397368	0.490984	0.151824	0.316725	0.392744	0.460052	0.080679
Atx2	3.44946	2.12837	2.8674	3.15643	2.48569	3.23309	3.02855	3.65882	3.44071	3.69842	3.5797	3.21908	3.06818	3.17989	3.52139	2.52131	2.9944	3.4031	3.48172	5.95129	3.30233	3.64792	3.15311	2.76615	2.31593	1.44017
Atxn7	0.177338	0.0903253	0.142905	0.147296	0.20187	0.0443895	0.237695	0.0662266	0.113824	0.108416	0.0779763	0.164945	0.270625	0.0632468	0.0676962	0.0783684	0.0617437	0.135857	0.103436	0.197281	0.156382	0.0604193	0.109651	0.135878	0.228793	0
Axn	0.407777	0.0479402	0.200314	0.297396	0.225387	0.277223	0.383817	0.364676	0.510109	0.498223	0.471021	0.410974	0.546115	0.230022	0.453941	0.290221	0.338242	0.370061	0.452305	0.296948	0.414625	0.491697	0.482058	0.331012	0.403952	0.33091
Axs	0.169247	0.00670851	0.0788645	0.113643	0.114207	0.130018	0.150154	0.202197	0.175508	0.214027	0.044133	0.192401	0.205916	0.0389249	0.0617429	0.0920836	0.109149	0.277822	0.0769315	0.271482	0.105517	0	0.140011	0.185852	0.195162	0.132562
Axud1	0.868004	0.734781	0.922588	0.54463	0.707061	0.431321	0.379276	0.332944	0.546495	0.702342	1.01859	0.697357	0.504051	0.553513	0.540385	0.503515	0.578754	0.557459	0.290342	0.878692	0.559202	0.115897	0.762974	0.706699	0.442082	0.9079
B4	0.276844	0.295054	0.338807	0.372522	0.330929	0.300437	0.366953	0.464216	0.275429	0.448302	0.387702	0.436881	0.322214	0.716805	0.608146	0.514214	0.430236	0.532034	0.388834	0.287184	0.489834	0.169819	0.459363	0.291018	0.30811	0.274982
B52	2.72518	2.15293	2.80866	3.35189	2.44397	3.09553	3.02929	2.1133	2.25234	2.92573	2.44048	2.50268	2.23235	2.20631	2.02938	2.17065	1.89972	2.04749	2.66354	1.87258	1.82207	2.52113	2.66297	1.64643	1.78917	0.819893
BCAS2	0.387543	0.208658	0.307142	0.48724	0.483939	0.573239	0.395571	0.573645	0.483342	0.535979	0.467343	0.360275	0.491292	0.529592	0.359375	0.347278	0.398774	0.288311	0.671004	0.529638	0.52663	0.129645	0.276009	0.539424	0.396669	0.0732134
BCL7-like	0.138364	0.230795	0.191793	0.360314	0.275455	0.394401	0.309007	0.251986	0.299418	0.393411	0.626952	0.187287	0.334026	0.222942	0.203224	0.280088	0.241614	0.234241	0.464117	0.104203	0.105264	0.207382	0.082686	0.20168	0.216345	1.11066
BEAF-32	0.447978	0.844438	0.30913	0.3685	0.371008	0.40868	0.514942	0.428625	0.380734	0.640927	0.328245	0.484992	0.805566	0.407908	0.567742	0.463763	0.292557	0.402844	0.307968	0.323672	0.543025	0.176677	0.227116	0.340153	0.430139	0.0982801
BHD	0	0.0642286	0.0963033	0.0771156	0.0708537	0.0466571	0.066111	0.0920825	0.0787337	0.0327154	0.198974	0.0548387	0.0834819	0.0698415	0.234956	0.0561669	0.0635928	0.0798185	0.168873	0.0142524	0.0871077	0.0373056	0.123183	0.0614666	0.026741	0.505612
BI-1	0.396322	0.46024	0.227909	0.278898	0.326049	0.309189	0.442219	0.61954	0.587658	0.587077	0.615119	0.4832	0.864636	0.510619	0.641101	0.571096	0.734339	0.685902	0.277257	0.780701	0.657377	1.19442	0.380416	0.527797	0.654033	1.10395
BM-40-SPARC	2.77124	3.30651	2.62958	4.03202	6.95916	4.91345	7.68657	0.055746	0.098039	0.120207	0.24777	0.197412	0.20669	0.192348	0.0931699	0.110508	0.0966048	0.384147	0.124345	0.126102	0.116453	0.0189603	0.263624	0.0682542	0.0756137	0.0366067
BRWD3	0.299203	0.434451	0.273414	0.331631	0.237107	0.358947	0.452485	0.344955	0.466233	0.440289	0.477468	0.391918	0.447502	0.473405	0.498031	0.297246	0.287606	0.33029	0.368299	0.384248	0.295062	0.173883	0.210696	0.200017	0.690804	0.103766
BTBD9	0.179877	0	0.0630587	0.0793074	0.0379388	0.104547	0.128589	0.051996	0.127097	0.10655	0.287577	0.0772787	0.115151	0.0755891	0.02807	0.0795729	0.113339	0.0441057	0.0470527	0.144231	0.229781	0.144113	0.020703	0.157253	0.105806	0
Bacc	34.0364	36.4788	25.9335	34.4939	33.0657	32.4826	22.9245	41.1156	48.7776	55.5566	48.8649	53.4767	44.331	40.4322	46.2104	42.8744	34.0762	40.4077	44.0797	22.628	37.565	35.6684	37.0761	30.3503	32.6693	18.7292
Baldspot	0.939792	1.08103	0.780749	1.0901	1.04969	1.10386	0.710077	1.00192	0.667528	0.816844	0.822131	0.832502	0.773722	0.901442	1.02182	0.771026	0.942939	0.82867	1.23289	0.683302	0.554961	0.614461	1.19168	0.926379	0.605553	0.713495
Bap170	0.168689	0.184385	0.125955	0.117582	0.1746	0.183976	0.273389	0.127546	0.122129	0.249024	0.314309	0.177101	0.274572	0.57402	0.150097	0.163321	0.212716	0.181427	0.211016	0.141234	0.0826968	0.0412256	0.0598071	0.126489	0.296746	0.248657
Bap55	0.414008	0.53193	0.463926	0.473981	0.457153	0.632515	0.320809	0.751624	0.677871	0.697051	0.769323	0.641367	0.958996	0.557156	0.708479	0.609039	0.550979	0.490351	0.934939	0.457437	0.457612	0.710932	0.507466	0.502762	0.296275	0.080679
Bap60	0.545059	0.843035	0.704487	0.623941	0.609088	0.667309	0.836282	0.966051	0.845129	1.06115	0.818387	0.824493	0.889084	0.60596	0.785221	0.659475	0.54931	0.671032	0.551531	0.292223	0.647285	0.328991	0.870098	0.388453	0.722137	0.420151
Bem46	0.151537	0.00465084	0.136312	0.0862689	0.0487492	0.0228351	0.152587	0.006432	0.0410427	0.105434	0.0963751	0.0982024	0.198684	0.0528824	0.183008	0.0927746	0.0610192	0.0774822	0	0.0319221	0.0249075	0.101645	0.0749827	0.0677564	0.0411053	0.0518828
Best1	0.270149	0.304404	0.162152	0.258549	0.254415	0.305126	0.357515	0.0378435	0.1093	0.102144	0.213049	0.243177	0.273477	0.211616	0.186938	0.316719	0.360206	0.198163	0.196631	0.343819	0.336343	0.439505	0.330277	0.253456	0.581934	0.163616
Best2	0.0381447	0.138021	0.0853806	0.00805443	0.14606	0.136025	0.0698664	0.41219	0.344859	0.723151	0.726985	0.531658	0.67836	0.430802	0.524919	0.614009	0.383862	0.441894	0.258135	0.472171	0.493788	0.226776	0.452462	0.510811	0.24636	0.250192
Bet1	0.125935	0.180497	0.103023	0.0701132	0.0595222	0.185012	0.0933117	0.0841498	0.1735	0.173636	0.0775699	0.120456	0.0587438	0.0829374	0.21021	0.194499	0.174581	0.0728026	0.275426	0.403276	0.295014	0.0412256	0.183853	0.149438	0.245695	1.70623
Bet3	0.135863	0	0.157133	0.140085	0.100381	0.0560638	0.12278	0.0473694	0.164277	0.153809	0.0920988	0.171437	0.0552404	0.255211	0.120488	0.129486	0.183022	0.0789597	0.134195	0.0920789	0.119599	0.132939	0.126385	0.092935	0.0458783	0.248657
Bet5	0.138943	0.15398	0.164966	0.114252	0.0486765	0.159473	0.20231	0.319962	0.374335	0.113205	0.175477	0.207283	0.211933	0.114056	0.181319	0.176081	0.267963	0.256796	0.293532	0.160135	0.0941686	0.0189603	0.0198279	0.157065	0.252412	0.117286
Bgb	0.258207	0.351213	0.229569	0.154726	0.274864	0.235229	0.126295	0.504759	0.357453	0.692619	0.495078	0.318549	0.288569	0.370521	0.407045	0.272832	0.262335	0.449872	0.370588	0.251812	0.374308	0.258701	0.304107	0.468838	0.155794	0
BicD	1.35266	0.962663	1.20026	1.04656	1.1851	0.96899	0.801705	1.24133	0.969635	1.23705	1.37598	1.03467	1.03137	0.962936	0.638808	0.845063	1.00154	1.02085	0.720587	1.16542	1.02109	0.414955	1.0977	1.17483	1.13183	3.39911
Bin1	0.651818	0.756446	0.581858	0.588299	0.344393	0.50821	0.512502	0.70878	0.974479	0.933043	0.62416	0.808755	0.723806	0.653276	0.654877	0.63787	0.686535	0.984785	0.601068	0.631791	0.710296	0.658661	0.40652	0.958953	0.946696	0.513924
Blimp-1	0.27654	0.915164	0.353927	0.351902	0.945423	0.200522	0.157013	5.85818	6.4527	4.64529	3.53415	3.47942	3.21106	4.06634	5.43741	5.39814	3.47346	4.61456	3.62639	2.03113	3.29956	3.85438	4.4677	4.27433	2.87537	3.43825
Blm	0.0909983	0.0792858	0.10529	0.15049	0.145794	0.154723	0.204022	0.165083	0.218441	0.377989	0.202468	0.231492	0.106404	0.191844	0.215078	0.1288	0.131472	0.127012	0.196987	0.297957	0.049984	0.0189603	0.151473	0.0869142	0.114824	0
Blos1	0.141597	0.198111	0.0678426	0.0734133	0.0521331	0.14503	0.133036	0.12578	0.0822947	0.23832	0.0713878	0.122608	0.206208	0.0814926	0.0548821	0.124795	0.0910053	0.058652	0.147218	0.138171	0.0745882	0.538532	0.0617657	0.0742651	0.0657007	0
Blos3	0.0793062	0.16631	0.189531	0.0659561	0.0785876	0.109749	0.176062	0.0910001	0.304418	0.137817	0.150206	0.144287	0.119231	0.144993	0.258157	0.0954485	0.197008	0.086193	0.130488	0.600007	0.14773	0.283738	0.101263	0.197215	0.17383	0.0366067
Brd8	0.143188	0.192555	0.0658521	0.0784799	0.0282792	0.0910589	0.112104	0.0514347	0.0568918	0.0986316	0.198836	0.122492	0.00518131	0.0586245	0.0647123	0.0848095	0.114782	0.0306417	0.153899	0.0103261	0.156122	0	0.099964	0.144446	0.123208	0
Bre1	0.514407	0.874888	0.303161	0.572152	0.559662	0.674657	0.644024	0.479805	0.787093	0.640718	1.28393	0.770203	0.659076	0.412805	0.839433	0.578315	0.570557	0.662408	0.485117	0.690434	0.5495	0.702026	0.628886	0.992012	0.381601	1.31467
Brms1	0.285782	0.236062	0.340305	0.423464	0.290931	0.280094	0.199042	0.35007	0.322675	0.336906	0.651083	0.355176	0.370816	0.260475	0.120482	0.270699	0.232981	0.326048	0.211115	0.221318	0.32515	0.158527	0.43825	0.288596	0.209877	0.367575
Bruce	0.457354	0.673608	0.267266	0.244238	0.210477	0.349119	0.268684	0.17807	0.618388	0.496207	0.444132	0.391673	0.274614	0.199894	0.182905	0.231067	0.22838	0.415982	0.308057	0.255693	0.426411	0.960406	0.285893	0.135269	0.351797	0.783907
Bsg	5.09352	3.48191	4.55896	4.50225	4.37306	4.02927	3.95213	5.02266	5.3926	4.84229	5.76777	4.28839	4.3242	5.26308	3.49272	4.86752	4.73141	5.81437	4.75539	6.4053	4.509	4.45482	5.29859	4.38159	5.02883	7.21925
Bsg25D	0.396389	0.168998	0.298612	0.246336	0.318215	0.354997	0.302436	0.528055	0.407277	0.427658	0.288883	0.338085	0.185948	0.265908	0.285518	0.348759	0.386492	0.419597	0.143819	0.133788	0.304768	0.38183	0.387715	0.60419	0.324559	0.33906
BtbVII	0.8234	0.853186	0.872833	1.00764	0.88063	0.847659	0.920093	0.476972	0.892778	1.12836	1.2302	0.843927	0.972407	0.793837	0.64417	0.685702	0.565644	0.91446	0.538823	0.580989	1.01264	0.774905	0.564742	0.724292	0.685328	0
BthD	0.192865	0.352755	0.0773367	0.134287	0.194624	0.235608	0.392171	0.223154	0.273728	0.31347	0.180064	0.293864	0.231798	0.0184654	0.139753	0.188963	0.226451	0.144169	0.197895	0.0399196	0.1318	1.24492	0.234948	0.0994034	0.201709	0.311546
Btk29A	3.30032	2.56172	3.30702	3.13549	3.11821	3.39326	2.71652	1.6053	2.15004	1.88053	1.60435	2.35319	2.75728	2.66392	1.97698	1.90659	1.54549	1.25319	1.98485	1.61891	1.36337	1.0055	2.79202	1.50723	1.20057	0.609378
Bub1	0.34146	0.259089	0.358008	0.346289	0.342289	0.2698	0.494273	0.209952	0.423082	0.276091	0.433391	0.345982	0.369587	0.216389	0.394541	0.307218	0.283182	0.32656	0.0798338	0.207355	0.310285	0	0.214559	0.238168	0.15176	0
Bub3	0.555628	0.478522	0.544564	0.513083	0.29735	0.824094	0.434888	0.747182	0.660837	0.815342	0.542095	0.628745	0.873946	0.684763	0.503114	0.578589	0.644962	0.84145	0.633613	0.423223	0.616799	0.259634	0.379274	0.549198	0.561839	0.12701
BubR1	0.247926	0.125814	0.146332	0.148705	0.146199	0.188287	0.101025	0.261059	0.235882	0.26612	0.324601	0.289924	0.154497	0.281368	0.227355	0.239467	0.153984	0.333568	0.299921	0.0614469	0.125263	0.111239	0.172265	0.0103706	0.154395	0.0518828
Bug22	0.0971008	0.103091	0.15609	0.262702	0.137358	0.186159	0.0789615	0.170777	0.111222	0.260937	0.0591348	0.225898	0.15346	0.119082	0.0998341	0.158621	0.188228	0.3108	0.101147	0.123165	0.179995	0.173883	0.0715304	0.411339	0.0945669	0
Bx	0.907358	1.07181	0.462994	0.382888	0.576342	0.412617	0.567356	1.9829	1.82983	1.11588	0.789001	0.515005	0.653001	1.39017	0.524928	0.814777	0.920499	0.462892	0.571981	0.142068	0.523672	0.61078	0.835357	0.461166	0.0558688	0
Bx42	0.451656	0.382937	0.198725	0.375332	0.300533	0.412838	0.422407	0.261386	0.303919	0.381438	0.230544	0.333091	0.24069	0.248587	0.143605	0.220992	0.187107	0.332889	0.266354	0.312923	0.419632	0.119014	0.574983	0.250083	0.330542	0.0366067
C15	0	0	0	0.00477441	0	0.0207754	0.00347802	0.00635228	0.0114844	0.00861766	0.0795773	0	0.224232	0.00511502	0.426193	0.0641808	0.0872099	0.0280341	0.18749	0.124586	0.0158498	0	0	0.0273825	0	0
C1GalTA	0.247782	0.269293	0.162597	0.234641	0.180261	0.12337	0.137758	0.19506	0.249517	0.144724	0.0822083	0.0837557	0.172023	0.236775	0.0745517	0.113813	0.0293188	0.0543459	0.111635	0.161309	0.13771	0.073603	0.282038	0.213669	0.0675993	0
C3G	0.691845	0.235462	0.551473	0.604594	0.544202	0.613364	0.684334	0.466501	0.723263	0.331048	0.380587	0.629314	0.424642	0.390726	0.504136	0.333142	0.259773	0.63893	0.448266	0.44373	0.318298	0.020977	0.355188	0.474699	0.239873	1.08847
CAP	0.40555	0.392699	0.425973	0.481628	0.251847	0.286306	0.530003	0.122487	0.0685867	0.154467	0.244659	0.067087	0.213192	0.0475932	0.041521	0.156728	0.167018	0.036214	0.141373	0.298236	0.126424	0.242217	0.0570768	0.173694	0.200367	0.586291
CASK	0.348362	0.27022	0.344221	0.271776	0.323757	0.280188	0.295101	0.226	0.417079	0.65166	0.145018	0.397427	0.519556	0.415009	0.429288	0.368356	0.334107	0.390397	0.415712	0.364236	0.246275	0.220899	0.416027	0.856907	0.248357	0.400098
CBP	3.73891	3.86491	3.99193	3.56439	3.39636	4.37073	4.01562	3.3855	4.10764	4.89415	3.39922	4.13048	4.30675	4.68553	4.65146	3.77696	3.20607	4.60287	3.83256	2.53589	4.37428	4.64878	4.57	5.19855	4.95841	6.25133
CD98hc	0.434928	0.33286	0.753905	0.655841	0.345839	0.625234	0.936234	0.801382	0.709763	0.439524	1.16618	0.440872	0.414964	0.586363	0.543047	0.748808	1.10928	0.910643	0.973014	2.57733	0.54259	0.171355	0.392429	0.49206	0.329354	1.22044
CDC45L	0.153204	0.383388	0.215915	0.150347	0.310181	0.219166	0.302836	0.0977523	0.222043	0.282265	0.263229	0.296314	0.067828	0.184052	0.378671	0.186904	0.137846	0.232888	0.117391	0.05288	0.225851	0.0399373	0.123348	0.205508	0.190751	0.248657
CDase	0.0937766	0.196409	0.127235	0.0233084	0.0431998	0.0666524	0.0681573	0.118534	0.164002	0.16027	0.0487549	0.313399	0.206498	0.131333	0.291678	0.21842	0.0843172	0.372878	0.057491	0.0999881	0.0850674	0.0793796	0.201424	0.0767594	0.0835843	0
CG10005	0.0569838	0.191579	0.0583038	0.040808	0.135213	0.0604678	0.0240056	0.564765	0.234868	0.206296	0.233055	0.37988	0.733858	0.547313	0.219859	0.394685	0.267494	0.694773	0.349159	0.446032	0.304913	1.19071	0.472661	0.240844	0.476029	2.27369
CG10011	0.831685	0.520789	0.704046	0.809478	0.940211	0.797211	0.507011	0.306279	0.70116	0.722192	0.558332	0.835821	0.709113	0.821832	0.937994	0.564229	0.599747	0.751621	0.298764	0.44042	0.565489	0.155734	0.583482	0.498747	0.462492	0
CG10038	0.0503705	0.212008	0.157474	0.23597	0.198568	0.200888	0.193417	0.206747	0.203609	0.181597	0.308602	0.202674	0.0502083	0.191336	0.0243809	0.134286	0.279763	0.0634055	0.0521878	0.139676	0.174454	0.0609143	0.25562	0.123181	0.195944	1.32347
CG10055	0.384064	0.234147	0.457005	0.513133	0.53486	0.369439	0.432479	0.242023	0.410566	0.558874	0.459251	0.390006	0.305946	0.268743	0.276854	0.317255	0.401132	0.482636	0.279127	0.272473	0.279754	0.546779	0.202963	0.321681	0.240867	0.19656
CG10077	1.33194	1.6643	1.57687	1.27899	1.89197	1.75099	1.86019	3.4401	3.66401	3.47362	3.43414	3.01733	4.20524	3.16876	2.87216	2.53556	2.18242	3.22911	2.99418	2.15901	2.27063	2.0521	3.02851	4.03721	2.2574	0.978789
CG10082	1.09124	0.799377	0.762794	0.995312	1.24698	0.995257	1.06653	0.489858	1.33884	1.00359	0.991045	1.37776	1.10353	1.1787	0.61153	0.757352	0.759357	1.01632	0.842678	0.660029	0.890193	1.15709	0.947925	0.877748	0.536283	0.274982
CG10098	0.186476	0.0171697	0.110451	0.120102	0.082518	0.203087	0.365581	0.2694	0.292115	0.277874	0.211916	0.26091	0.30848	0.614929	0.255144	0.333749	0.320139	0.304332	0.155426	0.987119	0.411064	0.074725	0.29112	0.135673	0.307991	0.890259
CG10103	0.265953	0.430075	0.537951	0.475261	0.362202	0.250428	0.346178	0.2909	0.422704	0.191182	0.355219	0.170662	0.207984	0.343988	0.483072	0.486564	0.342759	0.39892	0.577828	0.691758	0.434865	0.263127	0.258114	0.291413	0.423942	1.43391
CG10139	0.436829	0.383841	0.229956	0.393731	0.228398	0.437399	0.124764	0.348107	0.432747	0.322647	0.122874	0.232431	0.474757	0.602176	0.350605	0.311004	0.228512	0.321766	0.372697	0.38859	0.27745	0.954704	0.491093	0.172283	0.434603	0.0366067
CG10166	0.11076	0.0941088	0.193074	0.113724	0.0825848	0.143832	0.229986	0.270356	0.151197	0.413684	0.150046	0.189415	0.22252	0.278374	0.53866	0.289716	0.245338	0.451836	0.229138	0.19116	0.312384	0.304249	0.246827	0.180837	0.342048	0.896216
CG10171	0.0783927	0	0.110548	0.0789712	0.11313	0.0869911	0.0262675	0.123501	0.174238	0.179859	0.0795472	0.114035	0.135271	0.060268	0.236577	0.0698049	0.145303	0.101759	0.0589655	0.280717	0.0723681	0	0.334558	0.0729449	0.0745796	0.0982801
CG10176	0.0105845	0.0318708	0.0412636	0.0411084	0.0616712	0.0383481	0.140216	0.505644	0.577936	0.510059	0.323749	0.565516	0.507178	0.993378	0.51111	0.544303	0.63864	1.05335	0.581824	1.16482	0.502324	0.455733	0.694888	0.555104	0.440162	0.986579
CG10188	0.083888	0.0490817	0.105076	0.0883712	0.105418	0.0836567	0.198673	0.059929	0.0634188	0.0909632	0.102135	0.0690704	0.13404	0.146233	0.122182	0.163905	0.11112	0.0708438	0.0486453	0.179301	0.079416	0.0747317	0.0519594	0.0247522	0.0340088	0
CG10209	0.139737	0.12343	0.145145	0.0956895	0.0472196	0.130373	0.196895	0.029915	0.0868417	0.132178	0.154156	0.0948154	0.0531026	0.0765847	0.0401675	0.0533974	0.104423	0.12438	0.029098	0.15022	0.0825588	0	0.0873957	0.189794	0.0814709	0
CG10211	0	0	0.0412286	0.0228762	0.0233977	0.049751	0.00558044	0.0503175	0.0797802	0.211507	0.174888	0.174296	0.271495	0.10178	0.174059	0.0710564	0.0421442	0.1463	0.0383777	0	0.0836014	0	0.283732	0.0529571	0.00690846	0
CG10214	0.082409	0.180472	0.0574056	0.164913	0.144445	0.15072	0.0906758	0.26211	0.0569137	0.0713223	0.179416	0.056824	0.142111	0.177119	0.0407518	0.0728296	0.0580984	0.0212115	0.0863415	0.0713331	0.134129	0	0.00329807	0.182924	0.135075	0
CG10217	0.143454	0.183446	0.144107	0.0755619	0.192603	0.0443796	0.109308	1.00009	0.81553	0.803352	0.514323	0.907414	0.902006	0.860803	0.822135	0.71399	0.842316	0.903884	0.541383	1.98497	0.911528	1.11254	0.58521	0.705868	1.24197	0.117286
CG10219	0.474668	0.401471	0.303668	0.518977	0.395897	0.477479	0.630552	0.513449	0.49231	0.336328	0.527811	0.510628	0.673551	0.517448	0.617084	0.432702	0.828005	0.568872	0.540073	0.704832	0.399538	2.3519	0.395784	0.707863	0.628179	0.12701
CG10249	0.277244	0.580229	0.397325	1.14106	0.956446	1.04431	0.712461	1.0111	2.39701	2.08735	2.36426	1.66475	3.85734	2.55426	1.6571	1.43526	0.604067	0.976527	0.843431	0.703068	0.816306	1.43471	0.914598	1.86301	0.474136	4.78732
CG10254	0.116214	0.0519937	0.0924839	0.123684	0.123344	0.211643	0.342892	0.163939	0.163569	0.178135	0.0617894	0.126718	0.201943	0.217124	0.245774	0.172206	0.112341	0.166106	0.177583	0.175112	0.0990878	0.624642	0.368464	0.098556	0.127534	0
CG10265	0.0793479	0.208597	0.101779	0.186866	0.176452	0.156384	0.288914	0.0890702	0.0910753	0.122341	0.165146	0.162621	0.0902389	0.068695	0.18775	0.0461247	0.027872	0.0441057	0.0165706	0.00635717	0.030141	0.0929645	0.0404466	0.0919476	0.189196	0.0982801
CG10274	0.113857	0.102495	0.052674	0.0943497	0.0995218	0.0966847	0.129861	0.093417	0.104191	0.117587	0.251204	0.134078	0.115643	0.149795	0.107426	0.0839398	0.115873	0.0597451	0.0504556	0.014346	0.0900669	0.344531	0.0997354	0.0945582	0.059129	0
CG10286	0.331963	0.2366	0.431947	0.273297	0.381697	0.501046	0.61741	0.390244	0.304588	0.265329	0.43866	0.281268	0.305847	0.267218	0.327843	0.193222	0.349578	0.377901	0.28285	0.414212	0.211154	0.0957237	0.192757	0.131499	0.497646	0.10982
CG10289	1.79162	2.41834	2.09532	1.91788	1.75901	2.18563	1.93572	2.6086	1.6401	1.91987	2.44263	1.91235	1.96798	1.96744	1.94997	1.89175	1.46462	2.29033	2.36167	1.74315	1.5727	2.7672	1.59169	1.76638	1.64994	0.687814
CG10306	3.92143	4.54942	3.27052	3.19992	3.16679	3.5029	4.06676	2.5607	2.92253	2.75717	3.07368	2.59016	2.94509	2.98586	2.15641	3.23509	2.7667	2.44365	3.00435	2.42284	2.61895	1.52266	2.62358	2.61482	3.03177	3.56837
CG10311	0.00457933	0	0.0200461	0.0101947	0	0	0.00173901	0.0446931	0.00401755	0.0243939	0	0.0531345	0.0144692	0	0	0.0165357	0	0.0103047	0.016148	0	0.00494892	0	0.0123313	0	0	0
CG10320	1.38209	1.12833	1.13847	1.48228	1.61655	1.65058	1.27959	1.53282	1.35539	1.16675	1.06049	1.16229	1.28733	1.07877	1.22751	1.14266	1.38721	1.9397	1.28833	1.37707	1.30053	1.07097	0.914451	1.30908	1.54433	2.7465
CG10321	0.282651	0.0624298	0.180354	0.215447	0.168204	0.244171	0.381608	0.14634	0.219574	0.303038	0.0634084	0.208489	0.132599	0.450566	0.261442	0.298362	0.232345	0.369084	0.140937	0.0938157	0.243039	0.0544765	0.250031	0.224755	0.165118	0.719217
CG10324	0.28995	0.175804	0.465891	0.4218	0.308453	0.353124	0.534022	0.113182	0.290979	0.258396	0.466147	0.302867	0.331578	0.380299	0.267542	0.218687	0.336652	0.259223	0.241328	0.156217	0.486983	0.260768	0.474535	0.231085	0.313738	0.0518828
CG10326	1.04056	0.772733	0.975604	0.918467	0.853771	0.962461	1.20574	0.598891	0.634134	0.550907	0.411721	0.594615	0.572624	0.473009	0.410535	0.650522	0.346031	0.824884	0.330885	0.778216	0.593657	0.960593	0.734704	0.804431	0.113801	0.215519
CG10333	0.422159	1.08457	0.27679	0.578554	0.400731	0.618155	0.826149	0.434332	0.37246	0.484456	0.640084	0.443516	0.796714	0.329165	0.387892	0.491692	0.465914	0.489663	0.247858	0.400167	0.407652	0.447757	0.670257	0.700124	0.437692	0
CG10336	0.209263	0.351889	0.19096	0.194788	0.22159	0.210786	0.11496	0.0944863	0.348641	0.196962	0.247659	0.252894	0.301614	0.203567	0.0735802	0.105571	0.204958	0.0716756	0.111707	0.0524978	0.108903	0.119341	0.147558	0.0385424	0.158163	0
CG10340	0.437103	0.579192	0.307921	0.258825	0.250977	0.393997	0.173657	0.45048	0.290313	0.311425	0.251553	0.282708	0.299544	0.154821	0.289285	0.367979	0.316835	0.385282	0.378623	0.294045	0.280726	0.376014	0.359172	0.387839	0.24887	0
CG10343	0.200151	0.363034	0.169735	0.244537	0.176627	0.547387	0.337196	0.0889963	0.211968	0.247212	0.235008	0.177252	0.163549	0.272979	0.231297	0.238272	0.211254	0.193664	0.0771445	0.374365	0.26421	0.33032	0.273946	0.267742	0.398909	0.0366067
CG10353	0.168364	0.36354	0.454629	0.342054	0.298159	0.307117	0.316137	0.352604	0.308845	0.324998	0.270856	0.407759	0.384473	0.619165	0.365009	0.346825	0.288043	0.612163	0.39247	0.223959	0.519825	0.533179	0.308324	0.154925	0.620252	0.436662
CG10359	0.114549	0.262412	0.121769	0.128962	0.335804	0.160528	0.249233	0.767019	0.473888	0.458323	0.78694	0.632398	0.85405	1.42797	0.660945	0.724298	0.801503	0.990388	0.268023	1.68243	0.600152	0.200088	0.66198	0.240116	0.272483	1.13171
CG10366	0.130053	0.0299171	0.126084	0.0571003	0.0825101	0.111232	0.135072	0.116397	0.0616061	0.0866863	0	0.208514	0.0199989	0.158011	0.0618126	0.0692132	0.0796625	0.0113691	0.104774	0.047276	0.11476	0	0.0949124	0.0674165	0.0499967	0.0904028
CG10375	0.577113	0.589671	0.926904	0.681836	0.493229	0.643675	0.769786	0.566641	0.78405	0.736316	0.540711	0.618647	0.650684	0.297764	0.322664	0.55238	0.518693	0.704305	0.491461	0.394591	0.555624	0.966643	0.840819	0.493695	0.484873	0.30054
CG10395	0.468811	0.71736	0.591292	0.361634	0.445378	0.553828	0.459749	0.54982	0.596925	0.749446	1.0623	0.929931	0.627803	0.685366	0.626596	0.393957	0.507378	0.428024	0.3645	0.394184	0.634877	0.191912	0.540965	0.233928	0.295829	0
CG10407	0.116487	0.184104	0.176869	0.121109	0.0693944	0.174932	0.132264	0.126282	0.0917916	0.142284	0.335942	0.116356	0.140268	0.295744	0.0724844	0.153764	0.0887398	0.0799546	0.0537006	0.0817718	0.0739179	0	0.0725539	0.0832151	0.0164443	0
CG1041	0.0998779	0.0150454	0.153303	0.0768035	0.0999867	0.0618911	0.037072	0.265008	0.142089	0.147283	0.33837	0.154131	0.121181	0.137491	0.26512	0.239502	0.125503	0.161953	0.0622545	0.223086	0.41768	0.0189603	0.231286	0.340498	0.176144	0
CG10417	0.85658	0.722777	0.679542	0.866659	0.427521	0.96551	0.856259	0.527925	0.86133	0.94516	1.12365	0.858587	0.982639	0.693023	0.703881	0.693947	0.690485	0.635733	0.704631	0.794055	0.748047	0.335635	0.517155	0.783248	0.815844	0.142286
CG10418	0.810213	0.236403	0.359085	0.563253	0.511458	0.574695	0.363705	0.689047	0.645123	0.782094	0.487097	0.538751	0.761614	0.478108	0.458619	0.440781	0.403535	0.457459	0.369387	0.609984	0.544864	0.539161	0.389228	0.485945	0.261813	0.0366067
CG10424	0.190619	0.278875	0.290849	0.262439	0.168814	0.196175	0.252113	0.249273	0.104644	0.146093	0.0486007	0.142916	0.112735	0.126822	0.321151	0.123982	0.227018	0.400455	0.188993	0.264131	0.161494	0.0980854	0.112437	0.0651417	0.221811	0
CG10428	0.114324	0.147814	0.155312	0.104371	0.107827	0.0892317	0.0657989	0.205481	0.0884748	0.101999	0.0618449	0.053223	0.0296255	0.240897	0.0723018	0.0597829	0.091495	0.0141999	0.13924	0.0372779	0.030771	0.107603	0.114764	0.17359	0.254052	0
CG10435	0.182595	0.00465084	0.211861	0.213181	0.157793	0.275261	0.149432	0.18969	0.108458	0.130265	0.141306	0.122797	0.271597	0.277714	0.129994	0.13914	0.217838	0.146425	0.171629	0.259348	0.236089	0.379429	0.0699005	0.0657344	0.229571	1.0953
CG10445	0.0657945	0	0.0398354	0.0982218	0.100954	0.0808579	0.0219398	0.0315798	0.027536	0.103106	0.179661	0.0554855	0.0251255	0.0216426	0.0367192	0.0442736	0.0618854	0.0937496	0	0.0378544	0.135769	0	0.00345535	0.0374073	0.0832642	0
CG10462	0.223053	0.296065	0.190262	0.205658	0.116731	0.317769	0.318192	0.238388	0.150313	0.256404	0.126648	0.317452	0.616978	0.116954	0.31845	0.144488	0.150582	0.102593	0.0408389	0.181154	0.132052	0.115224	0.29347	0.129399	0.403429	0
CG10463	0.17856	0.0903692	0.196448	0.328467	0.250565	0.379136	0.406758	0.108632	0.165689	0.165188	0.176533	0.189325	0.271028	0.32058	0.250569	0.164382	0.216151	0.479211	0.102014	0.143737	0.0993838	0.395282	0.182658	0.0801765	0.591654	0
CG10465	0.330515	0.0923029	0.467294	0.312035	0.163934	0.315941	0.196635	0.52633	0.459868	0.627695	0.5207	0.392126	0.537044	0.518135	0.477458	0.488825	0.438561	0.490839	0.217451	0.372097	0.566084	0.288684	0.413588	0.528354	0.498844	0.282725
CG10466	0.166254	0.139092	0.277019	0.099215	0.108512	0.083429	0.0589247	0.068842	0.0375929	0.210922	0.0146941	0.128737	0.064428	0.0665838	0.0669768	0.0828037	0.0596992	0.0529792	0.0372018	0.0438448	0.127751	0.100982	0.0637568	0.463404	0.141223	0
CG10470	0.27004	0.243274	0.284876	0.242863	0.0697406	0.311769	0.171464	0.290931	0.401541	0.213046	0.143855	0.202091	0.139812	0.170802	0.0952425	0.293198	0.22431	0.238172	0.209989	0.709259	0.236755	0.0639672	0.125288	0.31696	0.52748	0.0732134
CG10492	0.178152	0.0823135	0.192768	0.171973	0.323019	0.120327	0.224178	0.0882452	0.124256	0.107685	0.262004	0.252976	0.0536651	0.0843894	0.419334	0.079013	0.16863	0.250414	0.173855	0.103797	0.153106	0.0604193	0.165571	0.170159	0.103471	0.274982
CG10516	0.143691	0.165653	0.128695	0.0984341	0.0834506	0.0764651	0.0310696	0.0875908	0.240291	0.149408	0.160168	0.0661475	0.0523455	0.0218662	0.0187565	0.0441536	0.150457	0.122259	0	0.0818386	0.203081	0	0.141488	0.072459	0.130293	0
CG10527	0.131597	0.067463	0.0562809	0.098831	0.583661	0.169011	0.322323	0.371455	0.200027	0.173476	0.15092	0.142663	0.222761	0.107946	0.299327	0.164281	0.468747	0.503571	0.206547	1.63026	0.914494	0.0523418	0.261571	0.0773726	1.75263	2.09337
CG10543	1.70328	2.83315	1.60899	1.69301	2.14302	1.82192	1.72404	1.82731	1.72013	1.88186	2.27396	2.40691	2.12776	1.66424	1.50203	1.85399	1.54408	2.16303	1.80508	1.12222	1.59738	1.40584	1.53701	1.76399	0.862912	0.897158
CG10555	1.68049	1.43939	1.162	1.29329	1.12004	1.42058	1.19121	1.82445	1.72803	1.87379	1.85099	1.72538	1.28707	1.78557	1.31587	1.27802	1.24626	1.9386	1.22488	0.844985	1.42004	1.81367	1.42911	1.82075	0.848237	0.125096
CG10565	0.453915	0.38955	0.519731	0.719399	0.854331	0.677084	0.885257	0.581847	0.363785	0.463312	0.648876	0.49759	0.386544	0.206791	0.41672	0.409987	0.4138	0.263756	0.484017	0.751133	0.774443	1.37572	0.477278	0.468039	0.582038	0
CG10576	1.83115	2.51527	2.24912	2.64791	2.52217	3.49036	3.7088	2.68018	2.8434	2.42127	2.06764	2.38044	2.80377	2.56263	2.07066	2.24239	3.20397	2.29113	3.48274	2.1042	2.50999	2.09783	2.25826	2.00503	3.07073	1.82733
CG10585	0.293768	0.221335	0.179163	0.319241	0.318004	0.359429	0.472884	0.113035	0.0511547	0.0443316	0.13124	0.139717	0.0620308	0.0694271	0.0984511	0.151476	0.110883	0.0347817	0.0617447	0.103047	0.214246	0.223359	0.0294921	0.0762671	0.110164	0.0982801
CG10590	0.115663	0	0.164995	0.141784	0.169695	0.204708	0.116366	0.0990273	0.103273	0.273411	0.107349	0.155913	0.153204	0.144177	0.133167	0.16532	0.0898325	0.0263294	0.0354851	0.184528	0.135093	0.578764	0.253971	0.0750997	0.221459	0.080679
CG10600	1.87484	1.19831	1.62115	1.64271	2.01955	1.66595	1.84131	1.57486	2.09143	1.95134	1.38775	1.4274	2.70707	1.60503	1.13177	1.62099	1.45651	1.2212	1.13784	0.947039	1.3563	3.06449	1.56084	1.69829	0.974484	1.0348
CG10602	0.320952	0.143171	0.354799	0.395976	0.278607	0.540759	0.680688	0.695334	0.407779	0.426379	0.343596	0.354738	0.202913	0.427483	0.40421	0.206097	0.454155	0.626768	0.711988	0.581968	0.436996	0.149648	0.557527	0.408295	0.53558	0.58126
CG10616	0.0627253	0.0979581	0.165802	0.165435	0.116496	0.191193	0.121921	0.164178	0.286452	0.25084	0.364979	0.181691	0.256601	0.256142	0.0612417	0.232036	0.173008	0.2997	0.0566502	0.667393	0.0902049	0.209162	0.260812	0.119725	0.231798	0.117286
CG10625	0.192182	0.646356	0.0186098	0.152612	0.378131	0.0953309	0.0841165	0.879525	0.986873	0.600527	0.946323	1.58875	0.543432	0.421338	0.677652	1.41209	0.624336	19.5617	1.15086	5.82172	2.75716	0.537605	12.4008	5.51417	0.92292	3.43069
CG10631	0.135533	0.291303	0.181777	0.134579	0.211124	0.146468	0.178787	0.116896	0.210938	0.221809	0.127782	0.228162	0.455622	0.151577	0.139733	0.0896689	0.204193	0.160517	0.137547	0.0902182	0.17301	0.114666	0.267117	0.152752	0.0958893	0.178959
CG10635	0.625417	0.6049	0.524265	0.423261	0.373794	0.619485	0.786083	0.658762	0.969931	0.675065	0.799954	0.534665	0.587291	0.937395	0.731795	0.523067	0.825693	0.712817	0.615663	1.61891	0.882603	0.725603	0.420685	0.855691	1.0235	1.2944
CG10638	0.39274	0.830638	0.41805	0.48734	0.399994	0.657305	0.363378	0.771413	0.37413	0.476373	0.190269	0.325745	0.269239	0.427546	0.343336	0.376643	0.496335	0.560994	0.577913	0.292541	0.397173	0.346028	0.427649	0.601262	0.476148	0.66975
CG10639	0.0312973	0.0581074	0.0220324	0.0752379	0.047994	0.0437327	0.0997589	0.0958551	0.0242668	0.0267783	0.0375861	0.0234669	0	0.0492734	0	0.0204453	0.0320529	0.004379	0	0.0758658	0	0	0.00859621	0	0.0232872	0.250231
CG10663	0.320377	0.37154	0.241654	0.329683	0.185164	0.328615	0.372057	0.0148075	0.143929	0.0528461	0.0435343	0.0351127	0.0163612	0	0	0.0241223	0.0654355	0.048784	0.044332	0.0222165	0.00527336	0	0.0762963	0.0156645	0.0156067	0.103766
CG10672	0.0532511	0.0262523	0.174533	0.0499185	0.078421	0.165836	0.064196	0.0640644	0.137258	0.0857552	0.0140404	0.133053	0.119071	0.15013	0.274686	0.137666	0.148046	0.145951	0.0126316	0.229115	0.272972	0.0189603	0.0141193	0.146039	0.0671803	0
CG10674	0.332594	0.370196	0.224343	0.301273	0.305046	0.442725	0.337703	0.336401	0.4054	0.32965	0.462136	0.350782	0.215696	0.229768	0.633256	0.280839	0.300564	0.452312	0.391886	0.240498	0.30455	0.170641	0.333431	0.598783	0.363206	0.12701
CG10737	0.162799	0.208058	0.23043	0.175863	0.206593	0.0835125	0.0969314	0.168738	0.218249	0.194556	0.184488	0.178581	0.134002	0.110691	0.234974	0.17753	0.144613	0.385139	0.245146	0.264319	0.185508	0.391566	0.159122	0.0559624	0.0389975	0
CG1074	0.273094	0.162163	0.0986337	0.171784	0.165932	0.135325	0.295524	0.0229972	0.0927513	0.153079	0.258716	0.17027	0.245545	0.0940123	0.201772	0.0633855	0.164727	0.0950762	0.119023	0.219088	0.122719	0.107603	0.0276639	0.199199	0.287695	0.0732134
CG10747	0.0515393	0	0.0647737	0.0233216	0.0453315	0.055169	0.0869325	0.00899351	0	0.0157491	0	0.0121828	0	0.0166926	0	0.0267469	0.0659075	0.0564985	0.14415	0.0995865	0.136413	0	0.0204273	0.0190925	0.0426313	0.0366067
CG10754	0.235186	0.141189	0.214672	0.270427	0.284116	0.32078	0.326229	0.235908	0.398769	0.375144	0.515605	0.329594	0.499565	0.266808	0.213762	0.386478	0.299676	0.358115	0.15969	0.435727	0.224397	0.311285	0.288183	0.182866	0.218465	0.10982
CG10777	3.97514	4.25923	4.15334	4.74	4.054	4.88295	4.83048	3.92189	4.28753	5.16056	5.17021	4.23702	4.21868	3.32525	3.94809	3.73659	3.62779	4.68143	3.62078	2.33167	3.58586	3.5913	3.62427	3.1859	3.46494	2.60031
CG10795	0.105087	0.203024	0.112614	0.151234	0.0993899	0.176693	0.112551	0.0240424	0.10312	0.119002	0.032168	0.0854806	0.0472766	0.183726	0.0463623	0.0512675	0.114049	0.076857	0.0920649	0.069163	0.0842548	0.0604193	0.0829744	0.0508137	0.105225	0.626096
CG10802	0.0616996	0.0671163	0.1163	0.0618469	0.136708	0.0815112	0.181415	0	0.11144	0.157817	0	0.0189568	0.0164166	0.129211	0.103696	0.0137197	0.025456	0.0424708	0.0280842	0.102197	0.00363032	0.159505	0.0744906	0.1613	0.0299401	0
CG10803	1.64081	2.64492	1.82533	1.80276	1.90333	1.78074	1.87874	2.77525	3.0829	3.32008	2.72772	2.99341	3.01684	3.01621	2.69187	2.54279	2.00918	2.78353	1.87559	2.9765	1.79341	4.49077	3.51139	3.42751	1.83172	0.958832
CG10809	0.416787	0.470974	0.425467	0.422231	0.360135	0.40762	0.418242	0.426838	0.507984	0.330705	0.472989	0.556244	0.270653	0.454175	0.436715	0.407579	0.377759	0.432141	0.337673	0.174452	0.399145	0.226763	0.315482	0.386435	0.328996	0.0982801
CG10874	0.139792	0.163206	0.11478	0.0900373	0.137287	0.10727	0.0395395	0.0941048	0.113643	0.0779477	0.0275185	0.110131	0.0512417	0.0184654	0.0436456	0.0361116	0.155763	0.086129	0.102859	0.0464504	0.0973782	0.0858413	0	0.0234669	0.0956944	0
CG10889	0.0777562	0.0834801	0.128787	0.0930749	0.0788454	0.076177	0.0471496	0.0121076	0.0432543	0.120911	0.0409763	0.0274081	0.0973313	0.0949281	0.0453196	0.0793301	0.0240294	0.0747194	0.0287796	0.158462	0.0774865	0	0.0679124	0.0890123	0.0179856	0
CG10903	0.184609	0.07203	0.200276	0.353387	0.159703	0.395352	0.202476	0.0581108	0.209371	0.210852	0.081783	0.157149	0.337537	0.0349315	0.0929424	0.14489	0.181907	0.361264	0.273833	0.239543	0.19978	0.0974667	0.128163	0.144652	0.539705	0.375347
CG10904	0.177053	0.0561406	0.0897507	0.05072	0.0792055	0.093731	0.0915999	0.0345117	0.0850422	0.127032	0.136179	0.128773	0.0564151	0.125534	0.0106042	0.0792082	0.0841062	0.17341	0.118338	0	0.0370002	0.0747317	0.0508555	0.138616	0.049437	0.080679
CG10907	0.0691276	0.0900315	0.0504945	0.0719668	0.0885555	0.0866537	0.0408283	0.111588	0.191351	0.114029	0.161528	0.0649904	0.0282042	0.0191625	0.18744	0.0409948	0.14591	0.158283	0.233646	0.0316186	0.033442	0	0	0.0959344	0.145276	0
CG1091	0.254556	0.304618	0.107397	0.232538	0.172495	0.279365	0.510857	0.235463	0.223356	0.428446	0.67612	0.344911	0.280127	0.505801	0.17268	0.22375	0.324726	0.156881	0.208441	0.187459	0.231126	0.020977	0.177183	0.38232	0.378696	0.677978
CG10932	0.29502	0.417741	0.305941	0.325209	0.24224	0.442288	0.443918	0.431529	0.277574	0.269185	0.120429	0.276789	0.518353	0.164357	0.391217	0.287489	0.620989	0.950591	0.727099	1.10128	0.587624	0.0639672	0.213867	0.377235	0.658772	0.242037
CG10933	0.0465655	0.0402487	0.0374883	0.0211544	0.0810569	0.0415341	0.037097	0.261591	0.42172	0.455392	0.402122	0.435605	0.604614	0.690203	0.360332	0.329284	0.269478	0.505959	0.461939	0.452339	0.359438	0.0334995	0.627287	0.561092	0.208365	0.180806
CG10936	0.0580378	0.151001	0.154403	0.0710635	0.184122	0.0159765	0.0386081	0.521822	0.978396	0.719158	0.220234	0.573641	0.22649	0.0896451	0.574708	0.723194	1.74494	0.338455	2.09065	0.707386	0.597753	0.193092	0.753887	1.29628	0.194801	5.00906
CG10948	0.316595	0.17687	0.475751	0.24932	0.440972	0.322205	0.609822	0.378254	0.308082	0.331222	0.307402	0.206207	0.336446	0.341222	0.199313	0.330248	0.200565	0.274624	0.277209	0.0321499	0.26448	0.566853	0.131142	0.101032	0.418329	0.142286
CG10949	0.0594234	0	0.0182155	0.109836	0.0337213	0.0470106	0.0852351	0	0.119663	0.079808	0.386811	0.0425588	0.0528973	0.0575922	0.0157686	0.0571317	0.0732803	0.0092041	0.121694	0.00898069	0.00823898	0.0373659	0.0155956	0	0.0186079	0
CG10960	0.0895034	0.259633	0.196135	0.0603342	0.164695	0.126027	0.0654907	0.357994	0.54887	0.543735	0.733015	0.343624	0.333404	0.331304	0.656433	0.420217	0.428871	0.101252	0.632877	0.183988	0.474824	0.139311	0.368593	1.00293	0.112686	0
CG10973	0.134175	0.147144	0.148698	0.240649	0.224141	0.252428	0.167485	0.0754902	0.104834	0.142127	0.125672	0.10614	0.0323581	0.117221	0.111917	0.110842	0.154823	0.133561	0.130999	0.17198	0.173191	0.0745212	0.0644758	0.157998	0.327598	0.0982801
CG10979	0.125415	0.182577	0.16921	0.134708	0.200005	0.250915	0.334199	0.122484	0.0942405	0.16908	0.2551	0.265144	0.25712	0.17537	0.132293	0.119549	0.12336	0.225393	0.367818	0.0533708	0.059614	0.119014	0.0235334	0.184067	0.192325	0.0518828
CG10984	0.367583	0.950672	0.298617	0.314471	0.353318	0.187732	0.335018	0.476233	0.281476	0.412172	0.360528	0.38699	0.376046	0.239635	0.393517	0.290396	0.37678	0.283531	0.253901	0.210236	0.311435	0.101411	0.246213	0.331088	0.384545	0.0518828
CG11000	0.102906	0.0797238	0	0.097772	0.0535922	0.00766495	0.0330361	0.0917967	0.123769	0.111517	0.055037	0.0596033	0.0941489	0.138974	0.177365	0.0950317	0.0660566	0.159248	0.0802752	0.0773731	0.0304203	0.668764	0.0658087	0.119229	0.00738007	0
CG11007	0.0327366	0.217893	0.0604133	0.146462	0.0281324	0.150383	0.0570211	0.132	0.0455906	0.0660548	0.12321	0.0500167	0.0264175	0.238029	0.102383	0.0926529	0.0338836	0.0928553	0.0730939	0.0387812	0.0458737	0.554871	0.111718	0.10703	0.0216201	0.248657
CG1103	0.173512	0.263867	0.270359	0.243918	0.217124	0.300201	0.0183146	0.287805	0.343715	0.328293	0.0634467	0.496973	0.552137	0.457281	0.270173	0.327672	0.306029	0.303727	0.331642	0.396936	0.213796	0.242983	0.492196	0.541012	0.194505	0
CG11030	0.722663	0.615394	0.657187	0.971535	0.751378	1.02365	0.845024	0.71533	0.501866	0.524411	0.443199	0.635299	0.305466	0.912722	0.45564	0.590596	0.545977	0.660397	0.408239	0.595139	0.393059	0.491016	0.218129	0.665462	0.71525	0.153892
CG11050	0.179455	0.383832	0.202249	0.167167	0.0948686	0.21805	0.182834	0.206854	0.113539	0.169795	0.156198	0.184765	0.102147	0.0126174	0.161508	0.157726	0.175979	0.021176	0.199147	0.0236204	0.10754	0.0544765	0.207227	0.312221	0.163947	0
CG11069	0.0549144	0.248807	0.067514	0.0188705	0.0631009	0.0305971	0.0124087	0.702019	0.392942	0.616177	0.91223	0.824188	0.542437	0.27362	0.629109	0.685902	0.365663	0.476109	0.632856	0.427986	0.413012	0.129662	0.403263	0.680581	0.523559	0.304008
CG11070	0.110398	0.0928179	0.168828	0.0902232	0.073656	0.144362	0.129392	0.00899351	0.109261	0.159638	0.0873372	0.0704845	0.0809529	0.0898309	0.112567	0.0908565	0.0611116	0.0142581	0.0339703	0.0327484	0.0479212	0.0370148	0.175681	0.0575301	0.0873619	0
CG11076	0.293117	0.314127	0.345669	0.161472	0.322557	0.358896	0.281516	0.887504	0.610424	0.867256	0.419676	0.478828	0.239266	0.561141	0.518684	0.560932	0.619747	0.657367	0.587271	0.294605	0.340053	0.741897	0.600725	0.397156	0.490051	1.61031
CG11077	0.131358	0.125618	0.090012	0.125294	0.214185	0.173755	0.254527	0.056042	0.0290215	0.110955	0.0693531	0.233782	0.124017	0.0598426	0.144295	0.143788	0.155636	0.409304	0.348353	0.226723	0.289692	0.0370148	0.229878	0.0583393	0.229094	0.0982801
CG11089	0.171609	0.155681	0.142563	0.127013	0.108101	0.178376	0.210419	0.205717	0.130795	0.263254	0.39581	0.247858	0.203965	0.2953	0.105175	0.255217	0.293328	0.132873	0.346263	0.41988	0.257448	0.185903	0.175212	0.304841	0.356209	0
CG1109	0.539376	0.198611	0.450242	0.372994	0.395978	0.417351	0.290608	0.436729	0.305123	0.455364	0.232631	0.529253	0.464989	0.298661	0.446239	0.384729	0.326575	0.200501	0.351941	0.313103	0.251277	0.353408	0.290976	0.329798	0.351229	0.125096
CG11103	0.0574427	0	0.0498333	0.0454634	0.182758	0.0447455	0.0745846	0.0728144	0.0143869	0.0277076	0	0.0688384	0.0311915	0.0140808	0.0730443	0.0675005	0.0278871	0.00300237	0.0113803	0.0329619	0.0383413	0	0.0456559	0	0.0154475	0.861553
CG11107	0.1843	0.167624	0.312673	0.416014	0.240122	0.413836	0.278952	0.341411	0.35805	0.338144	0.201929	0.3989	0.5604	0.261828	0.27299	0.307336	0.334057	0.393802	0.22216	0.212397	0.304047	0.207382	0.409879	0.249619	0.464991	1.67905
CG11109	0.0727856	0.0522827	0.0702508	0.0427917	0	0.0705455	0.110954	0.102869	0.145459	0.117883	0.124992	0.120706	0.0895439	0.0670456	0.0990166	0.107372	0.0964158	0.169117	0.106605	0.141923	0.0589723	0.280911	0.0616096	0.175106	0.175395	0
CG11122	0.755548	0.566916	0.75209	0.732657	0.693761	0.91595	0.830504	0.40818	0.756297	1.0394	0.679179	0.680824	0.6716	0.817624	0.768369	0.647211	0.656587	0.879343	0.999481	0.535403	0.667571	0.641195	0.719991	0.819333	0.49073	0.429249
CG11134	0.142536	0.221223	0.210876	0.25761	0.154961	0.28101	0.148053	0.163395	0.148038	0.105456	0.169533	0.179447	0.029649	0.0580794	0.142606	0.185207	0.199259	0.109141	0.183495	0.162039	0.246094	0.192843	0.123154	0.136235	0.199405	0
CG11137	0.209707	0.262106	0.252923	0.215745	0.0894494	0.346206	0.232875	0.773418	0.413243	0.625825	0.383664	0.480039	0.50067	0.153148	0.445541	0.438644	0.470555	0.685892	0.378921	0.781194	0.400599	0.624992	0.415254	0.650351	0.201348	0.620272
CG11138	4.30508	4.41561	3.46736	3.00958	3.71587	3.17334	3.32208	4.21269	4.94449	5.10778	5.14158	4.58541	5.31474	5.11635	4.28181	4.33357	3.19013	3.85441	4.02591	2.443	3.84379	3.51487	5.06615	4.71365	2.3711	0.632009
CG11141	0.016085	0.0501623	0.098408	0.0859665	0.0804739	0.0477214	0.0985795	0.11381	0.0187923	0.0925686	0.0189802	0.100585	0.1144	0.128278	0.0967618	0.0585719	0.119648	0.0592747	0.259572	0.186451	0.0843913	0.020977	0.12682	0.384726	0.13743	0
CG11148	1.96488	2.15142	1.91031	2.13584	1.65195	1.84231	1.83496	1.97954	1.74862	2.15633	2.17714	1.79168	2.68049	1.44845	1.98844	1.67876	1.66842	2.06541	1.97667	1.3739	1.753	1.87116	1.41977	1.79716	1.67887	1.87987
CG11151	0.617424	0.642144	0.578908	0.674756	0.671019	0.671089	0.424168	0.706527	0.624078	0.859165	1.26054	0.638641	0.691482	0.662352	0.807809	0.879998	0.8883	1.31374	0.743704	1.40763	1.01477	0.315209	0.743129	0.670072	1.13325	2.51308
CG11155	0.0294465	0.114258	0.0584875	0.0171501	0.0234427	0	0.0476501	0.0253263	0.0101977	0.0531037	0	0.0572699	0.164965	0.0314507	0.049162	0.0640767	0.0248239	0.00585309	0.0330793	0.0374535	0.0608735	0.150838	0.052815	0	0.00431127	0
CG11170	0.182216	0.213455	0.0505981	0.137522	0.0418411	0.0648338	0.099167	0.00480036	0.0342671	0.03944	0.0329433	0.0654808	0	0.0609724	0.085214	0.0740613	0.12989	0.0176108	0.138842	0.168474	0.0397229	0	0.0903878	0.117708	0.00741702	0.0366067
CG11178	0.124803	0.0156476	0.0186411	0.134966	0.065407	0.110949	0.204854	0.0992053	0.0254094	0.161563	0.179057	0.162464	0.131692	0.121456	0.054693	0.121043	0.0747079	0.12526	0.0211689	0.146827	0.0715934	0.0373659	0.150397	0.136272	0.108881	0
CG11180	1.56255	1.1541	2.35283	2.59651	2.12034	4.36587	2.39173	2.68375	2.2453	2.2459	2.23705	2.0272	2.57911	2.37232	2.46164	1.99673	2.50217	2.35171	2.76572	2.00499	1.92146	1.82355	1.75364	2.12862	2.82213	4.98474
CG11190	0.406677	0.456746	0.42823	0.39805	0.386745	0.36328	0.235036	0.294438	0.49598	0.376599	0.725005	0.42053	0.567917	0.256138	0.287572	0.300265	0.372812	0.5955	0.353494	0.850759	0.215448	0.107603	0.497881	0.431608	0.616157	0.0366067
CG11200	0.0323623	0.0401205	0.0202922	0.0323107	0.053967	0.0324224	0.0458459	0.205801	0.0900377	0.169632	0.203591	0.151102	0.410087	0.220408	0.399731	0.247721	0.238806	0.196588	0.152919	0.043878	0.12773	0.518916	0.0478636	0.187428	1.2048	0
CG11208	0.184079	0.183866	0.0970704	0.040656	0.114035	0.119546	0.167812	0.295725	0.145175	0.244843	0.125558	0.251312	0.185484	0.164803	0.17232	0.178484	0.332617	0.253466	0.326769	0.482924	0.20962	0	0.134588	0.193144	0.163347	0.132562
CG11210	0.0559054	0	0.0740939	0.0476982	0.0923883	0.0302458	0.0789797	0.121955	0.05326	0.0371547	0.0524087	0.0783609	0.0171937	0.0322525	0.024834	0.081953	0.174537	0.101523	0.0745716	0.0762497	0.197815	0	0.0107334	0.0688682	0.032873	0.080679
CG11247	0.41837	0.476422	0.303276	0.257685	0.276687	0.402959	0.469275	0.0899259	0	0.111046	0.0291899	0.124292	0.01704	0.00606904	0.0535274	0.0539699	0.0866116	0.0214939	0.0975985	0.147659	0.0305958	0.0639672	0.115023	0.0214822	0.110968	0
CG11248	0.124871	0.148104	0.0823758	0.0221107	0.0873678	0.0490634	0.120329	0.0570068	0.0556505	0.0857134	0.080131	0.119898	0.0923818	0.0231893	0.312091	0.0779646	0.121365	0.0541132	0.0753241	0.116342	0.049055	0	0.0124828	0.166191	0.0707511	0
CG11267	1.34975	1.47544	1.72913	2.5831	1.82419	3.09082	2.34948	2.32831	1.76119	1.86802	1.70485	1.63539	2.04571	2.27084	2.0603	1.71536	2.00883	2.25058	1.78245	1.87185	1.88592	0.707422	1.36145	1.3208	2.4244	0.538991
CG11275	0.0216614	0.239396	0.0760332	0.0676534	0.0618812	0.0363358	0.0653822	0.580876	0.369222	0.305612	0.428988	0.488259	0.383812	0.432141	0.302991	0.308087	0.629979	0.963159	0.177388	0.500106	0.370447	0.0189603	0.720295	1.41166	0.0416943	0.412126
CG11279	0.0443179	0.0700486	0.0978592	0.149109	0.211507	0.0761063	0.184799	0.357713	0.0887111	0.0985358	0.10632	0.153357	0.199425	0.128372	0.134991	0.0886591	0.259912	0.034049	0.0672885	0.205851	0.160128	0	0.0844888	0.118183	0.118514	0.161722
CG11284	0.211123	0.24903	0.0846285	0.248705	0.472068	0.28837	0.0969093	0.345029	0.236605	0.203364	0.200277	0.272462	0.258573	0.153514	0.220944	0.180216	0.193803	0.148827	0.43233	0.383789	0.151858	0.204851	0.0841157	0.290249	0.214584	0
CG1129	0.558141	0.326768	0.186753	0.268759	0.223187	0.278327	0.308995	0.198001	0.223972	0.408391	0.251499	0.581772	0.3427	0.638234	0.400414	0.432051	0.490579	0.355292	0.313799	0.475569	0.281244	0.0860126	0.58902	0.145629	0.641452	0.0884895
CG11306	0.210147	0.316858	0.186593	0.243208	0.327458	0.23922	0.255399	0.286185	0.173892	0.251526	0.167903	0.118863	0.15243	0.102977	0.106343	0.177277	0.32234	0.197372	0.127659	0.336178	0.37623	0.0745212	0.269184	0.162645	0.13567	0.311589
CG11307	0.0825687	0.251921	0.144236	0.141635	0.0515917	0.0714235	0.152935	0.0924629	0.234784	0.185648	0.200024	0.179832	0.0650786	0.140731	0.136094	0.146835	0.066997	0.145219	0.279396	0.00792912	0.0506533	0.148829	0.0265632	0.185575	0.0326426	0.080679
CG11334	0.185985	0.120209	0.168235	0.333097	0.434947	0.459297	0.327479	0.403342	0.33312	0.269393	0.221758	0.470679	0.33781	0.199532	0.451374	0.283886	0.518279	0.3951	0.675091	0.382516	0.454945	0.322097	0.318306	0.540885	0.393218	0.153892
CG11337	0.0505128	0	0.05294	0.0751352	0.151836	0.0936663	0.134754	0.0488077	0.0414733	0.099535	0.026195	0.0855382	0.111329	0.0202427	0.0801821	0.0646843	0.0512495	0.201438	0.0996232	0	0.0602469	0	0.0205031	0.261463	0.103331	0
CG11357	0.328816	0.0864791	0.331481	0.26617	0.321283	0.350514	0.459809	0.172731	0.175143	0.114443	0.251674	0.194458	0.0479543	0.265508	0.124163	0.0768519	0.115286	0.284955	0.0694438	0.244782	0.0975508	0.134941	0.175645	0.0500457	0.114836	0.161358
CG11360	0.492874	0.341632	0.619527	0.371761	0.193724	0.29486	0.37094	0.851068	0.947165	0.781083	0.516417	0.652467	0.619782	0.507962	0.604658	0.58055	0.575793	0.728712	0.453945	0.594834	0.686431	0.760999	0.635191	0.614329	0.417436	0.080679
CG11367	0.316368	0.0872293	0.333452	0.239573	0.240448	0.111522	0.256604	0.0430824	0.0284383	0.119214	0.14463	0.158399	0.117791	0.290019	0.0856101	0.178269	0.114646	0.109068	0.11818	0.0509935	0.14191	0.25264	0.123548	0.170058	0.124797	0.586291
CG11399	0.11406	0.225233	0.10662	0.203197	0.168299	0.146107	0.0296702	0.183737	0.120441	0.127937	0.206004	0.248881	0.172528	0.253639	0.112361	0.149388	0.0921994	0.189216	0.0306584	0.156223	0.138987	0.0373056	0.0475486	0.0721921	0.128734	0.758259
CG11403	0.159227	0.107692	0.115346	0.169301	0.227739	0.132683	0.309658	0.0529524	0.184849	0.140009	0.131997	0.101031	0.233016	0.151791	0.16113	0.160426	0.138571	0.300698	0.0668823	0.048194	0.211289	0.241626	0.107634	0.262574	0.137419	0
CG11412	0.297989	0.137728	0.483984	0.310477	0.304775	0.521576	0.349195	0.462604	0.270809	0.414392	0.278746	0.299163	0.337838	0.281475	0.221844	0.350027	0.442066	0.279123	0.233402	0.338646	0.230634	0.345453	0.549947	0.285508	0.218986	0.142286
CG11414	0.171481	0.394674	0.228996	0.23976	0.219099	0.148137	0.383767	0.376449	0.277719	0.442124	0.403272	0.195517	0.347056	0.420374	0.139908	0.256496	0.288741	0.154716	0.277533	0.394616	0.148441	0.238303	0.273258	0.219456	0.255659	0.677978
CG11417	0.59323	0.825381	0.693691	0.913315	0.857089	1.52292	1.24653	0.782341	0.644404	0.654206	0.667074	0.622041	0.799699	0.80131	0.677323	0.5581	0.63654	0.675085	0.638766	0.58094	0.820353	0.894144	0.492017	0.650796	0.991338	0.954819
CG1142	1.01083	1.22694	1.08981	1.24428	0.861953	1.51028	1.11153	1.57711	1.67217	1.4412	1.41251	1.19844	1.61791	1.11178	0.929154	1.26439	1.19145	1.28153	1.40271	1.02321	1.3403	0.795545	1.16508	1.03646	1.13304	1.62622
CG11436	0.109642	0	0.0802979	0.143345	0.0161504	0.0472147	0.0177853	0.0446285	0.26139	0.18933	0.213157	0.101081	0.138139	0.108083	0.0985033	0.0827174	0.109078	0.123998	0.0555439	0.0451692	0.0342027	0.0412256	0.0683558	0	0	0
CG11444	0.399105	0.798006	0.725393	0.571017	0.648213	0.642526	0.813406	0.959561	0.856027	0.866565	1.04697	0.704286	0.621827	0.589213	0.785528	0.74245	0.80482	0.734439	0.732344	0.68528	0.919367	0.564929	0.291391	0.352389	0.86891	1.22042
CG11454	0.0567749	0.17467	0.159822	0.156196	0.0905548	0.11851	0.187965	0.0798964	0.11788	0.211195	0.0785056	0.141039	0.23712	0.424985	0.121119	0.118014	0.0578505	0.0576321	0.24195	0.169285	0.2412	0.119014	0.158815	0.0408918	0.313881	0
CG11455	1.73656	1.26062	1.68534	1.96959	2.17474	2.07884	2.41716	1.80631	1.65471	1.73688	2.00938	1.97283	1.81231	2.23938	1.93855	2.00159	2.36634	1.98873	1.96907	2.56469	2.08531	1.8481	1.6949	2.16419	2.28233	2.08942
CG1146	2.66919	2.11389	3.09349	3.76922	3.24225	2.89145	3.09998	1.54387	1.66846	1.29399	1.78224	1.22188	0.622323	1.42557	0.71722	1.30638	1.23602	1.17759	1.44081	3.34205	1.72637	0.216799	1.36388	1.13063	0.841646	0.986823
CG11486	8.03734	6.28289	5.68342	6.08485	6.23557	5.17213	3.67348	8.23155	8.41497	8.31786	9.61956	8.52951	7.53642	8.45993	7.34689	7.79883	6.81414	9.14002	8.54054	5.08926	6.79968	10.4852	9.05234	12.4759	5.27007	3.36494
CG11504	0.0474208	0.0362379	0.104161	0.123302	0.0942973	0.0960782	0.124541	0.165674	0.0122007	0.139295	0.057725	0.0602797	0.0218808	0.029195	0.111616	0.112536	0.0359936	0.0962682	0	0.0885027	0.0233496	0.192843	0.246798	0.127692	0	1.49522
CG11505	2.06866	1.9821	2.34821	2.13067	1.64988	2.21271	2.27193	1.60282	1.68639	1.7736	1.26665	1.55371	2.17335	1.97748	1.61113	1.52308	1.47863	2.19138	1.27002	2.02667	1.84179	2.37961	1.76818	2.06542	1.49195	3.10145
CG11509	0.570559	0.692006	0.704317	0.469852	0.617587	0.697384	0.624516	1.2758	1.05941	1.15785	1.1862	0.85483	1.00536	0.695276	1.04217	0.796569	0.774583	0.797391	0.852201	0.818828	0.696075	0.191038	0.705579	1.10636	0.596824	0.612514
CG11523	0.117947	0.0960317	0.153434	0.339586	0.178148	0.334739	0.367809	0.221765	0.411184	0.512883	0.329355	0.286119	0.478277	0.31135	0.210188	0.386532	0.339333	0.187167	0.346214	0.516131	0.570179	0.213391	0.276836	0.336029	0.292492	0.125116
CG11534	0.0552126	0.0701621	0.160626	0.0668489	0.15296	0.0723208	0.0306514	0.0412111	0.0734325	0.0365247	0.0818813	0.0574532	0.0197325	0.0358087	0.0704269	0.0722308	0.113452	0.0335223	0.0583583	0.176005	0.0389419	0.117046	0.137735	0	0.0075643	0.0366067
CG11537	0.498843	0.586167	0.405762	0.341193	0.455652	0.408505	0.312918	0.318893	0.180377	0.398494	0.306119	0.200628	0.295838	0.453319	0.168967	0.241093	0.315036	0.158321	0.327819	0.271368	0.160398	0.10691	0.30706	0.164716	0.146046	0
CG11555	0.143746	0.128461	0.204188	0.268971	0.108261	0.21019	0.36868	0.163956	0.142378	0.0786513	0.233594	0.181157	0.162652	0.084404	0.164132	0.256954	0.153083	0.259639	0.127584	0.414976	0.129161	0	0.30659	0.250701	0.387347	0
CG11562	0.143014	0.0242385	0.115771	0.222508	0.295768	0.236111	0.197203	0.223331	0.179241	0.112157	0.0554754	0.136946	0.29996	0.198073	0.0870419	0.237668	0.188149	0.165447	0.371576	0.122023	0.185975	0	0.0644362	0.171199	0.18863	0.117286
CG11563	0.171261	0.152576	0.268667	0.292264	0.162629	0.313005	0.276078	0.340505	0.22603	0.213231	0.103861	0.20292	0.293507	0.0129626	0.321122	0.194705	0.330528	0.121025	0.217775	0.0996473	0.144101	0.279372	0.0678169	0.0647429	0.176476	0
CG11577	0.148328	0.00574367	0.179396	0.156637	0.149363	0.284114	0.331731	0.0484804	0.209797	0.199917	0.137269	0.161364	0.0918287	0.113071	0.154422	0.0917119	0.131728	0.261848	0.221386	0.153811	0.144402	0.0189603	0.0954019	0.0705925	0.18808	0
CG11583	0.413061	0.336653	0.434385	0.450585	0.433727	0.682926	0.460597	0.271963	0.300048	0.446981	0.467475	0.323534	0.16942	0.0685417	0.3221	0.261768	0.206575	0.09283	0.0967327	0.43271	0.409502	0.437288	0.242656	0.13915	0.505006	0.0884895
CG11586	0.234424	0.145001	0.259158	0.19078	0.166328	0.203905	0.268423	0.170859	0.376215	0.341952	0.225084	0.192384	0.126118	0.352368	0.166025	0.192363	0.167047	0.243035	0.266065	0.277421	0.137598	0.527956	0.243045	0.0599714	0.160991	0.617867
CG11590	0.405681	0.63253	0.659414	0.496455	0.174741	0.506373	0.566331	0.946396	0.568785	0.667955	0.475133	0.521401	0.684872	0.757006	0.475146	0.579798	0.843195	0.455822	0.495389	0.408523	0.859072	0.402426	0.266621	0.488309	0.484528	0.178959
CG11593	0.267359	0.264926	0.12589	0.178865	0.181881	0.167507	0.21511	0.37615	0.221851	0.397737	0.483299	0.417752	0.465805	0.284303	0.283285	0.332602	0.251905	0.621621	0.209932	0.388387	0.383304	0.020977	0.269863	0.104671	0.480484	0.392268
CG11596	0.152007	0.253435	0.25887	0.249898	0.174866	0.36884	0.26408	0.155	0.205183	0.200029	0.010156	0.0949222	0.0666078	0.0993542	0.323563	0.147692	0.212583	0.199363	0.45873	0.174087	0.166334	0.259105	0.090328	0.441822	0.224761	0.0518828
CG1161	0.757196	1.15622	0.46203	0.457983	0.468337	0.586272	0.39693	0.606073	0.692459	0.812566	0.414944	0.524931	0.488041	0.479268	0.479128	0.590202	0.698917	0.385372	0.523264	0.771132	0.733987	0.480758	0.47542	1.01699	0.683778	0.233167
CG11638	0.00934576	0	0.0320176	0.0161436	0.0658702	0.00188161	0	0.00464857	0.0299229	0.0155184	0.0121176	0.0149827	0	0.0292905	0.0186191	0.0177664	0	0.0111085	0.00811217	0.0308374	0	0.159505	0.046888	0	0	0
CG11652	0.0291874	0.0381746	0.0549407	0.0664146	0.105704	0.0746655	0.0159707	0.0499049	0.0517003	0.0288499	0	0.0451748	0.134049	0.0612807	0.114287	0.133442	0.112509	0.180685	0.177907	0.322958	0.131137	0.129929	0.0362191	0.0822095	0.185926	0.0518828
CG11664	0	0	0	0	0	0	0	0	0	0.00508713	0	0	0	0	0	0	0	0	0	0	0	0	0	0	0	0
CG11665	0.692056	0.746282	0.904324	0.624922	0.721472	0.636254	0.582017	0.45419	0.482272	0.820566	0.947197	0.742796	0.560445	0.616472	0.854176	0.500682	0.590489	0.602199	0.481393	0.801884	0.736031	1.81929	0.674638	0.799244	0.256196	2.41547
CG11686	0.245073	0.233876	0.231232	0.13362	0.294296	0.0997917	0.0971729	0.175741	0.520963	0.227504	0.342014	0.319282	0.242867	0.579817	0.419197	0.504319	0.493132	0.35696	0.260129	0.7818	0.599348	0	0.578015	0.236076	0.566583	0.280902
CG11695	0.0682638	0.0667027	0.0995668	0.101341	0.207767	0.0535602	0.071325	0.0126209	0.133186	0.0777309	0.0694706	0.063884	0.0483174	0.0556529	0.0133463	0.0162258	0.0867966	0.0315476	0	0.102899	0.0770039	0.38562	0.113315	0.0772699	0.0938248	0
CG11699	0.495889	0.7995	0.35105	0.606767	0.513249	0.520939	0.582868	0.466335	0.511564	0.449425	0.473874	0.477522	0.43691	0.37054	0.304027	0.604	0.627476	0.384412	0.621884	0.574805	0.440049	0.532294	0.445023	0.65459	0.492334	0.719217
CG11700	0.0445057	0.0287069	0.0141935	0.0187787	0.126562	0.0770343	0.117032	0.0742397	0.0778093	0.0255639	0.020112	0.0787203	0.0339565	0.0171239	0.0230127	0.0811916	0.075652	0.0135876	0.181841	0.0158327	0.127919	0	0.218269	0.11498	0.0680511	0.48771
CG11710	0.130354	0.0486405	0.135555	0.16698	0.0239763	0.0779986	0.0983687	0.0358638	0.111344	0.102556	0.139827	0.147643	0.188284	0.0485472	0.0512364	0.0442788	0.0534484	0.195102	0.04808	0.0398295	0.13982	0.119512	0.162818	0.089034	0.0397242	0.0904028
CG1172	0.281432	0.424002	0.310454	0.349889	0.176086	0.321725	0.464596	0.15155	0.293403	0.29409	0.236739	0.170841	0.320363	0.214246	0.165347	0.366841	0.251897	0.191127	0.162757	0.126306	0.156031	0.515204	0.34942	0.444502	0.202169	0
CG11739	0.0381984	0.00937623	0.0619586	0.0384682	0.0699833	0	0.0381241	0.169344	0.22488	0.107702	0.0716543	0.132479	0.0936983	0.0934602	0.141443	0.199956	0.156371	0.459066	0.0680332	0.0854168	0.336929	0.0752262	0.138221	0.153548	0.250397	0
CG11752	0.19529	0.503709	0.37087	0.385784	0.387395	0.494087	0.281959	0.443005	0.57742	0.516628	0.444915	0.483595	0.478649	0.345855	0.410273	0.416717	0.355065	0.567243	0.803915	0.38429	0.357224	0.137286	0.143722	0.230884	0.712615	0.69509
CG11753	0.11993	0.0499885	0.0985941	0.128479	0.138154	0.184694	0.12677	0.203313	0.173601	0.117088	0.139569	0.106112	0.183281	0.229086	0.0725286	0.183895	0.153934	0.0724233	0.248835	0.269563	0.131061	0.174291	0.100064	0.157313	0.324836	0.248657
CG11777	0.105903	0	0.0441853	0.139856	0.0373253	0.106467	0.210752	0.17943	0.0512027	0.183475	0.221976	0.086445	0.158204	0.0129626	0	0.0892073	0.112913	0.0587866	0.0819241	0.0229375	0.0591273	0.148335	0.0357251	0.0531388	0.158208	0
CG11790	0.719351	1.02834	0.905781	0.788997	0.836712	0.831647	0.691737	1.06872	1.56763	1.07367	1.07615	1.43338	0.843016	1.36806	1.17071	1.44747	1.28803	1.49973	1.2434	1.27215	1.23041	0.598308	1.00242	0.721212	1.24818	2.38935
CG11791	0.727497	0.915248	0.707712	0.42997	0.620173	0.610512	0.749089	0.618992	0.541255	0.673379	0.765004	0.600465	0.901558	1.05898	0.932452	0.735956	0.647451	0.670188	0.659725	0.696966	0.677807	0.332883	0.931096	0.854478	1.04496	0.91674
CG11802	0.052536	0	0.104159	0.0787426	0.0676054	0.0334435	0.0489375	0.00806742	0.0136945	0.0420816	0.035829	0.0194768	0.0360608	0.0427036	0.0367824	0.0147481	0.0462034	0.0250881	0	0	0.0420442	0	0.0704399	0	0.0322662	0
CG11811	0.320104	0.469187	0.266662	0.315521	0.274725	0.544078	0.50541	0.135761	0.280914	0.376669	0.404336	0.299035	0.294695	0.181805	0.315986	0.270681	0.273264	0.244145	0.210123	0.291083	0.304637	0.058418	0.180018	0.175516	0.331758	0.117286
CG11835	4.44741	1.4173	3.57267	2.1136	0.684202	3.57218	2.22851	0.00814578	0.0562272	0.139343	0.12163	0.0727081	0.00788091	0.0526795	0.170571	0.0540397	0.153974	0.258376	0.159225	0.166093	0.258882	0	0.0558655	0.0486381	0.0196594	0
CG11837	0.118142	0.29954	0.102107	0.183993	0.212049	0.178252	0.252308	0.153427	0.136672	0.157944	0.0821122	0.159838	0.199547	0.0935083	0.102624	0.105754	0.186965	0.107904	0.331807	0.262815	0.115721	0.0189603	0.214027	0.126497	0.0817433	0
CG11839	0.0947221	0.254634	0.083388	0.184681	0.0942579	0.199517	0.0473525	0.115164	0.172584	0.143573	0.0329433	0.105381	0.160826	0.0228655	0.121839	0.136258	0.0690909	0.174705	0.121426	0	0.109664	0.0368968	0.0942995	0.0938512	0.0988401	0
CG11857	0.534138	0.348348	0.520819	0.526338	0.485361	0.622574	0.3506	0.863728	0.440655	0.658939	0.48021	0.571754	0.48576	0.39349	0.405515	0.450611	0.552282	0.666625	0.568563	0.618019	0.495834	0.384881	0.464074	0.417846	0.714866	1.49068
CG11858	0.997804	1.12962	0.871495	1.19235	1.26256	1.21976	1.15916	1.31336	0.88065	0.86679	0.697268	0.999963	1.17273	0.612779	0.985352	1.06316	1.24839	1.06355	1.29176	1.08025	1.02109	1.16527	1.23372	0.863998	1.58052	0.486559
CG11873	1.18845	0.839251	1.44342	1.1497	1.14326	1.38014	1.23307	0.84097	1.47469	1.81636	1.38504	1.28253	1.64041	1.35509	1.3223	1.40439	1.32418	1.73453	0.802215	0.913295	0.990015	0.826678	1.275	2.20483	1.08419	0.257678
CG11876	0.460246	0.523496	0.591663	0.655343	0.521249	0.624866	0.668219	0.708022	0.520573	0.716305	0.408206	0.550931	0.584341	0.487812	0.537425	0.516585	0.658439	0.915254	0.909136	0.996197	0.373879	0.885928	0.59884	0.724325	1.27694	0.215566
CG11880	0.348113	0.29545	0.262025	0.289129	0.344398	0.227622	0.281294	0.196365	0.156329	0.18918	0.0677275	0.193292	0.0557277	0.057644	0.215408	0.133903	0.203682	0.142294	0.0755294	0.420161	0.165341	2.16496	0.149535	0.319205	0.275165	0
CG11882	0.208557	0.304456	0.115944	0.0611883	0.151048	0.205386	0.183886	0.464392	0.43315	0.377649	0.258102	0.504508	0.376126	0.577816	0.452539	0.51975	0.502018	0.570558	0.329278	1.1554	0.486619	0.453383	0.519718	0.444695	0.229203	0.626096
CG11885	0.0918914	0.0242385	0.0491413	0.101905	0.0877467	0.0908374	0.11305	0.115979	0.0581905	0.0978094	0.189965	0.119865	0.138632	0.0402671	0.0807077	0.103982	0.150466	0.392624	0.0732165	0.459007	0.0989045	0.119014	0.145455	0.0332579	0.0964005	0.080679
CG11897	0.0509833	0.0693314	0.176929	0.0579788	0.106221	0.0489046	0.048942	0.0836011	0.0693373	0.0820767	0.0670956	0.0573455	0.103744	0.207954	0.156058	0.0578849	0.0693389	0.169136	0.0975157	0.0173175	0.0997767	0.173883	0	0.0871537	0.21627	0.0366067
CG11899	0.155286	0.300197	0.2761	0.34744	0.372069	0.216685	0.284018	1.69903	1.48751	2.1158	1.42171	1.68272	1.51282	0.90749	1.81436	1.07477	1.35377	1.23137	0.976387	1.89188	1.56322	0.843118	1.36318	0.778757	1.61885	1.10444
CG11905	0.0888551	0.151058	0.0312303	0.044097	0.124892	0.0337176	0.0735264	0.405557	0.887911	0.541257	0.417783	0.954885	0.60107	0.483637	0.191915	0.941243	0.988829	0.277532	2.03737	0.431753	1.08885	0.371139	0.43496	1.41628	0.587079	0.0518828
CG11906	0.0680305	0.134206	0.156997	0.159084	0.0949162	0.126695	0.0992892	0.0936935	0.126972	0.0647433	0.166951	0.122045	0.0899042	0.0425813	0.129974	0.0626454	0.188341	0.0150908	0.19856	0.104106	0.0452505	0	0.0582667	0.185999	0.223264	0.662702
CG11927	0.0801308	0.0583469	0.0708818	0.0544927	0.0474672	0.0803357	0.0746801	0.0547071	0.0653934	0.138471	0.231624	0.0311208	0	0.0329127	0.114885	0.0391238	0.0680349	0.0670227	0	0.158463	0.121913	0.0523418	0.0902665	0.136418	0.114477	0.0366067
CG11961	0.204892	0.175159	0.162543	0.0805985	0.0559108	0.193464	0.159058	0.098038	0.227142	0.348621	0.207891	0.16704	0.143562	0.496139	0.270805	0.26076	0.280407	0.404161	0.154709	0.320111	0.219185	0	0.0998432	0.393427	0.301812	0
CG11966	0.0222234	0.0674837	0.017316	0.0200772	0.0856041	0.0503041	0.0514235	0.0336177	0.0250032	0.053168	0	0.0423795	0.0144692	0.124332	0.133471	0.297962	0.0611026	0	0.453663	0.0167415	0.0065094	0.0860126	0.0208255	0.0289083	0.0982258	0
CG11970	0.127739	0.251932	0.0830568	0.108522	0.0701595	0.146561	0.136734	0.0306018	0.144352	0.197316	0.170053	0.0662021	0.0509282	0.10386	0.097	0.136487	0.0564832	0.227467	0.136181	0.141092	0.0444832	0	0.198312	0.301001	0.0967744	0.354836
CG11975	0.120593	0.171504	0.196781	0.170052	0.087666	0.141362	0.201165	0.0107753	0.174261	0.103352	0.0748132	0.177943	0.161517	0.130946	0.139417	0.105145	0.0765985	0.0348452	0.179107	0.207704	0.118223	0.0399373	0.0629954	0.0669808	0.274421	0
CG11980	0.180833	0.0385143	0.192809	0.16741	0.159424	0.263998	0.239804	0.252622	0.229325	0.448174	0.253732	0.212817	0.255774	0.192252	0.319107	0.193243	0.251006	0.11635	0.348277	0.288554	0.198487	0	0.226077	0.149346	0.203628	0.348153
CG11982	0.220384	0.0125261	0.226885	0.189794	0.154035	0.190501	0.275735	0.252797	0.268046	0.247442	0.116761	0.205605	0.236188	0.210174	0.161336	0.181263	0.170223	0.337118	0.277528	0.161167	0.150745	0.114666	0.0910912	0.106072	0.102497	0.18677
CG11984	0.597604	0.619071	0.554195	0.645433	0.604738	0.55374	0.648396	0.477368	0.774556	0.529177	0.43807	0.816524	0.880859	0.619848	0.296192	0.591487	0.494098	0.434044	0.565389	0.44847	0.535592	1.37512	0.803565	0.544412	0.71677	0.223396
CG11985	0.413272	0.852173	0.164221	0.480658	0.223339	0.298126	0.335338	0.442847	0.758993	0.527147	0.228749	0.624298	0.881111	0.61494	0.512007	0.273335	0.517471	0.400369	0.520517	0.377889	0.452939	1.8196	0.446126	0.727007	0.563781	0.250212
CG11999	0.465054	0.29185	0.275717	0.3298	0.220263	0.304107	0.171062	0.233824	0.401456	0.337241	0.29595	0.228183	0.202325	0.221455	0.261855	0.307382	0.317972	0.447532	0.24505	0.384674	0.467788	0.195933	0.488798	0.102715	0.374523	1.0953
CG12004	0.404443	0.196766	0.281265	0.584269	0.414267	0.401147	0.402904	0.294803	0.368298	0.628111	0.947734	0.509225	0.413285	0.904236	0.599352	0.527742	0.540914	0.677877	0.317522	0.655596	0.402722	1.17411	0.544952	0.494327	0.447869	0.0366067
CG12006	0.859652	0.411278	0.72641	0.704421	0.502318	0.821391	0.651048	1.00294	1.07823	0.886922	1.06921	0.952123	0.957395	0.731161	0.937976	0.599815	0.97593	0.888201	0.655784	0.548972	1.02068	0.961002	0.794894	0.812853	0.844356	0.696664
CG12007	0.188057	0.128095	0.282558	0.164855	0.0857645	0.0690962	0.206111	0.0948573	0.107353	0.10483	0.122156	0.137453	0.190299	0.0449618	0.0264348	0.110646	0.182994	0.118912	0.209721	0.219996	0.0839992	0	0	0.0535831	0.116659	0.0518828
CG12009	0	0	0	0.0373132	0.0750029	0.019687	0	0.0650013	0.0411123	0.00735443	0.0121176	0.00129221	0	0	0.0759967	0.0285392	0.0270652	0.064668	0.017958	0.0467131	0.0703829	0.0412256	0.0430593	0	2.65982	56.0532
CG12012	0.0683691	0	0.138258	0.122458	0.0818957	0.0857404	0.142042	0.121946	0.164971	0.211705	0.0908893	0.167699	0.151359	0.0113029	0.116512	0.23149	0.121762	0.0964077	0.246733	0.117894	0.196466	0.0189603	0.162794	0.10321	0.0338677	0.0518828
CG12017	0.0270483	0	0.00651095	0.00824375	0.122491	0.0107967	0.00183478	0.141848	0.262812	0.0490412	0.20432	0.066916	0.217201	0.405031	0.20785	0.102216	0.162137	0	0.226541	0.0029985	0.092099	0.0334995	0.0256556	0.0325067	0.0246119	1.05321
CG12024	0.160693	0.211228	0.0919244	0.0983655	0.104088	0.127181	0.162688	0	0.0247746	0.0788161	0.0403456	0.127684	0.0995489	0.134151	0.0539566	0.13317	0.0712791	0.335801	0.0163767	0.269831	0.0888665	0.0929645	0.054149	0.00791186	0.0397533	0
CG12025	0.602381	0.334664	0.858574	0.768335	0.685281	0.694573	0.38058	0.362298	0.823501	0.727626	0.640938	0.594866	0.633091	0.782814	0.380838	0.782876	0.748995	1.05478	0.576234	0.385674	0.915776	0.284586	0.637483	0.764825	0.298825	0.0366067
CG12034	0.223383	0.289178	0.309838	0.35174	0.398605	0.306557	0.1757	0.251203	0.301791	0.36686	0.30667	0.214004	0.492197	0.357666	0.569478	0.340165	0.253991	0.426152	0.405245	0.178511	0.309609	0.262817	0.17182	0.165519	0.347536	0.125116
CG12050	0.238484	0.184225	0.163789	0.144107	0.112933	0.251408	0.295607	0.242555	0.0972537	0.16493	0.0955864	0.176834	0.0949895	0.237682	0.103653	0.158495	0.102149	0.036944	0.175924	0.336699	0.0912843	0	0.0385995	0.0796345	0.214515	0.596015
CG12054	2.32971	2.60534	2.80496	2.60641	2.81669	1.73497	2.109	2.52731	2.3562	2.4152	2.40567	2.66728	2.90608	1.90138	2.45878	2.22361	2.1409	2.13203	1.32868	2.20624	2.49863	2.86395	2.81974	2.21585	1.96535	1.4165
CG12071	0.0599763	0.264371	0.111565	0.0528344	0.0582063	0.0718463	0.0432521	0.0508206	0	0.0830678	0	0.0235439	0.0595514	0.056152	0	0.0490598	0.0298601	0.0849899	0.164931	0	0.0635985	0	0.142784	0.0608452	0.0708703	0
CG12075	0.143903	0.332444	0	0.0240253	0.168682	0.0395831	0.0558604	0.336093	0.567092	0.455855	0.312966	0.577618	0.606135	0.495109	0.645527	0.917286	0.682941	0.75594	0.336798	0.270169	0.471651	0.862691	0.308298	0.422458	0.388784	0.812974
CG12081	0.133572	0	0.180805	0.136065	0.131171	0.174615	0.128188	0.198669	0.145679	0.134924	0.175101	0.147648	0.0705584	0	0.238691	0.0597807	0.138757	0.119547	0.119751	0.161969	0.183828	0.67172	0.0962075	0.259692	0.0999451	0.0982801
CG12084	0.119694	0.257142	0.340724	0.35248	0.159497	0.249488	0.34844	0.317413	0.100247	0.431635	0.24378	0.170382	0.269263	0.570552	0.348221	0.357275	0.126473	0.0671694	0.3084	0.160669	0.17621	0.310944	0.323963	0.328814	0.038406	0.0366067
CG12090	0.239841	0.0657903	0.145213	0.20354	0.295231	0.164989	0.159557	0.0501182	0.285156	0.16631	0.174879	0.276773	0.260477	0.186522	0.1501	0.166929	0.134737	0.193877	0.190343	0.0437553	0.227082	0.393583	0.126882	0.253075	0.0609219	0
CG12091	0.451742	0.367574	0.419224	0.313593	0.341672	0.45396	0.352675	0.729209	0.37018	0.485759	0.38823	0.530132	0.4802	0.373982	0.407642	0.322945	0.456706	0.64397	0.384972	0.641754	0.341428	0.438519	0.451949	0.540656	0.680932	0.0366067
CG12099	0.607593	0.338624	0.739924	0.393905	0.596234	0.446111	0.491952	0.469746	0.394206	0.556494	0.647882	0.562127	0.830876	0.8698	0.469012	0.805359	0.562095	0.678642	0.476788	0.53964	0.674376	0.945547	0.414513	0.606299	0.368879	0.311546
CG12105	0.272204	0.00937623	0.235376	0.0722308	0.092973	0.176219	0.19457	0.0321465	0.100777	0.0399665	0.18794	0.114998	0.104711	0.0535372	0.0469667	0.132853	0.0847297	0.0606453	0.0437803	0.0756555	0.090918	0	0.0403369	0.0416792	0.0688539	0
CG12107	0.181613	0.347026	0.139328	0.184799	0.331951	0.317242	0.1945	0.29278	0.215042	0.183467	0.0861991	0.223288	0.273274	0.0990966	0.120807	0.10432	0.199512	0.101484	0.195744	0.215662	0.349743	1.85027	0.297382	0.129139	0.152281	0.10982
CG12112	0.240726	0.123611	0.234325	0.257948	0.050144	0.122558	0.218849	0.168727	0.105643	0.0589019	0	0.0560596	0.109043	0.0985951	0.0629224	0.140918	0.136119	0.01577	0.209074	0.443483	0.18683	0.458902	0.0818473	0.150223	0.246162	0.524316
CG12118	0.0580667	0.0775807	0.0600709	0.0417682	0.186891	0.115444	0	0.0163593	0.143872	0.177115	0.0146941	0.0293116	0.0699314	0	0.0273699	0.0713188	0.105837	0.126449	0.0525445	0.142049	0.0653524	0	0.041651	0.220955	0.0224175	0
CG12121	0.180756	0.26806	0.213627	0.205213	0.236182	0.240721	0.209681	0.291515	0.311609	0.267674	0.361835	0.199919	0.377415	0.164682	0.266459	0.20455	0.308898	0.327006	0.199441	0.121402	0.232448	0.493429	0.0971679	0.439041	0.337585	0.523639
CG12123	0.067258	0.110798	0.0579341	0.0706946	0.0645423	0.0426084	0.0190727	0.0492689	0.109528	0.0895712	0.0819676	0.044512	0.094714	0.183525	0.0515905	0.075625	0.00755633	0.0476097	0.0535349	0.0197618	0.0698329	0.0368968	0.00546412	0.0447241	0.0595994	0.125116
CG12125	0.102685	0.0652812	0.0607237	0.184332	0.0730657	0.17833	0.16627	0.182858	0.113621	0.281753	0.244294	0.180816	0.207339	0.116968	0.212538	0.232764	0.18187	0.215526	0.0955974	0.0883806	0.257299	0.0860126	0.180739	0.140306	0.105879	0
CG12129	0.0866913	0.0598924	0.127227	0.113229	0.198537	0.153305	0.0737879	0.159989	0.252906	0.269433	0.11763	0.291782	0.147999	0.258494	0.109636	0.221221	0.135586	0.122895	0.104211	0.0864186	0.198753	0.181918	0.221797	0.202407	0.14922	0.178959
CG12134	0.120566	0.00465084	0.0317567	0.161993	0.112543	0.279991	0.0906827	0.124322	0.12712	0.180553	0.100073	0.217489	0.08539	0.0647574	0.242632	0.0829681	0.139913	0.0092041	0.195598	0.115681	0.126923	0.0743807	0.119402	0.168068	0.29092	0
CG12155	0.189052	0.128144	0.195204	0.286553	0.103436	0.250035	0.132107	0.156553	0.226089	0.119344	0.0113911	0.17494	0.235308	0.349259	0.0527303	0.166493	0.166284	0.304171	0.14397	0.113642	0.178023	0.200323	0.213126	0.139846	0.1404	0.311546
CG12159	0.406312	0.320941	0.291661	0.382916	0.302981	0.403638	0.373046	0.0720543	0.132435	0.199954	0.0673346	0.171018	0.226216	0.0678409	0.0448497	0.217986	0.180863	0.181777	0.0356475	0.118216	0.168202	0.481327	0.0753738	0.152993	0.10158	0.0982801
CG12163	0.831559	0.918163	0.80219	0.60589	0.7141	0.482865	0.476477	1.2716	1.35679	0.808907	1.20819	0.706009	0.855279	0.965768	0.850524	1.06966	0.666197	1.42119	0.60594	1.97917	1.12219	0.769501	1.32474	0.846532	0.844169	1.37567
CG12171	0.130506	0.118236	0.133064	0.247313	0.182909	0.152608	0.31361	0.168105	0.154949	0.197517	0.209661	0.261276	0.395531	0.183987	0.176183	0.203052	0.289187	0.337054	0.45118	0.255156	0.337925	0.461506	0.053099	0.30509	0.251914	0.125116
CG12173	0.318491	0.481745	0.261615	0.400186	0.312175	0.40763	0.576276	0.431111	0.388413	0.373514	0.613805	0.258837	0.502795	0.381888	0.303827	0.441991	0.574248	0.200003	0.400472	0.367719	0.357496	0.417206	0.291187	0.275221	0.501669	0.150163
CG12179	0.0754112	0.144213	0.157018	0.07474	0.130206	0.0970258	0.0986438	0.0621669	0.0780866	0.204183	0.141756	0.062414	0.232094	0.238205	0.0361763	0.126482	0.126956	0.176488	0.131415	0.181125	0.279592	0.517296	0.0992132	0.0838379	0.11743	0
CG1218	0.0831171	0.237178	0.12045	0.187364	0.0685826	0.129101	0.29272	0.19559	0.168672	0.0937736	0.196931	0.137275	0.0898075	0.0277151	0.24072	0.0561356	0.0821155	0.17799	0.0531454	0.073243	0.0431928	0.251645	0.216438	0.0258713	0.165575	0.0904028
CG12203	0.51348	1.08654	0.448122	0.682757	0.400434	0.655627	0.366198	0.539983	0.453047	0.618949	0.398646	0.501144	0.20469	0.508571	0.506301	0.599026	0.52006	0.468368	0.358222	0.641545	0.731799	0.426795	0.401515	0.79348	0.47278	0.390729
CG12204	0.0645619	0.125994	0.086778	0.121383	0.0556864	0.0795881	0.264472	0.0996023	0.265816	0.0577412	0.0606127	0.0760943	0.101539	0.0767642	0.0460052	0.0340747	0.0565143	0	0.056668	0.0563187	0.0368642	0	0.00942226	0.0785594	0.134484	0.0982801
CG12206	0.531788	0.143211	0.223594	0.588008	0.547587	0.419454	0.539652	0.317409	0.321477	0.19237	0.142343	0.278006	0.62854	0.235668	0.280334	0.360752	0.439286	0.370703	0.047441	0.49868	0.412022	0.0373056	0.394537	0.0835977	0.162713	1.75958
CG12207	0.254749	0.055429	0.261565	0.243441	0.394966	0.30588	0.253617	0.294578	0.757648	0.787659	1.04668	0.625288	0.876379	0.782409	0.468958	0.345662	0.32959	0.78431	0.155148	0.533137	0.462962	0.990201	0.659964	0.50311	0.700943	0.0366067
CG12213	0.213456	0.299378	0.114945	0.196687	0.0507489	0.109931	0.202341	0.468221	0.244746	0.419918	0.44052	0.378586	0.194183	0.256684	0.304233	0.297262	0.248661	0.774902	0.339252	0.462565	0.517386	0.173854	0.339848	0.0938837	0.243318	0.0366067
CG12219	0.131415	0.112479	0.0833461	0.166714	0.174906	0.0655253	0.0656944	0.179838	0.212765	0.109303	0.119529	0.115592	0.220527	0.088616	0.141846	0.102373	0.210192	0.0434994	0.16492	0.0783598	0.0646888	0.0373056	0.151199	0.161017	0.120693	0.0904028
CG12224	0.339042	0.577091	0.363672	0.21949	0.204244	0.329643	0.230631	0.283302	0.236822	0.137132	0.453739	0.210539	0.130679	0.264273	0.217844	0.259331	0.149309	0.129601	0.21873	0.0428372	0.0954721	0	0.458035	0.276652	0.270146	0.180806
CG12236	0.274931	0.147357	0.247375	0.288046	0.125895	0.317272	0.312596	0.260042	0.29472	0.44797	0.224075	0.188879	0.0828751	0.287025	0.32438	0.195972	0.319867	0.385752	0.216623	0.191278	0.265009	0.181192	0.247738	0.175638	0.180262	0
CG12237	0.159225	0.137809	0.327678	0.229061	0.359888	0.356928	0.420176	0.26563	0.293893	0.247211	0.397148	0.209078	0.169676	0.221314	0.250032	0.22552	0.20292	0.374324	0.417108	0.236266	0.309691	0.0824511	0.117256	0.560437	0.111178	0
CG12259	0.241012	0.215537	0.163149	0.207336	0.200617	0.176444	0.186402	0.199083	0.116401	0.182607	0.107287	0.13938	0.0350372	0.0432998	0.16172	0.110008	0.201722	0.181279	0.177626	0.191564	0.117373	0.532814	0.063742	0.179317	0.314188	2.29094
CG12262	0.313927	0.456458	0.600908	0.318183	0.226463	0.344953	0.344543	0.402592	0.401111	0.542727	0.349721	0.532804	0.748748	0.67602	0.470185	0.67811	0.651959	0.540133	0.447733	0.332672	0.538304	0.181797	0.508221	0.406104	0.329692	1.59113
CG12263	0.074473	0.00465084	0.0473057	0.0591789	0.0976496	0.0395857	0.083035	0.228639	0.30452	0.0671991	0.124601	0.1214	0.185268	0.362068	0.215485	0.106376	0.0941038	0.19572	0.198143	0.185618	0.162581	0.355075	0.0999225	0.0276937	0.122709	0
CG12264	0.142119	0.235756	0.115191	0.145732	0.13082	0.175478	0.221844	0.182169	0.11022	0.177576	0.0716817	0.204338	0.187075	0.235706	0.111976	0.111442	0.0744483	0.148856	0.154576	0.0662253	0.146136	0.0747317	0.11338	0.156151	0.278577	0.0366067
CG12268	0.0076683	0.00465084	0.00325547	0.0360599	0.0510729	0.00852023	0.0391507	0.0992467	0.0320957	0.180588	0.116552	0.199687	0.162712	0.0483409	0.319038	0.173267	0.108091	0.0670705	0.238655	0.0146492	0.149615	0.173883	0.118948	0.204923	0.0138124	0
CG12279	0.428294	0.318325	0.379453	0.416349	0.419307	0.599144	0.551626	1.06114	0.605816	0.73943	0.588424	0.816876	0.933432	0.59794	0.807751	0.510351	0.804048	1.05236	0.716074	1.35169	0.78216	0.0558571	0.550523	0.553179	0.79468	0.755824
CG12288	1.20066	0.631555	0.958967	1.66004	0.895778	2.20709	1.3503	1.14219	0.989248	1.02657	0.700761	0.518634	1.09767	0.479019	0.807465	0.495041	1.0182	0.744283	0.640226	0.568377	0.922381	1.20736	0.749961	0.420074	1.64036	0.250212
CG12290	0.0718883	0.140439	0.149484	0.207458	0.196792	0.157024	0.3492	0.0384213	0.0764151	0.0580664	0.026195	0.0721939	0.0622193	0.00653384	0.0527863	0.0668324	0.111021	0.0761363	0	0.102049	0.101353	0.0929645	0.0328709	0.126098	0.12656	0.0518828
CG12299	0.137668	0.136616	0.0937611	0.247467	0.190861	0.129822	0.0773175	0.138923	0.127489	0.159394	0.226961	0.206206	0.0365445	0.0425223	0.131001	0.0961716	0.172916	0.26226	0.285639	0.234238	0.161638	0.182051	0.298473	0.207714	0.00431127	0
CG12301	0.252882	0.200751	0.252844	0.386966	0.398929	0.50137	0.4725	0.466116	0.450339	0.433773	0.231351	0.352967	0.367344	0.343693	0.478296	0.344881	0.381772	0.321673	0.229348	0.129536	0.307693	0.247445	0.14266	0.372229	0.280293	0.311589
CG12304	0.26034	0.427802	0.282073	0.380866	0.268601	0.700033	0.289116	0.405672	0.632665	0.410049	0.434396	0.326949	0.609323	0.455744	0.536143	0.320702	0.546835	0.309208	0.496666	0.356327	0.413218	0.45776	0.371422	0.278935	0.205707	0.844314
CG12316	0.28903	0.421858	0.37167	0.296287	0.297955	0.546987	0.386942	0.244438	0.456268	0.288645	0.641502	0.303943	0.594038	0.485551	0.469702	0.361065	0.2359	0.429609	0.185014	0.207677	0.390215	2.49819	0.256319	0.3239	0.523178	0.706376
CG12321	0.159612	0.0877438	0.0419903	0.134786	0.0632589	0.154869	0.121217	0.142946	0.180209	0.285511	0.0389096	0.185729	0.123515	0.117754	0.256115	0.129633	0.140494	0.183567	0.247095	0.336592	0.149857	0.172586	0.18994	0.243964	0.158335	0.0904028
CG12325	0.147703	0.333108	0.254433	0.29364	0.189545	0.399045	0.0815436	0.306263	0.169118	0.0969923	0.107116	0.128514	0.189879	0.0228861	0.150066	0.109401	0.191941	0.0687927	0.183392	0.152048	0.213091	0.241765	0.0590516	0.108472	0.0958011	0.354836
CG1233	0.0232077	0.205884	0.053174	0.103472	0.046538	0.108298	0.0412868	0.0160529	0.163885	0.064635	0.0598587	0.0675546	0.126726	0.0209676	0.116783	0.0246235	0.0243795	0.0108717	0.0427508	0.044419	0.0182369	0	0.052183	0	0.0184647	0
CG1234	0.26872	0.186501	0.585575	0.493711	0.390786	0.592529	0.88116	0.278253	0.376047	0.324027	0.265947	0.281217	0.378636	0.469868	0.234331	0.313793	0.496711	0.451702	0.459888	0.279952	0.427137	0.247877	0.237481	0.288733	0.442722	0.400035
CG12343	0.293136	0.274493	0.59144	0.278477	0.184959	0.302624	0.309459	0.369398	0.202241	0.538796	0.136636	0.274732	0.18131	0.45376	0.333899	0.311369	0.224239	0.31894	0.261722	0.161299	0.391234	0.0742025	0.712795	0.241771	0.48742	0.080679
CG1236	0.227052	0.279459	0.200466	0.261836	0.278465	0.295815	0.373906	0.258445	0.214951	0.286186	0.0322215	0.177633	0.219288	0.249257	0.139871	0.144015	0.271167	0.101601	0.10755	0.241307	0.111992	1.04301	0.133242	0.361572	0.212852	0.132562
CG12360	0.292541	0.0839385	0.320026	0.225426	0.167171	0.236645	0.583828	0.268928	0.354927	0.393047	0.334084	0.364223	0.194177	0.218481	0.421887	0.317567	0.382909	0.265101	0.301617	0.361195	0.199109	0.10699	0.397701	0.165008	0.135056	0.0982801
CG12379	0.113859	0	0.143084	0.220285	0.0532635	0.141628	0.121605	0.0371313	0.103648	0.0761453	0.228527	0.102421	0.120369	0.0547281	0.0562951	0.103888	0.086483	0.136123	0.0197689	0.0504619	0.0222661	0	0.0895529	0.0268124	0.169446	0
CG12384	0.929854	1.66624	1.18061	0.966617	1.40108	1.15007	1.32232	2.07307	2.38122	1.88639	1.80871	1.9264	1.57444	2.26448	1.87097	2.26371	2.23034	2.27114	2.29562	2.89997	2.41169	1.339	2.28192	2.0213	2.57444	2.84325
CG12391	1.66697	0.768785	1.62936	1.57383	1.47326	2.33408	2.71751	1.70479	1.95722	3.20912	1.70103	2.20021	2.54593	1.53716	1.78607	1.32015	1.19956	2.06155	1.10026	1.16501	1.6908	2.59072	1.58412	1.45509	1.51687	1.17357
CG12393	0.0717915	0.0334286	0.0973556	0.0397101	0.0496999	0.0303748	0.0216034	0.173563	0.0690524	0.0821143	0.125084	0.0557912	0.0883792	0.113105	0.158202	0.0940294	0.139291	0.0904665	0.064023	0.200112	0.0614654	0.0412256	0.056258	0.114953	0.155805	0
CG12400	1.32852	1.15015	1.19373	1.20051	1.21147	1.40867	1.56901	1.21228	1.0818	1.27592	1.18618	1.06686	1.16515	0.643537	0.933999	0.941464	0.882574	1.02226	1.25184	0.792093	0.996071	0.617759	1.17784	1.15032	1.96994	1.3489
CG12404	0.346685	0.408482	0.226951	0.411155	0.31032	0.354536	0.195961	0.233142	0.503282	0.359234	0.342074	0.455572	0.175437	0.243224	0.223373	0.377683	0.412269	0.308551	0.363068	0.75338	0.363372	0.529704	0.429298	0.24093	0.399037	0.375667
CG12428	0.151763	0.061506	0.0678766	0.0988451	0.105239	0.062207	0.0588826	0.0598474	0.0767368	0.0984521	0.121536	0.107873	0.262964	0.17921	0.133733	0.0520198	0.128511	0.0379202	0.0423942	0.0825195	0.0300836	0	0.129724	0.29669	0.150775	0
CG12481	0.0401424	0.122484	0	0.0228875	0.00405365	0	0.0465432	0.00520971	0.00625023	0.0186928	0	0.0742435	0.580834	0.378837	1.19788	0.419415	0.0372527	0.0257415	0.301664	0.436762	0.251942	0.066999	0.0316037	0.190509	0	0
CG12484	0.0179937	0	0.0188984	0.00734365	0	0.0277329	0	0.0524153	0	0.0265138	0.0140404	0.0270257	0.0640295	0	0	0.0201868	0.0171039	0.004379	0	0	0.0578388	0	0	0.0947669	0	0
CG12499	0.36717	0.275235	0.583788	0.586142	0.454436	0.751237	0.473966	0.45303	0.622004	0.569005	0.714419	0.580568	1.15068	0.216917	0.571971	0.296999	0.749608	0.585597	0.863327	0.660522	0.412249	0.135391	0.426912	0.427957	0.316217	0.581304
CG12519	0.19282	0.141118	0.117547	0.113698	0.242775	0.172496	0.217345	0.181032	0.294116	0.379606	0.242716	0.316769	0.284134	0.497726	0.239638	0.3077	0.266463	0.231974	0.233838	0.234335	0.235547	0.511188	0.245192	0.308933	0.0425731	0
CG12535	0.130127	0.124022	0.0790672	0.193937	0.109957	0.24298	0.0680723	0.0243546	0.171868	0.0899733	0.101432	0.074491	0.15096	0.108773	0.0655941	0.0969117	0.145241	0.0248732	0.0735571	0.0308381	0.0609246	0.0639672	0.0775521	0.0156645	0.212069	0
CG12547	0.177519	0.280959	0.185152	0.200393	0.077538	0.187569	0.4106	0.125111	0.31545	0.329909	0.524996	0.194208	0.0611228	0.187505	0.0421254	0.260206	0.175044	0.0297173	0.256993	0.323992	0.158851	0.435403	0.392608	0.385933	0.0968687	1.52342
CG12567	0.40325	0.317642	0.156924	0.327879	0.29393	0.301319	0.209791	0.373273	0.39014	0.32507	0.179116	0.366741	0.280847	0.400857	0.309454	0.431916	0.17128	0.335491	0.266306	0.438054	0.295409	0.111099	0.224913	0.251687	0.141381	0
CG12576	0.339728	0.390576	0.52637	0.498426	0.574835	0.41206	0.616078	0.226841	0.395361	0.369342	0.584794	0.364575	0.230805	0.446785	0.235153	0.374757	0.416489	0.322845	0.211239	0.244129	0.235057	0.502589	0.827465	0.17745	0.373104	0.190499
CG12581	0.125211	0.0825635	0.0399299	0.0862196	0.210797	0.151699	0.0371558	1.02122	0.916793	1.12284	1.31478	1.50955	1.8082	1.65537	1.32778	1.15265	1.19442	1.40748	1.16612	1.22189	1.68255	2.74733	1.37443	0.917838	0.778095	1.1965
CG12582	0.391167	0.351726	0.29335	0.352468	0.210671	0.431005	0.318499	0.369246	0.322171	0.179233	0.417032	0.364147	0.177097	0.423805	0.386427	0.392427	0.457825	0.257676	0.348671	0.567959	0.42093	0.1307	0.323816	0.563734	0.168091	0.117286
CG12605	0.0356233	0	0.0295396	0.0303253	0.0171835	0.0457318	0.0391707	0	0.0322071	0.0536735	0	0.0121386	0.0138833	0	0.0502306	0.058413	0.0060782	0.00755486	0	0	0	0	0.0277311	0	0.0263852	0
CG12608	0.331768	0.330134	0.385998	0.435023	0.37438	0.576055	0.494838	0.384644	0.426598	0.431521	0.191241	0.338229	0.489989	0.425285	0.47106	0.179255	0.391759	0.591931	0.231117	0.187389	0.275974	0.170992	0.281502	0.273614	0.389202	1.96734
CG12643	0.0427562	0	0.0514376	0.0858665	0.0686548	0	0.022806	0.311425	0.194696	0.480674	0.45648	0.327333	0.164053	0.381113	0.192685	0.168402	0.201693	0.316058	0.171268	0.130454	0.482069	0.534909	0.274498	0.444872	0.00866739	0.354836
CG1265	0.160515	0.0114873	0.0700644	0.181514	0.131671	0.264901	0.0992254	0.269955	0.310372	0.190804	0.193571	0.145796	0.1988	0.162088	0.246191	0.147272	0.314255	0.259343	0.103466	0.0620374	0.189598	0.116427	0.132913	0.1053	0.410175	0
CG12659	0.0262457	0.0114873	0.0191293	0.0527637	0.0291766	0.116642	0.0285027	0.0197533	0.221549	0.154632	0.0482954	0.103253	0.0779076	0.00511502	0.100229	0.0611538	0.116389	0.0476788	0.0518258	0.0316888	0.159708	0.0370148	0.140448	0.0846009	0.042925	0.445239
CG12702	0.0213887	0.00786806	0.0135888	0.0823589	0.084947	0.105104	0.0303099	0	0.0410843	0.207792	0.142522	0.0884215	0.0660646	0.0470566	0.0833374	0.0421844	0.0321012	0.0216687	0.108114	0	0.0391722	0.0334995	0.0349208	0	0.0417494	0.132562
CG12708	0.0877919	0.237922	0.0525049	0.0324549	0.0595155	0.0084243	0.0535749	0.314883	0.390605	0.275283	0.692913	0.512882	0.735648	0.701643	0.287342	0.308449	0.325655	0.304263	0.327778	0.315255	0.467115	0.398467	0.2276	0.129248	0.0833387	0.0366067
CG1273	0.0487091	0.0757473	0.00958451	0.0556622	0.0561358	0.0201106	0.00221467	0.248401	0.240435	0.112513	0.628752	0.209573	0.327822	0.274714	0.264567	0.434368	0.328841	0.22476	0.17534	0.024249	0.37614	0.18579	0.406592	0.291053	0.0241456	0
CG12730	0.248363	0.441633	0.335396	0.338509	0.315789	0.227886	0.053634	0.163651	0.241083	0.337815	0.280414	0.38444	0.276245	0.220201	0.110799	0.271531	0.30122	0.189839	0.177593	0.421353	0.342535	0.601793	0.139279	0.440164	0.24068	0.117286
CG12736	0.207991	0.114603	0.24413	0.222957	0.104038	0.310467	0.412707	0.225368	0.135542	0.130917	0.279668	0.108204	0.176032	0.271161	0.248745	0.219762	0.158056	0.299419	0.114983	0.0680521	0.0842071	0	0.186082	0.237582	0.485266	0
CG12744	0.14096	0.298681	0.39026	0.248245	0.181598	0.329098	0.152228	0.00570683	0.209069	0.223254	0.0146941	0.123671	0.0808422	0.105011	0.153857	0.173005	0.129173	0.116075	0.0757949	0.141114	0.0564518	0.0734368	0.0514274	0.377845	0.0644145	0
CG12773	0.1311	0.18754	0.0736592	0.124352	0.0594661	0.139866	0.0835913	0.211405	0.0935738	0.0936577	0.026195	0.0914052	0.142076	0.130742	0.103467	0.12416	0.151571	0.173253	0.0883942	0.218029	0.0909648	0	0.196215	0.0644245	0.139002	0.080679
CG12795	0.154268	0.309852	0.289566	0.18777	0.0923102	0.0710759	0.215775	0.0928933	0.268524	0.162351	0.125023	0.178472	0.149014	0.164717	0.176136	0.200192	0.130135	0.245919	0.170421	0.146155	0.155332	0.395483	0.0956567	0.266673	0.161876	0.180806
CG12811	0.0497733	0.173446	0.100014	0.158288	0.134314	0.281204	0.284538	0.216203	0.143528	0.171679	0	0.157064	0.118368	0.09222	0.186792	0.263767	0.28322	0.447622	0.362153	0.144829	0.287374	0	0.21263	0.0520203	0.107076	0.0982801
CG12814	0.0406672	0.0820478	0.00325547	0.0148913	0.0788412	0.0288094	0.0362832	0.437979	0.461499	0.337994	0.194638	0.47199	0.459687	0.753222	0.294279	0.438517	0.437768	0.607284	0.222142	1.30102	0.427275	0.0368968	0.366099	0.748405	0.630403	2.46303
CG12822	0.139093	0.164347	0.445883	0.0937584	0.188097	0.192746	0.100651	0.497961	0.283214	0.479459	0.106149	0.293603	0.340684	0.299496	0.188419	0.270105	0.363359	0.306128	0.249266	0.340212	0.418967	0.604143	0.310518	0.333121	0.124233	0
CG12825	0.0431448	0	0	0.0238803	0.0296559	0.0314114	0	0.0508971	0.0669728	0.0197506	0.0158264	0.0149745	0.0288758	0.0345081	0.0559278	0.0141968	0.0118715	0.00680405	0	0.0077263	0.00632122	0	0	0.0566587	0.0738253	0
CG12848	0.136325	0.42878	0.23134	0.217814	0.144354	0.239454	0.348893	0.151247	0.250329	0.14506	0.0918611	0.286435	0.177827	0.175463	0.0581938	0.184391	0.170908	0.16895	0.260106	0.262085	0.198206	0.405991	0.0690486	0.170606	0.4035	1.03561
CG12859	0.828921	0.584612	0.620983	0.884192	0.645306	0.827089	0.602616	0.720509	0.738701	0.619535	0.691	0.484775	0.627995	0.36318	0.559658	0.630001	0.676736	0.530049	0.700908	0.737172	0.813059	0.832598	0.604295	0.805783	0.619235	0.703276
CG12877	0.389637	0.261705	0.565034	0.540062	0.429248	0.235414	0.426898	0.620324	0.376462	0.44764	0.717138	0.567629	0.386306	0.350872	0.167556	0.339401	0.204541	0.783527	0.3828	0.238641	0.356432	0.568107	0.356536	0.634844	0.304748	0.755844
CG12880	0.939701	0.629182	0.59922	0.487452	0.632466	0.381366	0.287841	0.715914	0.551716	0.656177	0.436279	0.294769	0.401271	0.682562	0.817464	1.35761	0.299808	0.516707	0.382684	3.60629	0.460436	0.0373056	0.361829	0.350735	0.88896	1.30407
CG12885	0.0253877	0	0	0.00577287	0.0221001	0	0	0	0.0105212	0.0704625	0	0.0164443	0.012256	0	0.0172485	0.0168994	0.031725	0	0	0.00335867	0.00441272	0.296652	0	0.0199643	0.0912048	0
CG12895	0.134514	0.281744	0.217191	0.183126	0.155621	0.216078	0.229647	0.0675064	0.184436	0.281357	0.256206	0.192187	0.334138	0.239392	0.176138	0.164362	0.158143	0.176905	0.124562	0.151856	0.167412	0.0713021	0.0656237	0.0724489	0.127444	0
CG12909	0.151705	0.145806	0.10251	0.348086	0.228419	0.372394	0.485364	0.117308	0.160911	0.198889	0.197023	0.235969	0.277611	0	0.21879	0.17593	0.130013	0.301113	0.415028	0.0558041	0.225453	0.126863	0.0420348	0.147787	0.22929	0
CG1291	0.15783	0.217683	0.15081	0.273731	0.10527	0.195526	0.276833	0.159276	0.109974	0.169163	0.152362	0.221472	0.395991	0.113238	0.188996	0.120815	0.192394	0.183921	0.0178554	0.139694	0.0516942	0	0.16644	0.105154	0.129052	0.080679
CG12929	0.15357	0.067848	0.12783	0.0652353	0.0880355	0.0776246	0.0370222	0.16781	0.147677	0.179487	0.332282	0.232267	0.341122	0.257645	0.287132	0.13112	0.193963	0.142561	0.128532	0.340827	0.314193	0.0334995	0.106849	0.461414	0.170728	0.0366067
CG12935	0.0700924	0.379998	0.0443284	0.0885414	0.0717072	0.0477441	0.0900775	0.017605	0.0776995	0.0889651	0.0572449	0.0655751	0.0520311	0.151922	0.0347283	0.0376923	0.0195058	0.0587535	0.103915	0.09901	0.0705379	0.0373659	0.0723306	0.0581911	0.0491077	0
CG12942	0.108359	0.0494179	0.175767	0.0932542	0.16363	0.13902	0.145517	0.185372	0.0384249	0.148142	0	0.0488406	0.141147	0.330288	0.058384	0.0997317	0.0739674	0	0.0184498	0.121772	0.0244498	0.104973	0.123534	0.0653492	0.074037	0.134887
CG12945	0.0921057	0.346906	0.16365	0.307646	0.277917	0.263378	0.221486	0.236487	0.170219	0.330606	0.556426	0.29749	0.353424	0.101105	0.154064	0.216547	0.276505	0.463523	0.166237	0.457944	0.285654	0.115428	0.257145	0.336076	0.329587	0.260003
CG12947	0.203614	0.199333	0.208438	0.274581	0.168565	0.253693	0.196621	0.140218	0.0964869	0.166184	0.195365	0.261877	0.240517	0.128368	0.374941	0.196248	0.115669	0.279998	0.330213	0.0972673	0.104914	0.0860126	0.260652	0.149606	0.094751	0.0366067
CG12948	0.0771284	0.0356608	0.0816177	0.116294	0.142864	0.0130588	0.0410431	0.220799	0.465226	0.284686	0.332803	0.276543	0.367594	0.31099	0.432786	0.247655	0.208965	0.42284	0.209374	0.274625	0.401672	0.200985	0.30071	0.222693	0.320126	0.161722
CG12964	0.0219096	0.00786806	0.0158631	0.0440596	0.0581093	0.0205049	0.0238708	0.208432	0.132547	0.146352	0.357067	0.266386	0.650856	0.0900743	0.372483	0.384824	0.0889789	0.174678	0.239002	0.0345427	0.135678	0.0884361	0.170347	0.258651	0.0272275	0
CG12975	0.104098	0.117989	0.120987	0.199973	0.226318	0.0851882	0.283385	0.101945	0.139944	0.0957671	0.0297529	0.151748	0.125305	0.329337	0.16611	0.108739	0.12764	0.238714	0.134835	0.0973288	0.035693	0.104014	0.0664695	0.192794	0.216422	0
CG12991	0.0347823	0.191246	0.0496459	0.0340039	0.0563147	0.0295754	0.00376508	0.270988	0.366074	0.298961	0.120121	0.18709	0.211219	0.399736	0.118941	0.200894	0.103492	0.313067	0.168006	1.29748	0.408185	0.154715	0.337525	0.403165	0.308092	1.70093
CG13001	0.281418	0.308839	0.221279	0.216921	0.183244	0.440632	0.158232	0.328426	0.316944	0.415419	0.474448	0.468656	0.356393	0.145629	0.475545	0.392883	0.204133	0.387743	0.15664	0.146792	0.239817	0.244308	0.414211	0.359022	0.260203	0.365385
CG13004	0.920726	0.470359	0.600619	0.88763	0.733456	0.536896	0.527751	0.47936	0.355301	0.501932	0.625579	0.410494	0.425333	1.04503	0.43505	0.432825	0.414208	0.317218	0.359518	0.164183	0.257734	0	0.661636	0.299687	0.0877502	0
CG13018	0.140005	0.00990392	0.042972	0.089822	0.00804069	0.115542	0.223613	0.0593415	0.214429	0.0517578	0.0607983	0.153085	0.111813	0.131011	0.0708002	0.113817	0.0783201	0.120501	0.145697	0.148808	0.138553	0.223359	0.170749	0.155877	0.0296429	0.329336
CG13023	0.0312627	0.00786806	0.0168819	0.0359307	0.176153	0.0102535	0	0.0293326	0.0565944	0.0561315	0.112541	0.025842	0.0360894	0.0116292	0.0353052	0.13435	0.0910245	1.68698	0	0.0175082	5.62209	0.817184	1.10384	0.131043	0.0387097	0
CG13024	0.0382048	0.114803	0.0240183	0.0423226	0.0764401	0.00881949	0.00243986	0.211693	0.273998	0.126998	0.205564	0.090342	0.141663	0.0840085	0.094037	0.127295	0.205948	0.143627	0.325854	0.33504	0.179751	0.0740297	0.0710611	0.139976	0.238526	0
CG13025	0.0896706	0	0.0248385	0.136829	0.0454083	0.097897	0.10271	0.00743959	0.0242507	0.0773912	0.11653	0.0918388	0.0125628	0.0373783	0.0201951	0.0752907	0.0520808	0.0691218	0.0975508	0.00795829	0.0434021	0.0781224	0.00956127	0.0186056	0.135354	0
CG13044	0.00587773	0	0	0.00355925	0.0388292	0	0	0.091067	0.088872	0.203849	0.0124986	0.0135193	0.170206	0.103689	0.0174754	0.0284863	0.0341709	0	0	0	0.0158498	0	0.0293164	0.0343214	22.8713	0
CG13053	0.00833556	0.058818	0.126683	0.0592157	0.0356327	0.0187536	0.143651	0.0258225	0.109451	0.136985	3.57403	1.26632	0.125147	0.257204	0.0408113	0.331422	0.128995	0.0710939	0.297588	0.148074	1.09388	0.110969	31.4309	0.0916482	0.0296702	0
CG1307	0.478555	0.539896	0.430959	0.685401	0.572261	0.866144	0.631364	0.26363	0.373178	0.626291	0.28711	0.397101	0.562873	0.293136	0.528007	0.43793	0.5977	0.569674	0.660859	0.486025	0.543224	0.371435	0.413078	0.690275	0.488329	0.238652
CG1309	0.190664	0.00465084	0.181712	0.235994	0.121206	0.266831	0.257156	0.169816	0.202014	0.106994	0.235223	0.0963033	0.147435	0.12896	0.235357	0.180078	0.132162	0.143378	0.139231	0.167228	0.106164	0.0373056	0.0423278	0.0948261	0.0529872	0.0982801
CG13090	0.0129533	0.0125261	0.0152243	0.0892257	0.0358299	0.0828579	0.143747	0.129044	0.0912033	0.0247459	0.0303786	0.13722	0.129022	0.0662228	0.09051	0.0565938	0.0484647	0.0661586	0.279212	0.0921756	0.0562296	0	0.0325608	0.198861	0.0735294	0
CG13096	1.4803	0.977373	1.4224	1.66878	1.29367	2.46154	1.93932	1.92661	1.02782	1.64196	1.33999	1.54636	1.65442	1.19824	1.16815	0.906975	1.67038	1.71214	1.7919	1.05283	1.57153	1.88235	1.13734	1.03552	2.32064	1.04121
CG13097	0.251044	0.282732	0.52581	0.735477	0.301249	0.809436	1.04834	0.569695	0.239139	0.369384	0.443896	0.526567	0.546827	0.333359	0.41074	0.391715	0.473636	0.356046	0.39734	0.540671	0.394154	0.563203	0.251833	0.331348	0.480245	0.445239
CG1311	0.282346	0.116188	0.10467	0.0783259	0.0932821	0.266421	0.164469	0.321927	0.399629	0.367421	0.364963	0.493522	0.347569	0.365721	0.304349	0.343953	0.254432	0.362433	0.48582	0.449648	0.437253	0.269432	0.401515	0.422631	0.524687	0.080679
CG1316	0.502406	0.428088	0.583462	0.376227	0.472978	0.332316	0.456244	0.4666	0.444121	0.578688	0.269605	0.730611	0.144625	0.646256	0.797298	0.544775	0.412212	0.285311	0.715848	0.436513	0.604517	0.137276	0.315894	0.528547	0.420268	0.739882
CG13163	0.284115	0.0860383	0.0620092	0.147167	0.0745337	0.117773	0.170864	0.213653	0.158916	0.13093	0.175947	0.145824	0.0980599	0.262403	0.0910791	0.095449	0.192373	0.250376	0.0760593	0.220857	0.203303	0.227022	0.0867834	0.398767	0.335899	0.171082
CG1317	0.200835	0	0.111285	0.178756	0.213364	0.228444	0.102371	0.176219	0.487216	0.355187	0.320752	0.221862	0.256698	0.134224	0.160617	0.195808	0.20642	0.552332	0.162158	0.179504	0.112404	0.0189603	0.165823	0.465655	0.330309	1.49522
CG13185	0.41182	0.708064	0.462555	0.636353	0.706495	1.15641	1.64778	0.523396	0.44508	0.606074	0.40084	0.501028	0.535435	0.558607	0.621448	0.440147	0.696506	0.630007	0.742941	0.670344	0.532701	0.172246	0.505123	0.29465	1.03751	1.46158
CG13188	0.0391772	0.0493053	0	0.0454277	0.0660702	0.00859428	0.0841924	0.107749	0.175995	0.131104	0.209533	0.472845	0.221179	0.185116	0.119645	0.227119	0.304759	0.113744	0.0808983	0.128443	0.262906	0.0980854	0.0803355	0.115818	1.63971	3.19539
CG13197	0.124271	0.153347	0.225096	0.129584	0.145967	0.274771	0.137293	0.115924	0.0725169	0.0924692	0.0213997	0.0665877	0.227102	0.049743	0.0432635	0.140911	0.0972733	0.253758	0.137386	0.0506208	0.0759097	0.151172	0.240301	0.0762278	0.0567615	0.0732134
CG13220	0.494056	0.522625	0.493947	0.714067	0.438163	0.759439	0.535646	0.548251	0.785835	0.526085	0.247912	0.691368	0.417257	0.399683	0.59394	0.478128	0.583236	0.418244	0.53413	0.947044	0.576889	0.279521	0.432994	0.423832	0.515224	0.254019
CG13252	0.178254	0.539656	0.105877	0.162068	0.322632	0.159913	0.33256	0.624783	0.768863	0.645672	1.15427	0.793392	1.00593	0.968286	1.42393	1.10132	0.735173	0.794544	0.530709	0.611468	0.905837	0.119014	1.71874	0.838268	0.316391	0.171082
CG13272	0.0250085	0.00465084	0.00544366	0.00582846	0.0358252	0.0288796	0.0135423	0.0799184	0.0928241	0.059911	0.105322	0.091956	0.0391643	0.0817103	0.196116	0.320122	0.827764	0.127186	0	0.061123	0.116313	0	0.106257	0.197668	0.355808	0
CG13298	1.07627	1.03257	0.851395	1.49151	1.08008	1.3137	1.18788	1.73191	1.81067	1.46764	1.12769	1.33695	1.30707	1.24087	1.38699	1.53271	1.28825	1.01712	1.4671	1.69661	1.43658	3.17914	1.44883	1.29797	1.48775	1.69787
CG13300	0.410986	0.728042	0.608587	0.306743	0.757024	0.245722	0.620375	4.94259	1.50106	3.76886	1.25944	2.03735	1.76861	1.4313	3.4993	3.22035	2.44911	4.05998	1.37062	1.73314	2.27566	0.677463	1.41751	4.16026	0.62316	4.22843
CG13322	0.410805	0.480298	0.255346	0.297744	0.218825	0.263076	0.212686	0.250879	0.247128	0.228582	0.295407	0.183724	0.352692	0.349417	0.336651	0.295656	0.321622	0.057708	0.0886415	0.217238	0.18309	0	0.377779	0.201299	0.22225	0
CG13339	0.112233	0	0.0665117	0.160547	0.164087	0.117368	0.0621013	0.0150395	0.0428719	0.0728911	0.0275185	0.0982749	0.056688	0.0897427	0.126894	0.133	0.0997886	0.163372	0.0596824	0.0426609	0	0	0.069573	0.0288704	0.104421	0
CG13344	0.136912	0	0.183689	0.124158	0.0625584	0.0514547	0.0762362	0.341285	0.0881292	0.0879037	0.151108	0.122965	0.103147	0.0438639	0.0872104	0.0462207	0.09461	0.0821486	0.102366	0.094332	0.0672061	0.191902	0.0423207	0.039231	0.0139709	0
CG13360	0.00655429	0.0242385	0	0.00210131	0	0.0170534	0.0022789	0.00464857	0.00512156	0.00897447	0	0.00475383	0	0	0.0432541	0	0.0159939	0	0	0	0.0212878	0	0	0	0.0224972	0
CG13364	3.75109	4.45903	3.9766	4.24347	3.51373	4.9632	2.99055	3.38687	3.61151	3.9381	2.96926	3.54064	4.98829	3.36147	4.1982	3.58834	4.74313	3.08492	5.29704	6.69694	3.92009	6.97881	4.2454	3.28023	5.13087	4.42522
CG13365	0.189051	0.145428	0.197727	0.25221	0.161928	0.274032	0.226373	0.206237	0.254234	0.292315	0.304543	0.261324	0.407526	0.199349	0.099613	0.229975	0.265311	0.445227	0.545398	0.260481	0.224161	0.152644	0.48989	0.0662975	0.264837	0
CG13366	0.428917	0.524187	0.527725	0.596195	0.437413	0.282709	0.727549	0.331762	0.394739	0.625922	0.934592	0.494612	0.296616	0.26393	0.427504	0.435441	0.2758	0.512073	0.462655	0.410316	0.498409	0.393754	0.486769	0.600649	0.302923	0.58126
CG13369	0.300573	0.0561479	0.240491	0.200522	0.196481	0.256022	0.208475	0.0476305	0.0893494	0.0525492	0.1017	0.0337723	0.128585	0.079023	0.0861243	0.00962008	0.0606657	0.0829751	0.0661407	0.138493	0.145429	0.114666	0.0423908	0.0360282	0.0266507	0
CG13375	0.039866	0	0	0.0169342	0.0164433	0	0	0	0	0.0332754	0	0	0	0.00616186	0.0211026	0.00480158	0.00883513	0.0111085	0.00731255	0	0	0	0.0664832	0	0	0
CG13377	0.0425759	0.0915223	0	0.00628212	0.0805293	0	0.00554444	0.380388	0.333079	0.167581	0.16173	0.180902	0.277553	0.142509	0.128521	0.260486	0.274122	0.392636	0.243587	0.0831482	0.280319	0.0370148	0.133485	0.19526	0.221227	0
CG13384	0.114546	0.145995	0.23323	0.107728	0.199103	0.0584054	0.0579885	0.193656	0.0761676	0.168651	0.207662	0.110917	0.197675	0.0843113	0.0597551	0.133686	0.141033	0.139949	0.0703649	0.181653	0.147776	0.10691	0.0294211	0.117512	0.114373	0
CG1344	0.415261	0.459049	0.168337	0.311446	0.297464	0.33393	0.452608	0.538835	0.308399	0.405832	0.264111	0.281955	0.309971	0.297551	0.420424	0.213872	0.378826	0.299757	0.464434	0.517468	0.448208	0.320462	0.281529	0.121418	0.406093	1.36671
CG13484	0.121386	0	0.13452	0.167977	0.0724097	0.125709	0.090579	0.19804	0.0676847	0.162632	0.020123	0.0721668	0.144393	0.0779127	0.176965	0.172544	0.124366	0.165619	0.14598	0.150729	0.0425728	0.640007	0.0671427	0.347112	0.0932315	0
CG13506	0.0583262	0.183202	0.128882	0.232037	0.28698	0.174404	0.0948883	0.280883	0.431064	0.238704	0.194758	0.302363	0.156243	0.317865	0.246117	0.265756	0.35711	0.26424	0.0833982	0.179539	0.0703507	0.498012	0.297274	0.228328	0.0920992	0.223396
CG13531	0.0467741	0.100946	0	0.0668459	0.0255202	0.10033	0.117788	0.180487	0.0702602	0.0167157	0.0284777	0.0590602	0.0644911	0	0.0843109	0.0542467	0.0567816	0.0202689	0.0625611	0.0294196	0.0491539	0	0	0.0270495	0.0075643	0
CG1354	1.35806	1.06254	1.19228	1.55901	1.21753	1.76183	1.68123	1.50851	1.08434	1.59156	1.65909	1.31695	1.47129	1.51616	1.88997	1.69842	1.82031	1.26999	1.37642	1.84789	1.54105	2.44447	1.83475	1.28919	1.29634	0.91528
CG13545	0.0256077	0.0242385	0.00806289	0	0.0349655	0.0142426	0	0	0.0464614	0.0118016	0	0.00198445	0	0	0.0367889	0.0348263	0.005945	0.110395	0	0	0.0350308	0	0	0	0.0142806	0
CG13551	3.14169	4.62236	3.69217	3.42231	2.97648	3.85629	3.68129	3.34664	2.76037	2.95187	2.33495	2.5391	3.29201	3.04577	2.79364	3.0782	3.26282	2.56705	3.39885	3.36097	3.03402	4.21398	3.21246	3.89637	4.11857	4.56573
CG13579	0.236856	0	0.388413	0.109859	0.168743	0.216358	0.0727821	0.146665	0.129969	0.300193	0.206645	0.136966	0.672748	0.0715815	0.438778	0.117566	0.172015	0.409356	0.0950651	0.227239	0.329159	0.0419541	0.126675	0.286153	0.147661	0
CG13585	0.178153	0.247693	0.281936	0.303891	0.291856	0.117341	0.184613	0.25488	0.700176	0.478088	0.264585	0.499454	0.515954	0.182602	0.291639	0.48135	0.341756	0.204947	0.353863	0.575757	0.376501	0.172575	0.293732	0.43812	0.169266	1.03561
CG13601	0.0464265	0.0631971	0.0667438	0.100181	0.147649	0.0959976	0.0332658	0.120801	0.122277	0.0873849	0.0451092	0.0788302	0.338293	0.0335304	0.101011	0.0598779	0.02036	0.124594	0.144892	0.0950285	0.116851	0.226544	0.157661	0.0776038	0.0766317	0.125116
CG13623	0.0949042	0	0.155357	0.0541236	0.0172833	0.0208849	0.0827569	0.00701261	0.0044466	0.021871	0.0672115	0.0650854	0	0.0218396	0.00364178	0.03209	0.0320081	0.0612075	0	0.095988	0.0519319	0	0.0325166	0.0644214	0.0759219	0
CG13624	1.59245	1.23867	0.830933	0.919219	1.69269	0.777223	0.980553	0.389475	0.539665	0.598473	0.824872	0.696325	0.651268	0.752847	0.487281	0.513221	0.442626	0.766433	0.453543	0.812339	0.473763	0.693748	1.16573	0.428316	0.628961	0.954904
CG13625	1.0244	1.06638	0.759529	1.11812	0.999045	1.17372	1.06405	1.14149	1.08451	1.19536	0.878222	1.14851	1.35852	1.01582	0.858903	0.928558	0.890458	1.06652	1.12066	0.663025	0.835928	0.44557	0.624554	0.773737	1.13239	0.228881
CG13630	0.365191	0.125657	0.217784	0.467647	0.39004	0.768655	0.698256	0.639381	0.174986	0.500546	0.305676	0.261498	0.369777	0.113136	0.583941	0.202781	0.3267	0.286937	0.459343	0.64275	0.398894	0.128373	0.317378	0.631988	0.388923	1.51166
CG13663	0.143364	0.109255	0.0472185	0.108363	0.166918	0.117226	0.0512308	0.135723	0.182314	0.141315	0.046583	0.0857081	0.127731	0.261307	0.110324	0.117112	0.0920063	0.0958606	0.119297	0.084707	0.0838783	0.121513	0.196462	0.19471	0.209639	0.0366067
CG13676	0.187275	0.195031	0.00325547	0.0899201	0.239301	0.0892884	0.174818	1.31031	0.704071	1.87923	0.827484	1.87589	1.54962	1.17271	0.793145	1.03319	0.556592	1.17204	0.521428	0.690396	0.83535	0.152958	1.1136	0.868014	0.483684	0.125116
CG13689	0.100837	0.0941088	0.0614514	0.144132	0.0578664	0.155251	0.15725	0.168578	0.136087	0.0947872	0.347346	0.0726441	0	0.0714823	0.119474	0.109276	0.108269	0.0808168	0.0212685	0.106124	0.148787	0	0.0553222	0.0776753	0.025886	0
CG13690	0.477215	0.328453	0.279207	0.56	0.665685	0.63975	0.57057	0.414331	0.350371	0.466709	0.579006	0.652188	0.439354	0.256526	0.303171	0.179799	0.157551	0.227482	0.251569	0.147799	0.20394	0.358602	0.178089	0.102278	0.255198	0
CG13698	0.154607	0.273328	0.152509	0.0766557	0.29612	0.0553368	0.107537	1.27124	1.2583	1.45967	1.23605	1.45907	1.93707	1.07419	1.43531	1.65404	1.11291	1.406	0.822426	1.54058	1.32472	0.232821	0.851854	1.57842	1.41191	0.317371
CG13739	0.00861767	0	0.0150139	0.0348596	0	0.0436374	0.0180127	0	0	0.0159006	0.029781	0.0139322	0.0307623	0.143075	0.0161848	0.0556808	0.00395374	0.0218719	0.00909101	0.0204478	0.0221831	0	0.00345535	0.108776	0.0110555	0
CG13751	0.927791	1.56749	1.0632	1.14161	0.693841	1.22506	1.06448	1.19183	1.39033	1.25431	1.04742	1.24007	1.05715	1.58813	1.20206	1.18185	1.50517	1.281	1.50084	2.82919	1.40766	1.51669	0.822351	1.10633	1.94287	2.53002
CG13760	0.0758236	0.0309471	0.0696567	0.133576	0.12856	0.0659061	0.134818	0.209216	0.208738	0.180299	0.127924	0.166808	0.0468497	0.135425	0.144361	0.179476	0.16782	0.188741	0.0511122	0.0557775	0.160357	0.0884361	0.108189	0.250109	0.179177	0.626096
CG13773	0.308795	0.0543845	0.177429	0.326211	0.281432	0.479715	0.358376	0.453455	0.33064	0.23385	0.315638	0.158414	0.172553	0.132998	0.308343	0.265477	0.405588	0.141794	0.313456	0.287138	0.358919	0.236887	0.187697	0.0967815	0.519348	1.8464
CG13784	0.893538	0.146826	0.977702	0.536995	0.673551	0.645164	0.512832	0.297435	0.339833	0.483143	0.291649	0.343945	0.577798	0.357867	0.236989	0.71599	0.386006	0.338725	0.360769	0.377504	0.298673	0.18548	0.233149	0.188046	0.301105	0.0518828
CG13807	0.191813	0.266497	0.168092	0.275066	0.259576	0.257636	0.286479	0.33638	0.276091	0.306746	0.0930752	0.15922	0.209375	0.181804	0.0575481	0.168707	0.157239	0.227205	0.118619	0.271759	0.147444	0.141315	0.225712	0.140977	0.184059	0.205775
CG13827	0.062644	0.030808	0.0838697	0.0908074	0.0464598	0.0666714	0.103978	0	0.105982	0.105833	0.0823314	0.122839	0.0827047	0.214403	0.132166	0.179953	0.111237	0.220139	0.123257	0.105944	0.0108687	0.545873	0.0164738	0.126467	0.119164	0
CG13830	0.031537	0	0.0935744	0.0268463	0.0289597	0.0442913	0.0703604	0.0239924	0	0.0193995	0	0.0073934	0.0377099	0.11827	0.0214137	0.0237905	0.0279467	0.0709708	0	0.00493062	0.0250529	0	0.00819821	0	0	0
CG13850	0.165029	0.127333	0.0563475	0.140396	0.167627	0.130607	0.155105	0.128566	0.196201	0.158018	0.0158264	0.069563	0.12906	0.0182071	0.0744438	0.114375	0.136275	0.0939935	0.0564103	0.312909	0.0816411	0.25698	0.131376	0.0544965	0.138913	0
CG13865	0.247924	0.172819	0.171591	0.308229	0.201391	0.182806	0.246479	0.152055	0.13668	0.250994	0.413186	0.241613	0.159671	0.186138	0.287417	0.315643	0.160848	0.165032	0.225385	0.134849	0.129513	0.205439	0.25407	0.133435	0.339505	0.0518828
CG13887	1.12063	1.08729	1.02691	0.902278	0.941965	0.962366	0.85363	1.19762	1.69102	1.48907	1.57041	1.2844	1.6963	1.51523	1.58514	1.46755	1.55288	2.10133	1.08775	2.30902	1.46515	1.45949	1.06226	1.58613	1.52014	1.43591
CG13889	0.0130768	0	0.0351441	0.0517637	0.00999392	0.0516451	0.11071	0	0.0317686	0.0339691	0.0329433	0.0421483	0	0.028891	0.0437074	0.0423408	0.0189565	0.0151861	0.0494805	0.0834259	0.0209334	0	0.129397	0.0262909	0.0201459	0
CG13891	0	0	0.034965	0.0119253	0.0926222	0	0.0512308	0.00649426	0	0.0222103	0.0427994	0.0107476	0	0.00600443	0	0	0.0316736	0	0.00899264	0	0.00236755	0	0	0.0922126	0	0
CG13895	0.175074	0.126052	0.170173	0.274976	0.218485	0.234905	0.26433	0.189676	0.134609	0.154728	0.303228	0.200285	0.420905	0.132185	0.193142	0.130912	0.18096	0.188495	0.302332	0.277071	0.346455	0.0189603	0.190418	0.0719234	0.0787709	0.18677
CG13901	0.204744	0.195407	0.15541	0.23222	0.237186	0.175239	0.336417	0.281427	0.191843	0.238134	0.186159	0.267162	0.316477	0.173089	0.280196	0.163877	0.154685	0.0717444	0.160388	0.0537144	0.174733	0.386608	0.302611	0.130329	0.0976849	0
CG13917	3.14439	2.9887	3.98589	5.1134	3.95133	3.12529	2.35225	2.52568	1.91895	2.80555	2.91083	2.61585	2.57695	2.36622	2.60052	2.40105	2.0273	2.44764	1.68693	2.30244	2.10313	2.29998	2.24815	2.94868	1.75521	2.98467
CG13921	0.207428	0.213596	0.145068	0.0734596	0.0793309	0.0668857	0.0370821	0.136313	0.454035	0.264811	0.518403	0.322859	0.297822	0.292395	0.521192	0.280805	0.299423	0.286185	0.384836	0.0861851	0.44447	0	0.175057	0.472029	0.107947	0.125116
CG13926	0.117985	0.427568	0.259728	0.156625	0.204425	0.259054	0.148702	0.234929	0.331103	0.282478	0.33508	0.301388	0.187241	0.29997	0.142901	0.210104	0.182719	0.263276	0.280465	0.213808	0.166602	0.654036	0.156446	0.126525	0.188138	0.0884895
CG13928	0.0479687	0.0838954	0.00775344	0.0128773	0.0746472	0.089291	0.0723615	0	0.00237119	0.0626349	0	0.00988819	0	0	0.0301588	0	0.0161528	0.00429878	0	0.0029985	0.0213889	1.13775	0.0083681	0.036882	0.0433839	0
CG13954	0.00673417	0.0385143	0	0.00160473	0.00863164	0.0245504	0	0.07794	0.117572	0.0335341	0.0808864	0.0266134	0.0349706	0	0.00684857	0.0242691	0.00156199	0	0.0227606	0.0440738	0.00958866	0	0.0151706	0.0521589	0.0121507	0
CG13957	0.106004	0.0774419	0.0479568	0.0239581	0.0424979	0.0861548	0.0888293	0.182191	0.0397658	0.0682748	0.0930752	0.0598475	0.169652	0.0720238	0.0437025	0.0536647	0.0900219	0.0586281	0.0547801	0.00823272	0.0253062	0	0.0311941	0.14194	0	0.248657
CG1399	0.390694	0.562874	0.340747	0.385575	0.639121	0.34284	0.551877	0.6838	0.596429	0.641808	0.406286	0.663119	0.629854	0.93124	0.894824	0.507	0.33882	0.514948	0.455549	0.384556	0.439442	0.262273	0.659861	0.465074	0.324106	0.48771
CG13991	0.0803465	0	0.0582712	0.0606659	0.0535796	0.0052426	0.0311756	0.030009	0.0101977	0.00369754	0.0178124	0.0416687	0.0321507	0.0478178	0.00613686	0.0110264	0.0547189	0.0412281	0.0400847	0.123611	0.103976	0	0	0.0111332	0.106045	0
CG13992	0.0113238	0.270762	0.0610266	0.0190303	0.0376225	0.0552097	0.0397192	0	0.0279476	0.0341235	0.058985	0.0648664	0.15339	0.223693	0.114561	0.0646429	0.0503391	0.0951109	0	0.0673156	0.0547552	0	0.132196	0.0173475	0.132196	0
CG13993	0.459469	0.387054	0.503393	0.542163	0.476018	0.990287	1.30233	1.11026	0.891394	0.805444	0.472897	0.834139	1.02556	0.334391	1.12302	0.507619	0.708784	1.11153	0.39032	1.16243	0.691603	1.70697	0.778052	0.938629	0.920622	0.718173
CG13994	0.0811363	0	0.14516	0.0418806	0.0884349	0.155692	0.101591	0.0556994	0.146017	0.116187	0.0375342	0.0988598	0.0467989	0.18249	0.114938	0.116965	0.0652184	0.12104	0.0301043	0.1448	0.104505	0	0.0858111	0.0739752	0.176829	0
CG13995	0.0582562	0	0	0.0152664	0.00745342	0.0487607	0	0	0.00562018	0.0154682	0	0.0155053	0	0	0	0.0116473	0.0701634	0	0.0122759	0	0.0133427	0	0	0	0.00383399	0
CG14057	0.121115	0.148256	0.137752	0.161766	0.137949	0.152737	0.0869546	0.181893	0.271817	0.233744	0.152702	0.087252	0.194693	0.183145	0.0708159	0.168264	0.095913	0.207957	0.158896	0.0318961	0.131586	0	0.105946	0.136702	0.273492	0.274982
CG1407	0.174792	0.0902567	0.248352	0.199963	0.128675	0.12931	0.115627	0.141911	0.453084	0.316589	0.0573884	0.221585	0.146255	0.135608	0.164882	0.293933	0.196052	0.175566	0.365597	0.217945	0.170543	0.131595	0.155864	0.196858	0.113453	0.250231
CG14073	2.36173	2.15869	2.26098	2.01629	1.93766	1.65174	1.17026	1.24001	1.48487	2.27627	1.51907	1.55962	1.47001	2.26666	1.79776	2.06233	1.65058	1.82257	1.79675	1.44487	1.71862	1.57442	1.96224	1.87785	1.08152	1.6097
CG14074	0.182073	0.0640385	0.157778	0.194128	0.130946	0.214694	0.255276	0.0538858	0.285222	0.221858	0.155607	0.121158	0.156455	0.144844	0.202108	0.158336	0.14187	0.138652	0.212955	0.0454609	0.154023	0.0189603	0.183995	0.274964	0.194574	0.0366067
CG14103	0.30894	0.472303	0.313276	0.245064	0.251202	0.351574	0.310145	0.608201	0.820593	0.613804	0.456525	0.739163	0.494378	0.648651	0.485268	0.472113	0.572609	0.627546	0.38151	0.359209	0.475911	0.673812	0.402948	0.591752	0.552273	1.03176
CG14104	0.197163	0.150365	0.139519	0.337708	0.216641	0.298405	0.125331	0.396868	0.367935	0.347392	0.226139	0.381973	0.348387	0.343794	0.285598	0.284696	0.427145	0.481668	0.456047	0.0644022	0.421569	0.228196	0.254156	0.445858	0.409865	0
CG14117	0.0839225	0.0287069	0.0367214	0.132697	0.0620723	0.105312	0.156343	0.0678006	0.0902901	0.219717	0	0.071441	0.0301639	0.168495	0.198535	0.123347	0.114731	0.0822053	0.282156	0.0142524	0.115458	0.244308	0.320198	0.101508	0.0605258	0
CG14120	0.0645614	0.0442638	0	0.00689551	0.00842705	0	0.00221467	0.0091067	0.0047076	0	0	0.0111112	0	0	0	0	0	0.0409745	0	0	0	0	0.00777291	0.0101727	0.0423652	0
CG14132	0.15198	0.0271349	0.122532	0.0292565	0.0356191	0.0351544	0.0273184	0.308719	0.146089	0.130058	0.043573	0.170251	0.051216	0.370652	0.140656	0.316154	0.248347	0.436194	0.334852	0.608645	0.368182	0.0562659	0.337743	0.310266	0.939519	0
CG1416	0.950899	0.508997	0.963021	1.13096	0.806582	1.18975	1.12663	0.432334	0.598308	0.819632	0.744476	0.646962	0.671245	0.537569	0.651488	0.565686	0.560658	0.711281	1.02086	0.377409	0.710073	0.946326	0.672176	0.668359	1.02842	0.259638
CG1418	0.0665008	0.00930169	0.149796	0.0975178	0.116098	0.185169	0.0646505	0.0734634	0.115634	0.130694	0.185789	0.181165	0.143525	0.0739646	0.258632	0.188111	0.219332	0.146266	0.134118	0.155873	0.184677	0.0370148	0.108831	0.127431	0.099227	1.0916
CG14183	0.0205095	0	0.0599762	0.0860777	0.211853	0.143279	0.0223627	0.00861152	0.0766038	0.0481545	0.123251	0.047909	0.0692784	0.0938028	0.0366846	0.0842134	0.0506805	0.0325882	0.0175349	0.131466	0.0382341	0	0.0637171	0.0878469	0.102041	0.0366067
CG14184	0.157549	0.377805	0.203545	0.247396	0.335907	0.148891	0.0918204	0.270594	0.267006	0.152435	0.226236	0.190308	0.0260054	0.183316	0.124536	0.160192	0.153435	0.204773	0.0903866	0.359582	0.167539	0.191902	0.0864117	0.23309	0.27586	0.0366067
CG14194	0.17825	0.159559	0.235619	0.222856	0.239867	0.198248	0.202849	0.180856	0.28496	0.347528	0.464815	0.29654	0.169693	0.227943	0.369862	0.223005	0.168445	0.0974335	0.137806	0.134507	0.27166	0	0.221909	0.378322	0.130018	0
CG14200	0.187485	0.07573	0.292029	0.246387	0.320573	0.265451	0.297902	0.201373	0.237968	0.206121	0.260554	0.232957	0.166304	0.189738	0.250627	0.222818	0.208855	0.181504	0.209822	0.295421	0.161833	0.0334995	0.357217	0.158369	0.308816	0.0904028
CG14207	1.36733	0.854672	1.14625	1.12852	1.10295	0.992973	0.745171	0.355059	0.417044	0.291599	0.429584	0.457102	0.506519	0.395228	0.555408	0.335394	0.500001	0.346869	0.68729	0.534906	0.44646	0.350283	0.43909	0.334936	0.592765	0.142286
CG14210	0.307237	0.0949459	0.432997	0.530105	0.351968	0.860229	0.420851	0.579256	0.42763	0.332933	0.348716	0.344231	0.528133	0.250252	0.611953	0.230911	0.519738	0.19873	0.168091	0.463127	0.434552	0.353596	0.350903	0.658745	0.561987	0.321871
CG14215	0.119835	0.093154	0.177057	0.202355	0.144167	0.233806	0.115742	0.234811	0.141865	0.187722	0.0530646	0.170956	0.1215	0.246779	0.124203	0.100115	0.0966141	0.123505	0.228204	0.0581381	0.190852	0.13315	0.129059	0.096708	0.132959	0
CG14220	0.101128	0.00990392	0.338216	0.17156	0.0816286	0.120237	0.182722	0.10404	0.151016	0.11834	0.133654	0.191934	0.0424885	0.0347613	0.0840579	0.0892146	0.0931025	0.0908508	0.124842	0.0668748	0.0502781	0.0713021	0.075137	0.243318	0.130896	0.0904028
CG14223	0.068358	0.074643	0.0200682	0.0375982	0.0276884	0.0100957	0.0655986	0.0583656	0.204263	0.240801	0.141384	0.291971	0.469767	0.431825	0.156343	0.35141	0.205235	0.45877	0.133279	0.113142	0.358312	0.0373659	0.143301	0.0233861	0.065965	0
CG14229	0.0814912	0	0.195602	0.0502994	0.0871185	0.0433306	0.0499412	0.260771	0.082013	0.233443	0	0.0859793	0.201321	0.136861	0.380846	0.0716197	0.0936131	0.0398678	0.030092	0.129263	0.0221076	0.172586	0.12499	0.137888	0.158196	0
CG14230	0.173568	0.204648	0.406566	0.214942	0.230457	0.330405	0.325203	0.182547	0.215024	0.192878	0.0507513	0.359124	0.156679	0.163528	0.338312	0.0662509	0.261665	0.0578914	0.231346	0.117088	0.296264	0.388421	0.390451	0.0210086	0.144795	0
CG14232	0.129522	0.0863414	0.103193	0.0557858	0.057192	0.118234	0.055082	0.0144707	0.0977007	0.0587811	0.0500108	0.0600317	0.134479	0.110418	0.254124	0.0604047	0.102955	0.0583403	0.102952	0.271837	0.10858	0	0.0282648	0.15353	0.104849	0
CG14252	0.207836	0.052138	0.274359	0.186539	0.12703	0.214924	0.09971	0.14471	0.169585	0.137459	0.0931226	0.16291	0.234547	0.0437944	0.0243097	0.131638	0.0693513	0.0743082	0.121947	0.0931647	0.149694	0.0373056	0.347572	0.0549309	0.124135	0
CG14257	0.140173	0.630972	0.0692567	0.0620588	0.15273	0.113183	0.0411751	2.6834	1.93858	0.303074	0.487991	0.829255	1.38149	4.61023	1.59101	1.60542	0.818035	0.317582	1.2735	0.127689	0.284345	0.286399	1.06028	0.120588	0.324872	0
CG1427	0.120332	0.0479402	0.0283305	0.0631199	0	0.0525087	0.0852959	0.159055	0.0635152	0.184802	0.103946	0.0851656	0.182679	0.395949	0.0666293	0.120614	0.0423433	0.159204	0.192452	0.0274787	0.110752	0.219674	0.183469	0.0557196	0.162501	0
CG14270	0.109314	0.163181	0.0661782	0.216833	0.00722026	0.182147	0.165898	0.0811381	0.14434	0.116746	0.19514	0.178234	0.209667	0.149366	0.155421	0.11714	0.120856	0.126368	0.210385	0.192371	0.243821	0.201243	0.0411638	0.10805	0.291317	0.311521
CG14291	0.00980049	0.0299171	0.022298	0.0386834	0.0432672	0.00974319	0.0723355	0.30811	0.480175	0.455594	0.554901	0.320818	0.794919	0.262677	0.238918	0.663207	0.151096	0.478099	0.611884	0.533249	0.249404	0.0412256	0.513933	0.541327	0.31194	0.178892
CG14299	0.125137	0.0857303	0.214636	0.164904	0.123464	0.253159	0.278204	0.211557	0.179802	0.145852	0.264017	0.180285	0.116572	0.113345	0.271516	0.184021	0.138114	0.395841	0.0831352	0.294325	0.158288	0	0.324266	0.161218	0.135329	0.0366067
CG14301	0.0729498	0.17337	0.0573619	0.0218969	0.173731	0.00806144	0.0376189	0.972768	0.533557	0.424308	0.0962426	0.104931	0.187679	0.230779	0.248569	0.0483352	0.0530845	3.12887	0.0294667	1.61983	0.0986647	0.0373056	0.367936	0	0.0474958	0.0982801
CG14322	0.0577534	0.079357	0.0909984	0.141206	0.151	0.14842	0.239942	0.093745	0.154571	0.175101	0.200891	0.16779	0.147371	0.297385	0.300157	0.0842062	0.0520217	0.166465	0.130137	0.224129	0.0159245	0.0747317	0.00735835	0.312688	0.221847	0.0366067
CG14352	0.0431159	0	0.044843	0.0695396	0.079158	0.0897905	0.0616371	0.0596724	0.0558499	0.0773124	0.0942714	0.0604667	0.0709342	0.0814984	0.0470184	0.0545742	0.0364793	0.0168915	0.0960538	0.024634	0.0267806	0.0399373	0.0449365	0.0899163	0.0581322	0
CG14353	0.0285007	0.156138	0.119012	0.0771509	0.0897285	0.141973	0.0759072	0.0906078	0.158995	0.181457	0.26126	0.102419	0.0985626	0.0959878	0.147033	0.100815	0.0407966	0.0678941	0.0287196	0.201399	0.0825766	0	0.0791731	0.0423866	0.179218	0.0904028
CG14372	0.101972	0.0847163	0.0788196	0.019654	0.108281	0.0099755	0.108399	0.139169	0.233857	0.127777	0.0986972	0.173029	0.0674901	0.167104	0.147316	0.102144	0.0913011	0.0102397	0.00622123	0.0647888	0.046847	0.236554	0.156824	0.0498682	0.0219348	0
CG14395	0.0108833	0	0.0425671	0.0130805	0	0.00973722	0	0.0258045	0	0.00498336	0	0.0913264	0.0181948	0	0.0312311	0.0461487	0.0295018	0.00585309	0	0.00862163	0.00755536	0.058418	0.0558391	0.00813687	0.0207469	0
CG1440	0.767105	0.458345	0.855946	0.887478	0.558844	1.05322	0.763689	0.935034	1.01175	0.806326	0.516726	0.569185	0.606518	0.680249	0.775182	0.401133	0.534601	1.01793	0.602601	0.635669	0.729765	1.17829	0.663931	0.495094	0.460931	0
CG14407	0.150348	0.106364	0.15528	0.173479	0.102488	0.367339	0.393933	0.0810899	0.0668519	0.137852	0.0207769	0.156202	0.182661	0.237591	0.163484	0.213298	0.159424	0.164789	0.0958471	0.266693	0.0553082	0.0189603	0.203473	0.23165	0.169352	0.400098
CG14408	0.0373185	0	0.028222	0.0785133	0.060022	0.0459482	0.0687987	0	0.0297433	0.0472385	0.0460999	0.0453302	0.0758127	0.110089	0.0211026	0.0451617	0.025237	0.0124363	0.134361	0.0545453	0.0453585	0	0.0671502	0.00380803	0.113012	0
CG14411	0.45384	0.813948	0.511038	0.467272	0.414676	0.439223	0.469315	0.525488	0.510931	0.625255	0.548592	0.716647	0.410939	0.27936	0.539823	0.514127	0.693827	0.596986	0.82272	0.158323	0.458459	1.76962	0.402701	0.5506	0.403138	0.257678
CG14414	0.183627	0.332019	0.525331	0.297764	0.142047	0.20879	0.342132	0.26134	0.44198	0.182829	0.259117	0.209444	0.150982	0.166283	0.0675842	0.240513	0.241972	0.0832241	0.216571	0.22669	0.0631816	0.0189603	0.323543	0.464393	0.191251	0
CG14434	0.327312	0.583363	0.200524	0.449372	0.600631	0.476065	0.534825	0.279727	0.264722	0.350013	0.543912	0.23283	0.320468	0.139731	0.509829	0.198265	0.328082	0.331044	0.198476	0.324674	0.245645	0.374983	0.45249	0.325164	0.374125	0.315692
CG14435	0.431191	0.478342	0.604496	0.522661	0.807557	0.380235	0.682664	0.446927	0.516382	0.641177	0.417739	0.585213	0.543085	0.740483	0.592587	0.640872	0.565958	0.635675	0.548654	0.314578	0.582577	0.662266	0.661754	0.514714	0.464239	0
CG14438	0.999413	0.762309	1.4381	1.06774	1.12879	1.06156	1.36343	0.989435	0.977953	1.20279	1.31013	0.994819	0.931356	0.809109	0.840146	0.601366	0.806045	0.75448	0.801175	0.662294	0.949191	3.26199	0.766922	0.964443	0.9147	1.9894
CG14439	0.053732	0.153146	0.0574124	0.0219616	0.104695	0.0229916	0.0898925	0.707197	0.438196	0.338636	0.461544	0.56901	0.298946	0.310176	0.29607	0.388109	0.483267	0.292039	0.484595	0.584108	0.714247	0	0.381718	0.466501	0	1.29613
CG14440	0.297888	0.239416	0.525336	0.468021	0.379753	0.397333	0.257132	0.754821	0.418271	0.458369	0.497649	0.413806	0.665362	0.267327	0.414643	0.431431	0.318291	0.699655	0.195086	0.339036	0.390062	0.317328	0.180312	0.20333	0.329875	0
CG14441	0.386661	0.180984	0.361246	0.206574	0.328436	0.225279	0.53695	0.407582	0.650921	0.759917	0.693158	0.507782	0.534398	0.25838	0.592533	0.396192	0.361734	0.353457	0.659449	0.215171	0.404446	0.0523418	0.627387	0.497017	0.258596	0
CG14442	1.24431	1.45013	1.30247	1.17228	1.26972	1.21359	1.34658	1.38018	1.46088	1.71009	1.03931	1.28489	1.12547	0.947546	1.1979	1.26838	0.738649	0.885055	0.882675	1.06632	0.821665	1.28826	0.888544	0.985346	0.94667	0.269295
CG14446	1.26077	0.565058	0.808746	0.992767	0.876338	1.03182	1.24052	1.18897	1.21708	1.33006	1.35294	1.12278	0.914207	1.17467	1.21525	1.01924	1.07353	1.17317	0.906354	1.18474	1.00058	1.74496	1.36471	1.35952	0.789239	0.223376
CG14463	0.0585516	0	0.251882	0.119292	0.105455	0.0788569	0.151967	0.178401	0.104717	0.0655509	0.0441582	0.138898	0.0769492	0.100879	0.121756	0.0538474	0.0690106	0.14893	0.0971452	0.133226	0.0676217	0	0.0289826	0.155221	0.0479418	0
CG14464	1.82336	2.03059	2.18632	1.93952	1.83746	2.37884	1.75152	2.35868	2.03797	2.52375	1.72807	2.10159	2.06493	1.29942	1.71333	1.80879	1.79693	2.4877	1.99513	2.07779	1.92335	5.29376	1.73713	2.15315	1.66422	1.63919
CG14476	0.804582	0.654945	0.681288	0.624648	0.529492	0.512973	0.579208	0.815998	0.836085	0.908031	0.779937	0.989174	1.04856	0.889053	1.13615	0.901658	1.11015	1.03226	0.825415	0.810078	1.07583	0.733714	1.15648	0.730287	0.685281	0.161722
CG14478	3.58486	2.9357	2.79352	3.28194	2.59916	2.90587	1.98144	3.17892	3.26087	3.46832	2.71668	2.94774	3.07929	3.59463	2.97952	2.56941	2.29673	2.75414	4.01608	1.87345	3.08509	2.82209	2.92402	2.9831	1.89001	2.0667
CG14480	0.338459	0.0395343	0.260757	0.387145	0.281349	0.519397	0.534639	0.524635	0.557348	0.48228	0.154637	0.443493	0.407948	0.404593	0.212714	0.232593	0.352624	0.543958	0.416496	0.296693	0.473235	0.794931	0.364447	0.697465	0.649319	0.132562
CG14482	1.24876	1.35843	1.29229	1.57454	1.32058	1.738	1.08573	1.57693	1.26627	1.34618	1.22939	1.4915	1.15806	0.977424	1.0797	1.42925	1.50017	1.15545	1.32712	1.64758	1.68287	1.45251	1.25369	0.840547	1.32039	1.4277
CG14483	0.397207	0.608721	0.387863	0.338849	0.351159	0.402948	0.294885	0.364801	0.264512	0.219292	0.342691	0.146702	0.254517	0.642834	0.26598	0.253615	0.265546	0.229989	0.370242	0.399481	0.285067	0.0334995	0.169742	0.374954	0.515287	0.259571
CG14543	0.109891	0.0813723	0.0957557	0.0995369	0.0770749	0.186274	0.181867	0.341158	0.414559	0.254607	0.125222	0.135588	0.317172	0.359791	0.0789877	0.115683	0.333445	0.271932	0.362492	0.190442	0.263208	0	0.174216	0.0657474	0.225821	0.736367
CG14561	0.213878	0.287968	0.178758	0.193873	0.0724245	0.194955	0.142777	0.127044	0.0584015	0.234576	0.173637	0.194414	0.105646	0.0141673	0.213156	0.160991	0.0667799	0.176547	0.116018	0.0582723	0.12567	0.172265	0.0661561	0.0510637	0.0411767	0.472053
CG14562	0.0408588	0.0490817	0.120556	0.0943122	0.0648977	0.0635964	0.17747	0.0508623	0.110126	0.113511	0	0.133091	0.0939818	0.0722574	0.0441975	0.0986598	0.119439	0.0463618	0.0827994	0.0668121	0.0489213	0	0.0201292	0	0.0441325	0
CG14598	0	0.158572	0.032352	0.0103097	0.0427057	0.0717691	0.0021367	0.0399232	0.115646	0.195795	0.162538	0.414322	0.0405343	0.0451599	0.0102244	0.18094	0.0948471	0.301492	0.118745	0	0.270802	0.78958	3.12764	0.151956	0.0161747	0
CG14615	0.0344603	0	0.059388	0.0601777	0.0273547	0.0138554	0.102705	0.02674	0.0257779	0.00186915	0	0.0298805	0	0	0.0135777	0.0663465	0.0107346	0.120926	0	0.00493062	0.00921167	0.123027	0.0284472	0.0251522	0.0246457	0
CG14619	1.78089	1.01777	1.14232	1.29682	1.28581	1.32807	1.05692	1.72054	0.968186	1.20742	1.27863	1.13995	1.20203	1.03821	0.913496	1.32131	1.13112	1.39219	1.00067	0.929412	1.27432	0.729111	1.02819	1.10283	0.948879	0.771823
CG14641	0.78575	0.964174	0.666801	0.689322	0.708131	0.776305	0.556869	0.764764	0.469183	0.703959	0.343245	0.607284	0.542606	0.492948	0.637016	0.479533	0.619486	0.389273	0.524863	0.66313	0.434939	0.322339	0.634461	0.252334	0.614309	0.848709
CG14647	0.120069	0.116921	0.155236	0.177011	0.0528687	0.164568	0.0543451	0.153747	0.224813	0.202769	0.0725113	0.245611	0.165977	0.183845	0.0744419	0.1342	0.172088	0.0589946	0.19754	0.419647	0.139873	0.151172	0.196369	0.0564409	0.0703908	0.080679
CG14650	0.22183	0.179048	0.143151	0.203061	0.161331	0.162495	0.284074	0.462124	0.203027	0.293529	0.494863	0.240728	0.29462	0.291418	0.333009	0.179832	0.213971	0.407739	0.122975	0.11304	0.183815	0.210083	0.128942	0.123675	0.105605	0.080679
CG14657	0.199467	0.292438	0.11342	0.233348	0.0750609	0.307485	0.133601	0.197333	0.375062	0.221021	0.105571	0.241975	0.244442	0.153918	0.249393	0.244384	0.129691	0.181717	0.0598696	0.172471	0.263953	0	0.400846	0.30993	0.271449	0.0366067
CG14667	0.0726665	0	0.0164096	0.155924	0.147475	0.113389	0.150051	0.147788	0.0671906	0.116704	0.130177	0.168194	0.0834107	0.106288	0.137105	0.0570077	0.185979	0.0131981	0.0442765	0.0292609	0.097519	0.0524598	0.0291374	0.09238	0.0438568	0
CG14671	0.179444	0.0982883	0.142589	0.124022	0.0921506	0.161031	0.13013	0.111239	0.161009	0.17014	0.230837	0.121289	0.115312	0.144142	0.135756	0.121455	0.125386	0.240535	0.134233	0.303013	0.143016	1.7414	0.24498	0.102952	0.214755	0.954927
CG14683	0.416656	0.278609	0.631871	0.558829	0.513179	0.675485	0.944226	0.600804	0.459313	0.374376	0.337949	0.352305	0.622863	0.329135	0.586027	0.474471	0.451668	0.617498	0.334223	0.496174	0.335104	0.55492	0.358884	0.0842082	0.53418	0.674479
CG14692	0.0262998	0.0594643	0.0310633	0.036394	0.0628082	0.0188537	0	0.00480036	0	0.0117473	0.0500108	0.00859871	0.0648257	0.00750243	0.065654	0.0329101	0.0311454	0.0502851	0	0.0988807	0.0307388	0	0.0283592	0.0653496	0.0132319	0
CG14696	0.0672442	0.00670851	0.135381	0.125241	0.201074	0.1552	0.0939795	0	0.0477304	0.0264494	0.0408889	0.135767	0.0462298	0.0273422	0.0250744	0.0170352	0.0373195	0.0836655	0.00698968	0.280967	0.0605588	0.0563261	0.29669	0.0325067	0.107488	0
CG14710	0.0566302	0.119617	0.0256904	0.052195	0.0690849	0.0268025	0.137807	0.266697	0.156469	0.05789	0.0429244	0.0663681	0.0636418	0.0834976	0.00255446	0.0502177	0.0474106	0	0.0271313	0.280497	0.0218626	0.0980854	0.0184625	0.0263621	0.0188445	0
CG14712	0.0934054	0.0490817	0.107976	0.108275	0.108363	0.187417	0.139218	0.130109	0.112452	0.0682328	0	0.0820158	0.0457447	0.318716	0.185726	0.061236	0.0695789	0.0469917	0.197975	0.126459	0.109986	0	0.102526	0.0627339	0.202958	0
CG14715	0.825606	0.949261	0.838784	0.949423	0.695643	0.790063	1.13729	0.261759	0.303674	0.196759	0.16093	0.31595	0.254212	0.201816	0.289402	0.288166	0.424025	0.302134	0.583076	0.734501	0.314542	1.29339	0.341057	0.488654	0.597182	0.552713
CG14722	0.0893768	0	0.017584	0.126563	0.0895322	0.182934	0.20963	0.0349915	0.078971	0.0845345	0.0992011	0.0823232	0.121211	0.0450546	0.329308	0.0920923	0.0935356	0.0462823	0.00824802	0.0258031	0.00317219	0.0562659	0.151901	0.0179064	0.191887	0.0518828
CG14749	0.114685	0.0321066	0.113432	0.111838	0.0202128	0.169282	0.0709773	0.0918544	0.1053	0.168103	0	0.0746279	0.109897	0.0609017	0.0405178	0.0901614	0.0716938	0.144058	0.222272	0.0283728	0.0837315	0.215108	0.117208	0.0247522	0.0808989	0.48771
CG14764	0.163551	0.0402324	0.171174	0.204016	0.14815	0.141586	0.345816	0.0652403	0.0888183	0.0889501	0.121536	0.248859	0.146169	0.0825233	0.242705	0.115937	0.0549889	0.111343	0.138088	0.0821325	0.104174	0.544385	0.10154	0.167782	0.0555012	0.0366067
CG14767	0.49355	0.195405	0.352433	0.349375	0.214572	0.33373	0.0966148	0.217413	0.347575	0.301226	0.241538	0.349006	0.228174	0.307113	0.336324	0.348436	0.313257	0.0864155	0.144753	0.388022	0.405354	0.336636	0.42627	0.355782	0.660622	0.0518828
CG14777	0.0405291	0.0797266	0.00941088	0.0319838	0.0467987	0.0051425	0	0.0091067	0.00472921	0.124325	0.088483	0.0200578	0	0.0116532	0.0283695	0.0338156	0.0661772	0.154872	0	0.0824362	0.0250968	0	0.104981	0.0188611	0.0862921	0
CG14803	0.0513374	0.04625	0.264731	0.0466722	0.0164582	0.0182788	0.12125	0.0680078	0.0228349	0.0988898	0.143978	0.127186	0	0.0588075	0.0638732	0.0535128	0.131631	0.190599	0.00622123	0.0209479	0.0732207	0	0.0425158	0.0612295	0.100703	0
CG14805	0.291227	0.345232	0.10486	0.225319	0.216927	0.190636	0.310604	0.122814	0.184958	0.237946	0.113921	0.302288	0.180766	0.309375	0.0546454	0.194338	0.187998	0.0885628	0.132297	0.141138	0.222267	0.0754535	0.146965	0.00715661	0.0497177	0
CG14806	0.102633	0.113029	0.150887	0.135616	0.166606	0.134905	0.207938	0.117966	0.138663	0.121859	0.107942	0.173189	0.0610101	0.0118491	0.04343	0.116423	0.0948072	0.10855	0.0251202	0.0309331	0.138102	0.281613	0.180731	0.100162	0.0239829	1.01363
CG14812	0.417308	0.265361	0.537992	0.347488	0.349214	0.351126	0.411122	0.297735	0.211594	0.32395	0.359005	0.244134	0.243476	0.174785	0.290981	0.214153	0.256433	0.194254	0.383492	0.404644	0.347804	0.438128	0.288408	0.175952	0.220352	0.150163
CG14814	0.192457	0.202551	0.0413773	0.0882018	0.0987943	0.114369	0.317167	0.149456	0.309217	0.1812	0.355672	0.174988	0.133083	0.0242046	0.115013	0.0989318	0.0626692	0.0215404	0.00622123	0.132036	0.126671	0.209892	0.0567706	0.0739543	0.029985	0
CG14817	0.288546	0.313497	0.187701	0.323022	0.343023	0.243338	0.506138	0.293685	0.344665	0.247539	0.028325	0.233257	0.321182	0.431445	0.323903	0.26526	0.467923	0.200771	0.224041	0.336541	0.144268	0.172586	0.14546	0.363619	0.259976	0.250212
CG14818	0.265634	0.235982	0.417856	0.299107	0.443111	0.336581	0.407415	0.618399	0.459922	0.620593	0.361031	0.443575	0.571933	0.607204	0.3635	0.471097	0.543172	0.610905	0.750469	0.700646	0.266121	0.273359	0.585998	0.860768	0.600258	0.232688
CG14830	0.0908118	0.159019	0.144541	0.130042	0.215261	0.0571305	0.077818	1.25781	1.07907	1.46996	0.320594	1.5526	1.28914	1.43417	1.70317	1.56749	2.79559	1.33418	1.36223	3.47613	1.82755	0.82025	1.02315	0.808445	2.23482	2.67601
CG14840	0	0	0.0510198	0.010041	0.0632517	0.0230655	0	0	0.0295165	0.0181438	0	0.00808512	0.0442716	0	0	0.0111977	0.0379277	0	0	0	0.00832186	0	0	0.0510637	0	0.125116
CG1486	0.347691	0.177724	0.153241	0.18311	0.13887	0.359495	0.260496	0.407866	0.179342	0.301168	0.347466	0.194385	0.408233	0.259193	0.228718	0.229779	0.181665	0.248296	0.149341	0.234808	0.385902	0.129585	0.301266	0.39351	0.328944	0.311546
CG14881	0.0948549	0.0630132	0.214214	0.11904	0.135362	0.0930681	0.117424	0.114649	0.128676	0.127298	0	0.156933	0.213358	0.145046	0.0445631	0.120179	0.09992	0.0964889	0.096639	0.105923	0.10739	0.110808	0.181559	0.134285	0.126356	0
CG14882	0.00948368	0	0.0894239	0.0137218	0	0	0.0353158	0	0	0.0205279	0	0.0060952	0	0.0286006	0.0167815	0.0096561	0.00465029	0.0102397	0.0907032	0	0.0454423	0	0.0154832	0.0831421	0.0532385	0
CG14894	0.235921	0.301631	0.187602	0.237855	0.267217	0.241699	0.388208	0.154993	0.298409	0.336976	0.314039	0.135656	0.0726795	0.229299	0.175483	0.233064	0.224846	0.360552	0.23357	0.689444	0.173248	0.248478	0.133539	0.264515	0.526223	0.215566
CG14903	0.293026	0.498811	0.347964	0.320628	0.423942	0.354966	0.286216	0.282851	0.353097	0.301577	0.20982	0.344136	0.164134	0.336641	0.353377	0.352132	0.26145	0.202463	0.14133	0.300504	0.265055	0.110685	0.194875	0.329761	0.322059	0.0884895
CG14906	0.110257	0	0.0496516	0.0973365	0.0981514	0.126263	0.089642	0.0185429	0.0335902	0.0277193	0	0.0923318	0.0876563	0.269784	0.031969	0.0690711	0.116925	0.0097628	0.0360447	0.169203	0.0356874	0	0	0.0080573	0.125124	0
CG14937	0.0219448	0.111905	0.157142	0.0755036	0.106678	0.0634173	0.0960312	0.0436756	0.124167	0.0595979	0.299584	0.0794942	0.126166	0.0298246	0.014049	0.0521057	0.0459464	0.0770147	0.154804	0.178862	0.019514	0.058418	0.0410386	0	0.0309482	0
CG14961	0.11595	0.00990392	0.159635	0.140303	0.127717	0.132626	0.165666	0.0540294	0.0672918	0.0671069	0.215503	0.110804	0.120497	0.205018	0.0802399	0.162731	0.0810113	0.0746174	0.0388033	0.0719588	0.141899	0	0.0050346	0.0716215	0.117297	0
CG14966	0.180653	0.106515	0.183164	0.226884	0.216673	0.166247	0.201166	0.0612147	0.19692	0.214453	0.239649	0.208542	0.172313	0.171226	0.257148	0.260976	0.187643	0.203442	0.338718	0.258369	0.360928	0.243672	0.328054	0.334933	0.271723	1.80645
CG14969	0.0427205	0.281153	0.0927922	0.152936	0.0995685	0.164801	0.0718667	0.177874	0.0857197	0.0947293	0.0830607	0.0653286	0.00518131	0.088114	0.224036	0.10839	0.0401232	0.142364	0.124556	0.124092	0.103841	0.0334995	0.00916231	0.0103706	0.101586	0.080679
CG14977	0.222758	0.107814	0.248195	0.239782	0.141726	0.256901	0.289812	0.288134	0.19246	0.276554	0.22682	0.206411	0.17818	0.0493737	0.279477	0.178435	0.26508	0.435265	0.122891	0.398112	0.214685	0.440159	0.183386	0.477018	0.117186	0.0982801
CG14984	0.0221462	0.141517	0	0.00576943	0.0398138	0.0162182	0.0239973	0.280547	0.416195	0.0571145	0.348491	0.116533	0.396932	0.197092	0.38207	0.112805	0.117883	0.281221	0.682603	0.665453	0.137566	0	0.0903573	0.0673169	0.0669111	1.44814
CG14985	0.119396	0.191715	0.157316	0.130055	0.0747766	0.15681	0.288362	0.19532	0.296521	0.104585	0.163005	0.1479	0.0425504	0.118995	0.134103	0.148102	0.120019	0.108997	0.06795	0.0491653	0.0759402	0.120233	0.0838902	0.299077	0.0362804	0.0366067
CG14989	0	0.114828	0	0.0120298	0.0266313	0.0249179	0.00326554	0.00447657	0	0.00897447	0.0996333	0	0	0.0427043	0.0106042	0.0303341	0.0196343	0	0.035723	0.0452227	0.00530816	0.0334995	0	0	0	0
CG14995	0.191449	0.46884	0.249428	0.165637	0.225192	0.165093	0.12515	0.0913713	0.133001	0.238885	0.134231	0.121795	0.0278318	0.212556	0.0964684	0.145894	0.117008	0.0737526	0	0.24211	0.0534308	0.623263	0.0852847	0.0876204	0.138661	0
CG14997	0.0516896	0.2353	0.0565835	0.0788186	0.00281357	0.0258479	0.0360669	0.335628	0.25403	0.258549	0.229568	0.215299	0.26912	0.123063	0.403278	0.17851	0.249285	0.189404	0.155488	0.23411	0.308443	0.151172	0.0539315	0.18269	0.906066	0.125116
CG15011	0.0246331	0.0295495	0.0428576	0.00173731	0	0.0101774	0.0989264	0.0720385	0.0769792	0.0806602	0.169598	0.0104477	0.154157	0.160787	0.0630225	0.0426442	0.0444226	0.0188357	0.0370392	0.0208659	0.0535758	0	0.0530904	0.00424926	0.00733945	0
CG15012	0.694776	0.347071	0.9777	0.660486	0.478886	0.568054	0.3922	0.608167	0.772908	0.675516	0.781352	0.701902	0.67844	0.61013	0.679143	0.847057	0.865552	0.711798	0.889593	1.05841	0.565799	2.19536	0.667353	0.907064	0.773863	1.05865
CG15019	0.687286	0.947809	0.760821	0.980592	0.824836	1.20328	1.60604	1.11017	0.851318	0.811334	0.727866	0.835442	1.41331	1.33585	0.934842	0.833977	0.990889	1.13248	1.03766	0.715662	0.66634	0.870794	0.703879	0.393788	1.05569	0.888386
CG15027	0.13506	0.00574367	0.13668	0.225179	0.185267	0.14671	0.411552	0.0821266	0.17685	0.180361	0.0682724	0.106401	0.226233	0.132931	0.0751388	0.220274	0.150564	0.235414	0.123878	0.216391	0.158577	0	0.152485	0.175048	0.199796	0.0366067
CG15040	0.0100262	0	0.0142714	0.019831	0	0.0780174	0.0330107	0.006432	0.0274216	0.00759011	0.0446716	0.00352805	0.0109691	0.0801653	0.026818	0.0229678	0.0178594	0.0225814	0	0.00386315	0.0267787	0	0.0179084	0.0153312	0.0271616	0
CG15046	0.00493609	0	0	0.00587289	0.0151383	0	0.0176839	0	0.00859517	0.0207785	0.0586842	0.0632572	0.0453508	0.121993	0.0441243	0.0564463	0.028117	0.0113691	0.0200647	0.0455971	0.0117488	0	0.0147167	0.106484	0.00723589	0
CG15073	0.0179458	0.0869278	0.0688999	0.0396667	0.0536058	0.0455136	0.0237796	0.0587542	0.0152032	0.046278	0.0202226	0.033373	0.00820521	0.11494	0	0.0763998	0.0468522	0.0585768	0	0	0.0342807	0.0860126	0.035875	0.0609052	0.0209638	0
CG15080	0.0194717	0	0	0.00889253	0	0.0162647	0.00570879	0	0.00680763	0.00487843	0	0.016572	0	0	0.0762379	0.0410307	0	0.0612526	0.0383777	0.0197148	0.00914434	0	0	0.0596787	0	0
CG15083	0.13334	0.0915223	0.0613683	0.11825	0.305015	0.140855	0.157979	0.452122	0.370679	0.360521	0.156918	0.379007	0.262179	0.331735	0.168055	0.370867	0.400192	0.366602	0.289745	0.549874	0.451082	0.0639672	0.403013	0.205287	0.582921	0.944689
CG15093	0.100587	0.147963	0.0505619	0.12425	0.208217	0.24745	0.206833	0.299876	0.102402	0.356309	0.209727	0.318169	0.174821	0.471014	0.069343	0.205447	0.237862	0.511336	0.394673	0.214088	0.474152	0.0334995	0.297442	0.118954	0.324577	0
CG15098	0.408547	0.864947	0.81315	0.624221	0.589211	0.445626	0.421348	0.715679	0.690928	0.378526	0.706974	0.683692	0.32151	0.672495	0.712177	0.594112	0.769765	1.07217	0.289239	1.01777	0.604462	0.884751	0.851801	0.772443	0.64999	1.74314
CG15099	0.156305	0	0.0460449	0.155205	0.256116	0.149664	0.224419	0.0715465	0.168865	0.137486	0.333615	0.153456	0.269671	0.299644	0.158116	0.355023	0.136405	0.191708	0.195576	0.191248	0.23738	0	0.136476	0.177817	0.213813	0.19656
CG15100	0.196644	0.115526	0.148659	0.177878	0.188473	0.253123	0.16324	0.275438	0.310258	0.329705	0.147783	0.192232	0.106609	0.203221	0.338813	0.324636	0.245401	0.199143	0.13876	0.533545	0.39685	0.317383	0.0249874	0.171977	0.552553	0.080679
CG15107	0.204646	0.155735	0.127866	0.207912	0.187092	0.160882	0.161303	0.073238	0.135199	0.226642	0.0844741	0.203999	0.110173	0.188341	0.04693	0.0641337	0.0927333	0.187645	0.315151	0.079563	0.158639	0.0578739	0.267446	0.112857	0.178879	0
CG15111	0.143411	0.0799333	0.0615888	0.0701136	0.185487	0.0642906	0.206554	0.0541356	0.110201	0.109858	0.141318	0.0465662	0.151893	0.051047	0.0471332	0.107834	0.0827997	0.0370661	0.36277	0.125129	0.1285	0.0334995	0.189554	0.0641897	0.00962304	0.603494
CG15118	0.358067	0.210701	0.194744	0.169237	0.2459	0.337474	0.112095	0.140974	0.258688	0.194728	0.116925	0.192768	0.158341	0.180916	0.340511	0.136507	0.198486	0.355541	0.135497	0.403592	0.123879	0.309676	0.165861	0.232795	0.251127	0.0366067
CG1513	0.688117	0.657329	0.54302	0.559131	0.486902	0.368561	0.507272	0.36116	0.60914	0.546932	0.79639	0.49244	0.547242	0.642127	0.291806	0.461617	0.493492	0.462493	0.375485	0.529984	0.46703	0.229533	0.720814	0.128517	0.235608	0.180806
CG15141	0.111722	0.193211	0.0935724	0.170918	0.0635399	0.0701616	0.111786	0.172573	0.154021	0.216937	0.497899	0.242809	0.202275	0.0428408	0.185119	0.272457	0.180329	0.226862	0.119019	0.146729	0.159844	0.282082	0.148371	0.210358	0.138039	0.311546
CG1516	0.0268045	0.107832	0.020151	0.0276718	0.0478627	0.0472047	0.107714	0.112524	0.170896	0.123271	0.084998	0.163004	0.0456704	0.225768	0.20141	0.0545056	0.026342	0.242691	0.0116342	0.342678	0.261583	0.0860126	0.0194843	0	0.38861	0.539593
CG15160	0.385888	0.196592	0.358012	0.283609	0.100953	0.294519	0.242477	0.380476	0.189573	0.125857	0.232292	0.279439	0.232634	0.852915	0.311101	0.307733	0.308114	0.203225	0.742747	0.130412	0.153791	0.247676	0.277245	0.213106	0.343893	0.274982
CG15168	0.434957	0.0601284	0.3827	0.413624	0.29831	0.349933	0.423849	0.403555	0.508947	0.375134	0.281699	0.324374	0.424145	0.671395	0.532757	0.396245	0.405542	0.336549	0.122297	0.612138	0.524886	0.87521	0.356518	0.496915	0.508306	0.0366067
CG1518	0.397177	0.348731	0.491979	0.533634	0.529398	0.665534	0.781845	0.902249	1.01332	0.675256	1.25999	0.748155	0.696302	1.24879	0.769082	0.836295	0.781499	0.543765	0.871882	0.749836	0.633576	0.654209	0.615701	0.757951	0.823435	0.723025
CG15237	0.229077	0.238765	0.153996	0.171981	0.103177	0.180711	0.196184	0.434802	0.191401	0.37936	0.217348	0.23734	0.366759	0.42877	0.233201	0.139032	0.293016	0.331721	0.399205	0.23621	0.128937	0.0700133	0.250235	0.0355355	0.185857	0
CG15282	0.0470512	0.207385	0.0527741	0.0904237	0.0895314	0.0324516	0.296157	1.57442	0.675645	0.186815	0.329594	0.189	0.23438	0.35043	1.0601	1.02752	1.8595	0.179248	9.60803	0.769023	0.709001	2.33715	0.198951	14.6563	0.220298	0
CG1529	0.139185	0.299318	0.155991	0.200144	0.197387	0.231818	0.245191	0.144024	0.208311	0.178546	0.324166	0.172174	0.171166	0.203804	0.298867	0.293216	0.256479	0.296419	0.114314	0.0817043	0.227884	0.0412256	0.186183	0.175997	0.111853	0.161358
CG15309	0.653834	1.02568	1.37366	0.602972	0.711089	0.440781	0.621009	0.304454	0.188141	0.440202	0.516997	0.30888	0.420788	0.419528	0.344275	0.408267	0.151979	0.407104	0.175637	0.45458	0.326812	0.0629311	0.643684	1.02957	0.383957	0.0366067
CG1532	0.145246	0.24476	0.0550241	0.153662	0.107652	0.171929	0.102289	0.259692	0.130027	0.205374	0.248386	0.328252	0.181188	0.358343	0.195923	0.196912	0.179688	0.282539	0.153015	0.363906	0.369946	0.0334995	0.275986	0.221956	0.232672	1.00681
CG15353	0.116884	0.0941987	0	0.00469246	0.0430085	0.0191713	0.0288714	0.0662484	0.01105	0.00589239	0.0748719	0.0129598	0	0.101186	0.0551555	0.0294719	0.0358233	0	0.0237688	0.0771542	0.173472	0	0	0	27.7323	0
CG15356	0.097299	0.116541	0.240728	0.191263	0.191817	0.145075	0.117909	0.127334	0.234868	0.361219	0.0813596	0.241664	0.181256	0.179046	0.199468	0.174252	0.147108	0.158111	0.151083	0.104179	0.152649	0.100357	0.0452018	0.108812	0.0626645	0
CG15365	0.543226	0.215472	0.448019	0.912228	0.746032	0.453763	0.602242	0.332052	0.721463	0.51699	0.663372	0.29798	0.327678	0.427761	0.479787	0.459577	0.459416	0.883876	0.599733	0.494085	0.365937	0.45695	0.514129	0.425757	0.259837	0
CG15373	0.074796	0	0.0311045	0.00574937	0.0200868	0.0395444	0.00943274	0.0086075	0.00677848	0.0452494	0	0.0312441	0.0233769	0	0	0.0114308	0.0198239	0.0102397	0	0.043594	0.00441272	0.020977	0	0.122687	0.0174209	0
CG15387	0.145441	0.248639	0.216817	0.170265	0.17024	0.193362	0.13904	0.236407	0.24819	0.103449	0.486155	0.180304	0.13273	0.121348	0.232075	0.187755	0.281757	0.361209	0.0506555	0.251996	0.0899613	0.204399	0.159176	0.21277	0.247096	0.242037
CG1542	0.0728399	0.177893	0.190304	0.212967	0.0764507	0.337802	0.322419	0.18471	0.0627433	0.0484958	0.228019	0.152046	0.169365	0.136644	0.154028	0.148532	0.152569	0.0693697	0.10661	0.0889147	0.0843205	0.209013	0.0388261	0.133916	0.26049	0.666602
CG15432	0.347881	0.468424	0.293965	0.44054	0.32643	0.368951	0.384415	0.239383	0.382999	0.614661	0.521296	0.386809	0.716869	0.514843	0.643523	0.348976	0.421943	0.438553	0.278109	0.263964	0.646956	0.403691	0.389878	0.560827	0.405257	0.0366067
CG15439	0.134998	0.0287069	0.109399	0.095368	0.0925162	0.103703	0	0.0671546	0.203499	0.0714193	0.179743	0.112096	0.0253195	0.108914	0.196798	0.0607696	0.0850126	0.140507	0.0347509	0.173787	0.0838486	0	0.119281	0.052195	0.128952	0.714694
CG15440	0.131876	0.0103945	0.22714	0.182772	0.186207	0.10454	0.16324	0.289094	0.150049	0.276126	0.469834	0.195102	0.112802	0.288675	0.475517	0.158546	0.146291	0.217052	0.0843793	0.137355	0.315616	0.434586	0.115921	0.325876	0.233181	0.7711
CG15445	0.233173	0.404459	0.340395	0.257615	0.199541	0.299181	0.198987	0.162708	0.188034	0.192448	0.199313	0.105041	0.0978403	0.25291	0.183632	0.210814	0.161682	0.385156	0.328089	0.198591	0.179445	0.274864	0.193307	0.302622	0.102111	0
CG1550	0.148228	0.165174	0.233372	0.195253	0.0768915	0.153132	0.154281	0.168436	0.208777	0.111202	0.0444752	0.101031	0.180882	0.141423	0.20507	0.114506	0.115769	0.0870628	0.152984	0.278217	0.188362	0.107379	0.0985042	0.289644	0.19299	0
CG15514	0.292405	0.120812	0.187462	0.268384	0.238399	0.23834	0.209376	0.171527	0.282598	0.178485	0.125014	0.287532	0.254671	0.22104	0.186023	0.155622	0.217524	0.224914	0.389542	0.216	0.160395	0.300149	0.159727	0.15271	0.195303	0.33091
CG15523	0.109833	0	0.096565	0.0605242	0.118482	0.0888103	0.0421384	0.120104	0.070249	0.11037	0.0570438	0.0731906	0.0309483	0.193182	0.0800954	0.072104	0.0713873	0.111271	0.118337	0.0658749	0.0870412	0	0.0532595	0.129981	0.0383338	0
CG15525	0.175266	0.384273	0.232602	0.212032	0.284883	0.342859	0.224156	0.499385	0.309134	0.209429	0.18472	0.232985	0.252359	0.0472203	0.23471	0.189477	0.174896	0.327167	0.167341	0.354682	0.163183	0.180482	0.299429	0.299344	0.280829	1.08749
CG15529	0.151437	0.0510403	1.24422	1.94645	0.716979	0.50019	0.321027	0.0156225	0	0.0161263	0	0.00607765	0	0	0	0.0166076	0.0109388	0.0155279	0.0125274	0.110635	0.0918738	0	0	0.0812051	0.0269992	0
CG15535	0.158694	0.0619978	0.161263	0.23085	0.15738	0.184369	0.135624	0.396341	0.336021	0.313993	0.029781	0.307749	0.228889	0.414626	0.0912898	0.235865	0.305152	0.221731	0.167109	0.264509	0.152035	0.189892	0.0529992	0.30929	0.0765478	0.080679
CG15544	0.0132048	0	0.0855593	0.055965	0	0.00952808	0.0928617	0.151386	0.240641	0.357874	0.0675737	0.439581	0.296519	0.274794	0.443257	0.233002	0.265094	0.626131	0.440633	0.346718	0.164402	0.209013	0.440734	0.229987	0.0822804	0.676694
CG15561	1.31334	0.77432	1.53843	1.50657	1.07863	2.02302	1.29826	2.30926	1.25953	1.85492	1.75091	1.38914	1.68303	1.48712	1.68158	1.11104	1.46626	1.24397	1.28944	1.24609	1.28797	0.847739	1.16954	0.675165	1.70805	2.26558
CG15602	0.094124	0.117331	0.1221	0.125959	0.0610734	0.0860318	0.189768	0.0284034	0.115994	0.0214929	0.132124	0.0694117	0.176405	0.13167	0.0544858	0.067883	0.0985359	0.0943869	0.0319795	0.586016	0.0207382	0	0.131084	0.0850088	0.0682304	0.354836
CG15618	0.119905	0.184213	0.187789	0.129663	0.177875	0.243981	0.227468	0.404625	0.205257	0.132276	0.116617	0.146208	0.0717076	0.212088	0.114356	0.138039	0.169122	0.126259	0.313227	0.135204	0.0578118	0.020977	0.0798714	0.0563489	0.107114	0
CG15628	2.40091	2.41647	3.24146	0.603141	0.724143	0.908304	0.925608	2.10385	1.55657	1.78051	0.654458	1.13023	1.08341	1.04204	1.217	1.4708	0.515722	0.827819	0.894792	0.303975	0.369967	1.38294	2.73322	2.32888	0.259974	0.080679
CG15630	0	0	0	0.0131389	0.0152625	0.00608429	0	0.0114313	0	0	0	0	0	0	0	0.0153714	0.0131669	0	0	0	0.0274665	0.0929645	0.0576874	0	0	0
CG15706	0.05221	0	0.1718	0.0960056	0.0747043	0.0599814	0.0841292	0.208941	0.0432722	0.0723788	0.136512	0.115393	0.135056	0.069079	0.0371587	0.0483497	0.0699528	0.149253	0.0797641	0.111068	0.0235699	0	0.166108	0.159357	0.123638	0
CG15715	0.437474	0.488168	0.331617	0.303551	0.3704	0.397839	0.465484	0.555468	0.416309	0.34088	0.207805	0.404458	0.377115	0.410078	0.273096	0.309136	0.385558	0.426059	0.437002	0.224305	0.334147	0.16296	0.209088	0.492375	0.138253	0.0732134
CG15717	0.125125	0.097266	0.162581	0.283843	0.339586	0.223466	0.198628	0.364946	0.152958	0.248474	0.384869	0.377039	0.233629	0.274742	0.372526	0.20079	0.372492	0.389097	1.18313	0.235263	0.331381	0.291984	0.306354	0.3669	0.200284	0.605893
CG1572	0.434012	0.369501	0.519191	0.352994	1.60285	0.388735	0.694816	0.0553017	0.0326989	0.0720305	0.0303786	0.0506396	0.0944699	0.0120735	0.014056	0.0578107	0.0836812	0.0918559	0.0236385	2.55205	0.276034	0.206906	0.0272202	0.0715393	1.12893	3.70216
CG15735	1.09055	1.12214	1.0282	1.33044	1.07264	1.10683	1.11855	1.27506	1.04623	0.962675	1.40739	1.24164	0.932027	0.697803	1.15668	1.0894	0.922151	0.888206	0.892226	0.903955	1.1192	1.26594	0.948711	1.08801	1.09268	0.178892
CG15739	0.0229312	0	0.0116475	0.0255828	0.0284436	0.0289867	0.0241403	0.0104593	0.00224601	0.0290228	0.03879	0.0154905	0.0109691	0.00655494	0.0908767	0	0.017521	0.0476277	0	0	0	0	0.0280849	0.0263621	0.0358593	0
CG15743	0.233357	0.184702	0.349286	0.190088	0.158609	0.183043	0.0299923	0.332549	0.0808409	0.363809	0.309387	0.234674	0.214309	0.176173	0.348626	0.215616	0.243636	0.277605	0.119693	0.266226	0.325838	0.0604193	0.130563	0.2206	0.257834	0.33906
CG15744	0.154869	0.108134	0.139673	0.115451	0.0983708	0.163306	0.133331	0.0182931	0.0597742	0.181327	0.169422	0.152977	0.167875	0.0283043	0.243118	0.19343	0.179003	0.128592	0.170272	0.150471	0.11152	0.0373056	0.203359	0.0171132	0.0517464	0
CG15747	0.26282	0.209506	0.263042	0.385297	0.331386	0.298197	0.333266	0.476286	0.54864	0.478975	0.411516	0.298927	0.310197	0.378129	0.265132	0.327763	0.12242	0.203687	0.501588	0.215903	0.395499	0.265916	0.284144	0.580374	0.501118	0.568389
CG1575	0.0713522	0.200908	0.156217	0.119753	0.116542	0.11095	0.124181	0.0910124	0.176323	0.123287	0.111072	0.0292653	0.133714	0.149034	0.25381	0.1207	0.107107	0.0922849	0.0771533	0.144691	0.0393415	0.073603	0.0756251	0.116984	0.138813	0
CG15765	0.0297135	0.0515358	0.0124278	0.00444626	0.0751137	0.0450003	0.0542322	0.474519	0.431415	0.135173	0.0341634	0.0313204	0.0140908	0.0496558	0	0.0334264	0	0.303785	0	0	0.0403235	0.206906	0.0212245	0.1363	0	0
CG15771	0.389249	0.18311	0.546889	0.752777	0.629309	0.731974	0.714961	0.495237	0.720235	0.676089	0.389742	0.541166	0.712325	0.343963	0.606129	0.536547	0.397601	0.599978	0.550636	0.280472	0.497102	0.470522	0.497353	0.441371	0.790298	0.0366067
CG1578	0.536114	0.515064	0.503574	0.599405	0.676638	0.659329	0.648245	0.932873	0.905129	1.03192	0.885449	1.05306	0.983038	0.816142	0.701155	0.750704	0.67013	0.80126	0.383436	0.412019	0.704566	0.345954	0.755758	0.535984	0.576672	1.14265
CG15784	0.00549706	0.26417	0.121262	0.039946	0.184494	0.0664541	0.0982603	0.167034	0.886469	0.349891	0.616504	0.290006	0.211322	0.414776	0.311852	0.242453	0.284879	0.267998	0.553566	0.204845	0.421074	0.0373659	0.168738	1.08572	0.678056	0.9079
CG15817	0.157241	0.174656	0.23232	0.219746	0.25181	0.283507	0.152385	0.116694	0.161111	0.16174	0.147944	0.293676	0.292184	0.291554	0.299601	0.271449	0.100787	0.138579	0.084229	0.237892	0.237789	0.753884	0.294934	0.109866	0.231605	0.125116
CG1582	0.195597	0.193857	0.11104	0.131962	0.0504762	0.132457	0.0514629	0.199239	0.103606	0.189499	0.319877	0.320734	0.0796084	0.156621	0.0680956	0.195058	0.180916	0.310522	0.294566	0.150708	0.101206	0.403454	0.174211	0.171925	0.0913744	0
CG15822	0.106426	0.18621	0.0254969	0.234705	0.105795	0.0798346	0.0789998	0.342515	0.183162	0.159124	0.0840426	0.240715	0.230272	0.0087189	0.136187	0.228713	0.246596	0.375082	0.105096	0.0544212	0.0518117	0.313837	0.273061	0.0962204	0.127026	0
CG15824	0.0687377	0.0765212	0	0.0442615	0.0093356	0.0185867	0.0471863	0.0074112	0.0610755	0.0129211	0.0212636	0.020287	0	0.00573511	0.0420629	0.0104847	0.0207318	0.152578	0.0120479	0	0.00441272	0	0.0732514	0.0213091	0	0
CG15861	0.0214544	0.144792	0	0.0296975	0.0454975	0.0502484	0.0772997	0.0444583	0.0117798	0.0176205	0.020112	0.0282479	0.0279541	0.00606904	0.0417134	0.0404243	0.024078	0.0124363	0.0635502	0.00795829	0.0600617	0	0.0521346	0.0245337	0.0154219	0
CG15863	0.103241	0	0.0287269	0.181741	0.0728133	0.127506	0.103164	0.0086075	0.122439	0.0866485	0.0389096	0.034859	0.0596714	0.0610598	0.0791568	0.037955	0.0376518	0.143767	0	0.143666	0.105193	0.0523418	0.00916231	0.0461505	0.0293984	0
CG15865	0.0134916	0	0.0404226	0.0281181	0.0491396	0.0287649	0.00326554	0.00806742	0.042868	0.00774445	0	0.0133572	0.0279745	0	0	0.0181401	0.0446821	0	0	0.0187316	0.0108074	0	0	0.0397452	0	0
CG15877	0.157593	0.171399	0.276174	0.176653	0.0904049	0.227356	0.16931	0.551456	0.113773	0.118265	0.0499668	0.139641	0.383982	0.0829539	0.0542974	0.215696	0.179827	0.234501	0.162239	0.421656	0.208212	0.0705143	0.104893	0.0354376	0.249895	0.125096
CG15881	0.126474	0.0192056	0.198381	0.44455	0.202131	0.498998	0.156627	0.39671	0.375121	0.38571	0.125247	0.441613	0.236276	0.352904	0.294235	0.241521	0.436714	0.57177	0.418064	0.520702	0.463174	0.108608	0.27751	0.236077	0.352516	0.274982
CG15891	0.116485	0.245338	0.0919958	0.142438	0.148703	0.12541	0.117218	0.201714	0.171222	0.10574	0.0801951	0.164304	0	0.154075	0.10793	0.147443	0.164368	0.079218	0.132618	0.132684	0.122505	0.0189603	0.198873	0.115652	0.197298	1.22991
CG15905	0.00687132	0.120851	0.027838	0.0381814	0.164867	0.0933466	0.0193182	1.3508	1.73353	0.551675	0.607196	0.543829	1.39853	0.227437	0.583948	1.34738	1.36549	0.462474	0.892599	0.00971861	0.628962	0.175943	0.398691	1.35923	0.0337175	0
CG15922	0.215963	0.282249	0.0492656	0.152841	0.17378	0.118275	0.0968285	0.150294	0.0920948	0.143191	0.0147561	0.155403	0.0494429	0.124772	0.0795841	0.0823714	0.183109	0.160776	0.101558	0.149995	0.228718	0.403454	0.153575	0.187315	0.105201	0
CG1597	0.146131	0.200963	0.0850853	0.115435	0.0911787	0.0646216	0.0186328	0.075354	0.115413	0.212528	0.12311	0.0515821	0.0417497	0.101443	0.19792	0.160095	0.113838	0.134697	0.0726633	0.207298	0.132077	0.123378	0.0669944	0.156354	0.0396684	0
CG1598	0.125532	0.222935	0.0667321	0.167814	0.0774844	0.163687	0.147017	0.0534399	0.211586	0.131954	0.17198	0.0861881	0.266042	0.244234	0.140134	0.159635	0.122771	0.179725	0.145182	0.0586751	0.17051	0.67295	0.181556	0.247978	0.137484	0.0518828
CG1602	0.0259571	0.00465084	0.012033	0.0578808	0	0.0468826	0.045941	0.0803909	0.0353236	0.027174	0.026195	0.0404329	0.0619006	0.0505423	0.0106622	0.0191243	0.0392318	0	0.0124425	0.066844	0.0277943	0.119014	0.0332182	0.157824	0.00405269	0
CG1607	0.0635981	0.0997249	0.073171	0.0267182	0.0350078	0.0579816	0.0237293	0.707567	1.02898	0.488556	0.367098	0.468849	0.161146	0.173275	0.378673	0.292346	0.939666	0.196763	0.326459	1.88539	0.391038	0.271579	0.438142	0.496197	0.0211591	0.859766
CG1620	0.270305	0.40824	0.180189	0.394955	0.462617	0.343917	0.385265	0.318801	0.250481	0.321778	0.238332	0.364309	0.377302	0.396333	0.320159	0.283628	0.248975	0.216978	0.0910608	0.0550484	0.156014	0.57721	0.290515	0.135041	0.335845	0
CG1622	0.485321	0.55876	0.256887	0.552273	0.508383	0.551017	0.850252	0.524002	0.488277	0.632718	0.608597	0.495628	0.447446	0.9328	0.34221	0.402229	0.359281	0.125397	0.361225	0.337862	0.208535	0.983138	0.3378	0.49691	0.564986	0.0366067
CG1632	0	0.0476763	0.0568182	0.00549227	0.0864114	0.0280219	0.034894	0.0843644	0.15399	0.171797	0.207658	0.252344	0.294338	0.406973	0.158953	0.275285	0.159624	0.142152	0.180228	0.0483633	0.207062	0.260054	0.251101	0.304136	0.303459	0
CG1635	0.0513777	0.0324027	0.140704	0.0548171	0.480289	0.153859	0.0910447	0.10951	0.050962	0.109926	0.129018	0.0893172	0.119917	0.0676184	0.139541	0.118329	0.0635254	0.0850887	0	0.153859	0.0676352	0	0.023822	0.37968	0.295495	0
CG1636	0.0863217	0.14901	0.0300715	0.06876	0.0492295	0.085712	0.115507	0.0999574	0.127408	0.117238	0.0853009	0.156515	0.0971442	0.105042	0.180511	0.112009	0.163865	0.0791183	0.0721093	0.155793	0.150046	0.420598	0.361365	0.172614	0.0938893	0
CG1637	0.201748	0.44748	0.118566	0.252146	0.217069	0.143768	0.182931	0.197041	0.425403	0.310617	0.251703	0.292687	0.332589	0.431753	0.352172	0.306341	0.285418	0.351507	0.167674	0.252797	0.247367	0.517968	0.202498	0.359959	0.282088	0.0366067
CG1640	0.150597	0.310555	0.146044	0.238199	0.258759	0.16418	0.350419	0.351764	0.24884	0.185545	0.0314228	0.292027	0.249046	0.301154	0.293967	0.264146	0.33244	0.36352	0.130803	0.394985	0.416018	0.0929645	0.279369	0.24741	0.183783	0
CG1646	0.786122	0.84211	1.03535	0.837053	0.728264	1.11108	1.08548	1.0805	0.782154	1.07692	0.729752	0.875816	0.72434	0.869958	0.924756	0.833584	0.885278	1.13572	0.962242	0.556119	0.861987	1.1565	0.947058	1.05386	0.751657	1.08981
CG1647	0.222681	0.205392	0.349718	0.245238	0.153606	0.330533	0.303108	0.363659	0.32705	0.207687	0.323753	0.261313	0.32677	0.145255	0.293999	0.370052	0.276148	0.318346	0.142606	0.178272	0.210867	0.181698	0.464652	0.186559	0.128762	0.178959
CG1648	0.49692	0.51727	0.169888	0.0740645	0.180075	0.113985	0.201567	0.801429	0.426188	0.683066	0.638903	0.430751	0.492676	0.878736	0.365607	0.444109	0.336828	0.698383	0.447552	0.653302	0.507501	0.374091	0.627622	1.01506	0.20964	0.374963
CG1665	0.082821	0.297628	0.138658	0.163067	0.0846861	0.235487	0.264459	0.240666	0.24135	0.211804	0.124039	0.149476	0.254548	0.219526	0.128433	0.0792125	0.295903	0.247669	0.115218	0.320324	0.179319	0.130787	0.142044	0.165573	0.357866	0
CG1671	0.0397874	0.00465084	0.0783508	0.120596	0.0553498	0.194728	0.164313	0.321753	0.149236	0.122406	0.107218	0.092844	0.239115	0.0374267	0.126729	0.109436	0.198408	0.270756	0.299331	0.109482	0.0444445	0.020977	0.215339	0.0767807	0.129551	0
CG16711	0.509801	0.469904	0.349485	0.458	0.463537	0.490917	0.369462	0.774675	0.536391	0.738105	0.61535	0.759139	0.572802	0.28309	0.432242	0.445461	0.284045	0.460441	0.282142	0.503716	0.387376	0.058418	0.321732	0.27278	0.398735	0.161358
CG16717	0.193491	0.250218	0.242432	0.0927548	0.167475	0.156804	0.199376	0.0734388	0.127235	0.165866	0.110092	0.11858	0.109254	0.0484256	0.37667	0.194804	0.189141	0.219918	0.237297	0.572145	0.376244	0.107028	0.176206	0.331515	0.41148	0
CG16721	0.331902	0.722409	0.443087	0.388829	0.285022	0.446264	0.362517	0.497546	0.423898	0.377732	0.741333	0.416024	0.369698	0.40049	0.418643	0.432241	0.517794	0.623017	0.501231	0.509262	0.4249	0.284245	0.766305	0.815423	0.298681	0
CG1673	0.441995	0.161245	0.385283	0.468531	0.762329	0.439509	0.593389	0.294202	0.600751	0.32507	0.414916	0.224633	0.152695	0.214983	0.182969	0.158274	0.274689	0.263739	0.152713	0.180133	0.184846	0.0884361	0.351538	0.237601	0.160668	0
CG1674	0.465403	0.150173	0.512719	0.356953	0.204668	0.38845	0.303249	0.031245	0.0224365	0.01468	0	0.0327925	0.0174952	0.0227834	0	0.0316535	0.032565	0.0173559	0.0605136	0.069006	0.0402188	0	0.0658641	0.0464585	0.00423729	0
CG16742	0.110742	0.0708511	0.0707913	0.0973882	0.0961043	0.166214	0.141952	0.119636	0.109954	0.174572	0.232363	0.070762	0.0621574	0.235224	0.111791	0.10762	0.0731655	0.227584	0.0370073	0.0967276	0.212805	0.148335	0.0481107	0.300679	0.0662934	0
CG16753	0.265785	0.417188	0.207786	0.337628	0.213637	0.330009	0.322687	0.190805	0.272764	0.219294	0.269153	0.283398	0.373355	0.389813	0.272572	0.241911	0.272919	0.31502	0.381283	0.317039	0.364568	0.423982	0.0859871	0.094361	0.671393	0.134887
CG1677	2.10902	1.65033	1.55888	1.83951	1.26631	1.89073	2.09173	2.27615	2.15651	2.05313	2.04535	1.94064	2.4175	1.98853	1.87305	1.64586	1.45342	1.8878	1.33217	1.35816	1.31206	2.30086	2.01568	2.21274	1.75071	0.665863
CG16779	0.115645	0	0.068748	0.0637288	0.0459569	0.0755855	0.0427889	0.0662484	0.0801376	0.0472772	0.0418256	0.0244794	0.0820569	0	0.0956716	0.0550075	0.017322	0.0135982	0.0450899	0.0246404	0.046904	0	0.0992626	0	0.0216784	0
CG16787	0.119841	0	0.0671423	0.177215	0.127192	0.0591039	0.132289	0.0953654	0.0496628	0.064099	0.319802	0.157159	0.127903	0	0.0845462	0.0833412	0.10842	0.0950071	0.127067	0	0.109783	0	0.140813	0.0617969	0.317946	0.0904028
CG16790	0.0353395	0	0.0427858	0.0634685	0.0116989	0.0708332	0.0589696	0.121145	0.0280003	0.0402	0.010156	0.0862495	0.128366	0	0.0403902	0.0544773	0.088175	0.0869264	0.22626	0.0540252	0.104709	0	0.0233023	0.137717	0.0142926	0
CG16791	2.15322	2.20062	1.52047	1.47487	1.47774	1.45697	1.45359	1.95995	1.84574	1.48303	1.86629	1.32027	1.68863	1.19662	1.29146	1.4481	1.36113	1.2166	1.48762	1.29375	1.37161	2.10605	1.77007	1.98459	0.64898	0.407544
CG16812	0.192204	0.146003	0.173226	0.203408	0.268011	0.270924	0.3289	0.242739	0.249763	0.289725	0.111479	0.195082	0.23	0.145417	0.175337	0.149896	0.201766	0.162683	0.41183	0.0952198	0.206524	0.906555	0.137511	0.657187	0.149567	0.0366067
CG16817	11.4389	10.4774	9.98356	12.5162	10.7952	13.2805	14.181	7.4997	7.72391	6.80559	6.89287	7.01642	7.72671	5.61988	7.19364	6.13896	7.47546	6.04011	7.97388	6.80994	6.93236	10.1775	6.20626	6.9221	10.5132	8.9919
CG16833	0.127745	0.26643	0.139516	0.16945	0.148213	0.378207	0.32561	0.138353	0.331714	0.307566	0.070027	0.214942	0.151621	0.235109	0.185719	0.205034	0.27922	0.159789	0.246158	0.0459198	0.177928	0.526089	0.288451	0.287415	0.214713	0
CG16892	0.0877495	0.148181	0.172144	0.290718	0.21461	0.171349	0.125342	0.150557	0.199585	0.210174	0.0796734	0.171582	0.356147	0.127661	0.202152	0.164414	0.127848	0.21882	0.119205	0.157771	0.213186	0.0934815	0.157208	0.202674	0.163553	0
CG16903	0.446146	0.424349	0.436205	0.526128	0.350709	0.480015	0.818411	0.432481	0.676225	0.656156	0.527317	0.795005	0.450012	0.579936	0.421835	0.470718	0.47387	0.645444	0.777047	0.460567	0.680774	0.261413	0.654975	0.443633	0.490199	0.125116
CG16935	0.0485782	0	0.0773628	0.0176594	0.0109018	0.0479578	0.0642169	0.0297209	0.196383	0.0710932	0.0826209	0.0581675	0.0438187	0.142555	0.131085	0.047231	0.0599118	0.115782	0.0459396	0.0222821	0.0324104	0	0.105204	0.0504132	0.0599443	0.125116
CG16940	0.170318	0.115426	0.118423	0.105355	0.0999492	0.19673	0.220179	0.138466	0.120138	0.267276	0.471295	0.15069	0.203958	0.0930592	0.104464	0.169435	0.135732	0.0820162	0.215566	0.164297	0.163836	0.260826	0.186081	0.0198363	0.211745	0.0518828
CG16941	0.229692	0	0.395805	0.245727	0.165728	0.414876	0.213142	0.309338	0.26495	0.340968	0.592212	0.221756	0.333181	0.366232	0.365182	0.176114	0.348086	0.226299	0.229566	0.291102	0.179748	0.0708051	0.333625	0.25528	0.340267	0.0366067
CG16952	0.179465	0.238578	0.256542	0.173598	0.221793	0.284104	0.21211	0.164022	0.114293	0.214778	0.295933	0.20208	0.136426	0.0681763	0.342259	0.201986	0.128194	0.182781	0.142534	0.113968	0.115702	0.201459	0.273134	0.164809	0.147501	0
CG16953	0.0734243	0.0654917	0.0684423	0.0999316	0.0239927	0.0663236	0.0797577	0.116112	0.201174	0.128932	0.0479401	0.177804	0.0387884	0.0562668	0.239404	0.0767623	0.0966075	0.282013	0.0744081	0.228985	0.178728	0	0.0574947	0.0861622	0.149131	0.286474
CG16972	0.152573	0.0700486	0.080192	0.158467	0.193375	0.108337	0.13627	0.104762	0.061287	0.0801094	0.0158264	0.129575	0.0985293	0.0962467	0.157372	0.178936	0.199969	0.219671	0.101855	0.0970287	0.173644	0.367209	0.0958238	0.135803	0.219622	0.202046
CG16974	0.260753	0.265221	0.27473	0.359092	0.215235	0.36116	0.417681	0.571996	0.655242	0.373525	0.634968	0.42722	0.494901	0.328117	0.408336	0.395362	0.478685	0.493078	0.54815	0.395901	0.215064	0.338721	0.362425	1.33387	0.21549	0.248657
CG16985	0.271015	0.34475	0.387224	0.44839	0.445777	0.647682	0.45121	0.15087	0.406286	0.148602	0.114264	0.127275	0.20511	0.063076	0.069284	0.185311	0.0787515	0.193307	0.096331	0.105989	0.157581	0	0.246869	0.165305	0.166432	0.150163
CG17002	0.14128	0.230747	0.0897909	0.116507	0.0418901	0.0410392	0.0669501	0.271099	0.0620872	0.127981	0.0734002	0.103249	0.244655	0.18465	0.140418	0.109615	0.184899	0.0102397	0.017772	0.199907	0.0339174	0	0.119436	0.234857	0.0919514	0
CG17019	0.176877	0.00786806	0.137992	0.130065	0.212864	0.147174	0.0518409	0.145035	0.183359	0.143956	0.029781	0.100988	0.175686	0.0606033	0.113242	0.115401	0.137516	0.0829401	0.021978	0.0554969	0.106951	0.151172	0.223086	0.0619352	0.0388394	0.311546
CG1703	1.52375	0.91759	1.36043	1.84415	1.67759	2.90048	2.69275	2.54158	2.10806	2.2479	2.09738	2.07423	2.43996	2.33238	2.21532	1.77955	2.74392	2.49153	1.36386	2.43147	2.38619	2.39913	2.40728	1.36357	2.20516	4.48587
CG17032	0.25805	0.346813	0.2286	0.210263	0.188374	0.179245	0.189113	0.843114	1.05479	0.925108	0.776112	0.879335	0.72055	0.973426	0.599708	0.465275	0.784725	1.0158	0.837096	0.81904	1.11527	0.173883	0.921586	0.744636	0.257929	1.04382
CG17059	0.712051	0.662596	0.78023	0.819369	0.743855	0.975291	0.738587	1.4463	1.40124	1.2345	0.849728	1.1358	1.29388	1.16855	1.6079	1.06613	1.06898	1.23	1.2033	1.34523	1.36026	0.995489	0.886219	0.895357	1.06299	1.27496
CG1707	2.5103	2.63882	2.37152	3.29518	2.69476	3.30224	3.48266	2.4407	2.90194	2.08986	1.46268	1.83007	2.05973	1.58826	2.78326	2.34172	2.93945	2.52239	2.62409	3.97448	2.6185	3.24321	2.33314	2.0246	2.8448	3.04417
CG17075	0.0330257	0	0.0117	0.0315162	0.026953	0.0749776	0.0392753	0.0448099	0.0245086	0	0.0682964	0.0311738	0.0279745	0.0221328	0.060822	0.0265786	0.0115177	0.161976	0.00616427	0.0239482	0.0275022	0.0929645	0.0114537	0.0325339	0.0180971	0
CG17078	0.110496	0.00990392	0.158681	0.153652	0.138811	0.230316	0.311311	0.17225	0.361257	0.318892	0.296867	0.416481	0.383202	0.162059	0.369218	0.261235	0.14143	0.368793	0.278726	0.519306	0.285603	0.353722	0.308946	0.355955	0.0652467	0
CG17124	0.100356	0.0242385	0.0728185	0.0511911	0.237617	0.00960086	0.00404945	0.16089	3.51318	0.121451	0.0469856	0.171668	0.132225	0.198284	0.110019	0.354738	0.232325	0.232375	0.846072	1.43003	0.425272	0.666291	0.0454955	0.319834	0.965378	0.790514
CG17150	0.120515	0.0686055	0.0129587	0.075592	0	0.107979	0.0545142	0.0948235	0	0.00871806	0.0196498	0.0360979	0	0.116295	0	0.063933	0.00775042	0.0155279	0.0329799	0.0380918	0.0142694	0	0.0208255	0.0153312	0	0
CG17168	0.132303	0.197426	0.271835	0.148522	0.149057	0.174638	0.104897	0.213975	0.251562	0.184596	0.101105	0.124225	0.132189	0.18629	0.132201	0.14284	0.183192	0.110122	0	0.125862	0.0911841	0.230126	0.258667	0.242721	0.357532	1.20358
CG17186	0.0951305	0.284983	0.110788	0.142752	0.0905382	0.214433	0.0992413	0.176273	0.267637	0.0753816	0.192847	0.115186	0.0417041	0.34913	0.041301	0.0920132	0.157695	0.0863994	0.274909	0.259998	0.0547056	0.0562659	0.0216067	0.105361	0.0945342	0
CG17202	1.10947	0.692209	0.665199	0.868563	0.653081	0.938932	0.745493	0.843217	0.692461	0.930454	0.634178	0.614581	0.487692	0.37542	0.611903	0.473341	0.727459	0.759219	0.683919	1.12904	0.480193	1.35238	0.892279	0.955745	1.2962	2.48141
CG17209	0.0383939	0.197226	0.0845566	0.116023	0.116005	0.0945576	0.280107	0.0989551	0.226579	0.122087	0.160572	0.160987	0.0876309	0	0.108661	0.123814	0.0740287	0.0817251	0.0383611	0.0029985	0.0642733	0.15229	0.109141	0.0951894	0.136125	0.48771
CG17211	0.0201732	0.0503957	0.0298063	0.0362154	0.0269428	0.0605713	0.0590553	0.318253	0.540078	0.342985	0.396746	0.862736	0.212455	0.829806	0.136705	0.345909	0.278867	0.46334	0	2.2511	0.76181	0	0.571583	0.395564	0.0459801	0.248657
CG1722	0.099968	0.202289	0.072475	0.0933255	0.132182	0.0943078	0.143815	0	0.0264416	0.0347358	0.0760661	0.0242659	0.0218429	0.0441404	0.0064094	0.0631145	0.00405191	0.0611559	0.0231771	0.0156298	0.0317838	0	0.0237026	0.0544337	0.0369361	0
CG17233	0.945208	0.990448	1.39672	1.28732	1.13433	1.44037	1.50881	0.901407	1.90447	1.60741	1.09655	1.33221	1.23221	0.744553	1.06036	1.14954	0.96525	1.35458	1.30037	0.990612	1.03211	0.705202	0.928403	0.971688	0.801547	0.785901
CG17258	0	0	0	0.00496699	0	0.0571136	0.0419648	0.0777014	0	0.0279202	0	0.00754825	0	0.146364	0	0.0100277	0.01899	0.0048814	0	0.0625606	0.0583828	0	0	0.13964	0.0844862	0
CG17259	0.628626	0.143606	0.483697	0.600178	0.242779	1.35262	0.992921	0.687252	0.775324	0.86489	0.398084	0.557871	0.425973	0.751822	0.78162	0.772122	0.80697	0.994427	0.72278	0.54204	0.815735	0.333861	0.67197	0.334007	1.3611	2.28498
CG17265	0.679111	0.463588	0.798034	0.708922	0.783773	0.68484	1.00905	0.719527	0.740244	0.884287	0.892758	0.800035	0.834837	1.62258	0.715227	0.729819	0.749186	0.889002	0.880805	0.292127	0.786393	0.672248	0.795452	0.743029	0.537846	0.790514
CG17266	0.262906	0.228486	0.219771	0.251762	0.227035	0.218134	0.199933	0.118888	0.229278	0.302798	0.131452	0.178727	0.0464371	0.182324	0.205507	0.167803	0.161032	0.366454	0.0808936	0.288955	0.128664	0.138354	0.270383	0.0797525	0.399879	0.125116
CG17271	0.438638	0.616619	0.406955	0.352491	0.528262	0.38856	0.25043	1.58776	1.06871	1.07036	0.761917	1.02489	0.895957	0.96521	0.991943	0.917219	1.23229	1.50821	0.712928	0.897761	0.980946	0.298332	1.1745	0.427921	0.818542	1.00699
CG17272	0.368328	0.529791	0.13291	0.133932	0.311629	0.231024	0.242751	0.838503	1.14858	1.16044	1.14325	0.976294	1.15892	0.761802	1.19785	1.08107	1.08121	0.693374	1.03038	0.999631	1.02509	1.99142	0.721408	0.692186	0.653679	0.464657
CG17278	0.0142577	0	0.0125133	0.117218	0.110777	0.0165677	0.0387981	5.79236	10.0596	0.813763	0.846151	0.278792	0.297849	0.213011	0.126087	0.20307	0.11261	0.0986044	0.0503122	0.0860434	0.107078	0.264873	0.239465	0.26274	0.339873	0
CG17292	0.231284	0.177692	0.135927	0.114807	0.189959	0.159691	0.168322	0.210311	0.349766	0.200597	0.147717	0.256358	0.464276	0.381603	0.229668	0.278574	0.272868	0.0536122	0.422835	0.172832	0.233469	0.424219	0.221063	0.138477	0.146541	0
CG17294	0.0364268	0.0482072	0	0.0834313	0.123944	0.0916237	0.00863647	0.0121388	0.134725	0.11573	0.0589178	0.0318838	0.117644	0.0888223	0.0634605	0.0840479	0.0797988	0.0235893	0.0340561	0.0287888	0.102665	0	0.201515	0.0508011	0.0361991	0
CG17323	0.0156922	0.0411112	0.0499829	0.00782974	0	0	0.00183478	0.133855	0.109686	0.180748	0.164954	0.202174	0.337684	0.152278	0.283231	0.176921	0.149608	0.359666	0.187897	0.0489061	0.136157	0	0.0845792	0.170096	0.00741702	0
CG17327	0.273163	0.226546	0.277402	0.289216	0.461052	0.395574	0.321808	0.488886	0.449602	0.428663	0.481901	0.374174	0.230494	0.297386	0.433161	0.197194	0.302414	0.511349	0.245708	0.490522	0.0947076	0.334388	0.333912	0.254795	0.475161	0.274982
CG17337	0.236839	0.0915223	0.264154	0.226099	0.317756	0.315745	0.149266	0.248165	0.289943	0.262742	0.351042	0.318	0.453972	0.209332	0.177484	0.128807	0.211552	0.251909	0.184383	0.546387	0.227246	0.337977	0.0925661	0.298088	0.402529	1.02291
CG17361	0.304181	0.10806	0.194492	0.302864	0.217198	0.301457	0.145695	0.171167	0.187046	0.211721	0.0661522	0.185142	0.222054	0.130911	0.177468	0.176333	0.209892	0.111153	0.144366	0.102846	0.0770136	0.0579919	0.2171	0.322139	0.222791	0
CG17364	0	0.0561479	0	0.0700245	0.0703637	0.0294406	0	0.0324827	0.00867207	0.0144398	0	0.0319504	0.012	0.0372151	0.0623666	0.0187633	0.017792	0.0267496	0.165674	0	0.0424646	0.203513	0.0650124	0	0.141793	0
CG1737	0.663263	0.190335	0.423602	0.446954	0.495028	0.472073	0.505627	0.454036	0.609348	0.638832	0.455156	0.43703	0.695302	0.17717	0.558188	0.349464	0.3533	0.274113	0.386649	0.31468	0.42341	0.328287	0.428538	0.360243	0.302665	1.33136
CG1738	0.0646357	0.0484771	0.129076	0.2046	0.0318246	0.112747	0.149158	0.0761093	0.128542	0.114361	0	0.141661	0.0734171	0.0300043	0.180957	0.122227	0.073607	0.138149	0.173715	0.0774229	0.0532995	0.201171	0.183736	0.0198929	0.119424	0.125116
CG17385	0.300104	0.61559	0.348629	0.408083	0.248667	0.27935	0.592971	0.364747	0.158725	0.319313	0.376824	0.168766	0.187758	0.204515	0.240291	0.345242	0.218823	0.329408	0.592881	0.369136	0.249156	0.654476	0.182151	0.286844	0.238536	0.0904028
CG17386	0.0309973	0	0	0.0261423	0.00422754	0.0336734	0	0.0246345	0.0122756	0.0309221	0.018667	0.0133146	0	0.0957769	0.0145892	0.0300894	0.0385427	0	0	0	0.0525313	0.172586	0	0.198494	0.0371058	0
CG17387	0.0329359	0.033162	0.0260561	0.00582846	0.0162279	0.0314097	0.00965436	0.00927693	0.00462198	0.0559961	0	0.0190837	0	0	0.0336808	0.0197727	0.0153083	0	0.0704523	0	0.0175683	0	0.0208255	0.0251522	0	0
CG17454	1.37301	2.10246	1.4782	1.51346	1.41518	1.2393	0.717842	1.32347	1.51765	1.39043	1.25102	1.54978	1.41533	1.5743	1.25395	1.45163	1.45817	1.77779	1.41469	1.68969	1.32435	1.31624	1.38512	1.71907	1.42767	1.00412
CG1746	13.2567	15.3081	11.9812	16.7693	14.1379	17.1009	19.9251	12.0977	10.4874	10.7965	11.3403	11.3189	11.7928	10.2382	13.686	12.0736	15.3919	11.7623	14.0631	13.0551	13.9078	11.168	10.8636	11.2438	15.6752	12.7704
CG17486	0.138342	0.366399	0.298136	0.222176	0.33119	0.208689	0.438545	0.232928	0.129672	0.254383	0.204951	0.256053	0.278152	0.241005	0.155462	0.129987	0.10354	0.121788	0.201468	0.295769	0.175761	0.0523418	0.236175	0.25012	0.231678	0
CG1749	0.180331	0.00670851	0.0885601	0.184963	0.145552	0.171127	0.143981	0.724786	0.374754	0.412926	0.487652	0.531824	0.580489	0.809596	0.389874	0.551457	0.52224	0.932257	0.354708	0.731043	0.265183	0.0578739	0.422994	0.24106	0.406749	0.252173
CG17490	0.110768	0.0400834	0.0777922	0.161062	0.12232	0.0925446	0.178662	0.246224	0.258231	0.0945527	0.210729	0.0866456	0.109627	0.0153916	0.19929	0.120727	0.0989143	0.306287	0.0541623	0.186703	0.0994836	0.137276	0.104185	0	0.0446332	0
CG17493	0.855574	0.709206	0.699701	0.612374	0.427449	0.671988	0.865202	0.741153	1.0192	0.739153	0.818505	1.1011	0.361074	0.619732	0.565526	0.68032	0.723299	0.558296	0.666738	0.705964	0.464194	0.779108	0.569364	0.946549	0.32717	0.213605
CG17508	0.185323	0.166902	0.314065	0.167255	0.174719	0.248861	0.291894	0.131413	0.0959313	0.108664	0.115576	0.14583	0.101838	0.156427	0.0683345	0.132877	0.176109	0.231951	0.0116342	0.100816	0.17848	0.163073	0.307351	0.163266	0.0796071	0
CG17514	1.3402	0.99717	1.66983	1.26559	1.79526	1.75885	1.86071	1.99187	1.48345	1.84129	1.57033	1.9338	1.82552	2.02109	1.7841	1.69486	1.68272	1.82461	1.33417	1.95554	1.46831	0.807213	1.53013	1.74552	1.40623	0.633005
CG17528	0.272125	0.520661	0.236241	0.287736	0.148232	0.220251	0.328068	0.256012	0.396815	0.289182	0.659764	0.40793	0.278019	0.193972	0.26534	0.195829	0.166621	0.572053	0.214286	0.187942	0.194769	0.301888	0.125805	0.485392	0.0948916	0.384759
CG17544	0.216479	0.298517	0.188316	0.259389	0.323718	0.122157	0.0826979	0.273015	0.263465	0.162085	0.366575	0.285115	0.268769	0.0317968	0.220369	0.314113	0.151296	0.313008	0.220713	0.108071	0.228887	0.244308	0.0774835	0.157405	0.284313	0.198329
CG17549	0.0975178	0.318982	0.0388314	0.0740471	0.110986	0.0299014	0.052379	0.169214	0.111861	0.113268	0.490235	0.311168	0.693145	1.41408	1.41733	0.750522	0.658141	0.793864	0.840513	2.83961	0.884384	0.204851	0.534869	0.219311	0.96473	0
CG17556	0.137806	0.184442	0.0203149	0.0977809	0.119142	0.110076	0.0339671	0.430049	0.234002	0.151993	0.198189	0.152829	0.107135	0.0522162	0.175725	0.222609	0.238814	0.10563	0.0955016	0.247717	0.261609	0.020977	0.123178	0.050282	0.182263	0
CG17565	0.123169	0.00670851	0.123445	0.143973	0.00807869	0.156559	0.136104	0.14271	0.124969	0.167782	0.0449446	0.135087	0.24463	0.0396189	0.290522	0.0763923	0.0860973	0.0778766	0.109026	0.0896874	0.148868	0	0.00491285	0.0264837	0.141553	0
CG17574	0.201984	0.11777	0.230931	0.143463	0.0618306	0.268308	0.24908	0.301688	0.255366	0.158736	0.22144	0.339449	0.241956	0.0551317	0.23497	0.21048	0.196926	0.208173	0.263952	0.349838	0.233489	0.494436	0.0757399	0.0865437	0.2304	1.17045
CG17593	0.169029	0.234028	0.174495	0.112166	0.124879	0.221187	0.224062	0.52494	0.114218	0.186215	0.192208	0.240231	0.142458	0.221627	0.114418	0.124284	0.237327	0.330616	0.0388759	0.554568	0.201425	0	0.0799817	0.1118	0.408693	0.0904028
CG17598	0.131036	0	0.294657	0.118054	0.0334336	0.206055	0.128594	0.303174	0.125241	0.264713	0.171634	0.20531	0.061394	0.250431	0.124838	0.194761	0.195654	0.213424	0.0389044	0.142604	0.166416	0.0412256	0.171673	0.172327	0.257873	0
CG17600	0.111407	0.199649	0.184807	0.0976033	0.0536352	0.16513	0.0372188	0.125587	0.160109	0.0875206	0.175608	0.114448	0.137962	0.23875	0.196519	0.10451	0.142071	0.162759	0.183577	0.05334	0.136134	0.0563261	0.167483	0.129606	0.101409	0.0904028
CG17646	0.274211	0.0629595	0.235824	0.136286	0.117294	0.171357	0.0753839	0.0211706	0.14537	0.0633682	0.0213997	0.0301643	0.0144076	0.141553	0.168945	0.0557217	0.0849843	0	0.158003	0.318151	0.167203	0	0.241159	0.0344904	1.52339	1.42939
CG17660	0.137378	0.0336364	0.10511	0.141789	0.170564	0.121698	0.220457	0.140892	0.147806	0.0938209	0.0811079	0.20467	0.0594445	0.234453	0.16293	0.138623	0.0741714	0.0178237	0.116175	0.266571	0.0845186	1.06059	0.104206	0.0893823	0.187049	0
CG17672	0.0526961	0.0674538	0.0440934	0.0378451	0.013111	0.042687	0.0463758	0.513604	0.531602	0.776965	1.44615	0.603507	0.789282	0.968762	0.332136	0.723375	0.46238	0.552175	0.733603	0.26964	0.571551	0.56315	0.592707	0.567462	0.220921	2.90033
CG17680	0.119443	0.165978	0.178068	0.135295	0.0175035	0.190382	0.225548	0.0927689	0.08396	0.125592	0.220073	0.0679207	0.289546	0.0457116	0.0836292	0.148169	0.150617	0.264609	0.101149	0.460952	0.180623	0	0.108225	0.231129	0.301094	0.12701
CG17683	0.334129	0.0489147	0.22428	0.28943	0.224921	0.342121	0.165085	0.427193	0.45819	0.430367	0.446954	0.404365	0.285529	0.467708	0.370602	0.359575	0.402278	0.763424	0.244911	0.235362	0.371499	1.2039	0.457655	0.452041	0.0938037	0.440808
CG17691	0.418628	0.49959	0.524409	0.39732	0.365078	0.437001	0.634399	0.317854	0.479456	0.406331	0.563621	0.684806	0.459236	0.330757	0.389202	0.50496	0.681176	0.566343	0.49604	0.417107	0.382577	0.130582	0.426278	0.378845	0.300894	0.336933
CG17698	0.302584	0.102236	0.222867	0.327703	0.519517	0.290087	0.56051	0.100036	0.182937	0.207424	0.15417	0.273783	0.341001	0.380503	0.305128	0.266875	0.261855	0.188825	0.505649	0.461042	0.357291	0.0980854	0.152025	0.222544	0.392789	0
CG17712	0.181293	0.245968	0.135113	0.124511	0.114415	0.0694521	0.0942723	0.175776	0.140276	0.199906	0.268459	0.221756	0.0767145	0.0444936	0.140809	0.0927363	0.0894627	0.233856	0.0835564	0.15181	0.176682	0	0.233176	0.0601313	0.172006	0.58599
CG17721	0.208652	0.0826354	0.199837	0.139917	0.218413	0.184902	0.318357	0.282446	0.247822	0.252952	0.205435	0.0606069	0.076617	0.270534	0.0828728	0.139941	0.260742	0.289077	0.282121	0.0370502	0.0889446	0.0373659	0.0617993	0.21799	0.195754	0
CG17734	0.459649	0.211305	0.492606	0.418915	0.39921	0.427678	0.31705	0.551636	0.509267	0.384335	0.513068	0.380947	0.400298	0.330227	0.23575	0.361196	0.396385	0.477051	0.281609	0.46438	0.380007	0.292928	0.580038	0.445168	0.763483	0.732955
CG17737	3.89771	4.88805	3.70166	4.14325	3.93006	4.00582	3.45684	2.76434	3.95084	3.15166	3.35095	3.5602	2.58752	3.90983	3.62452	3.83783	3.77212	3.18722	4.0638	3.92998	3.80174	2.39806	3.91415	3.03921	3.99096	2.41864
CG17746	0.424104	0.578165	0.498431	0.550806	0.283351	1.00842	0.717817	0.541389	0.500356	0.636891	0.457445	0.625357	0.671343	0.247154	0.455253	0.443603	0.363211	0.391019	0.434282	0.478228	0.424369	0.783814	0.400769	0.411523	0.489981	0.150163
CG17754	1.096	0.642137	1.02814	0.769349	1.03134	0.659052	0.494311	1.45952	1.88236	2.05597	1.57917	1.45303	1.48542	1.68221	1.30688	1.58232	1.27284	1.35177	1.0345	1.05431	1.23753	1.00816	1.85907	2.37269	0.793163	2.21667
CG17760	0.0284327	0.107372	0	0.0207196	0.0399212	0.0842169	0.0314384	0.0284068	0.102705	0.059218	0.0765219	0.0756542	0.0191737	0.190691	0.105686	0.081442	0.0854264	0.245414	0.157838	0.224422	0.0251301	0.0412256	0	0.0441155	0.0142806	0
CG17765	0.622276	0.58394	0.447161	0.487947	0.479554	0.657979	0.521359	0.282471	0.529864	0.511265	0.383043	0.537572	0.477859	0.565072	0.511238	0.528915	0.467367	0.453851	0.479557	0.41591	0.569244	0.992749	0.409953	1.01708	0.551463	0.915349
CG17768	0.626379	0.324502	0.590777	0.570976	0.389224	0.658232	0.632633	0.87488	0.952752	0.510201	0.659002	0.533	0.673762	0.32381	0.746575	0.53546	0.545401	0.515003	0.53211	0.750194	0.495866	0.526667	0.682754	0.514159	0.661383	0.546749
CG17776	0.466266	0.197051	0.308471	0.523246	0.356385	0.574501	0.395509	0.450544	0.43703	0.636709	0.423573	0.462944	0.733873	0.259536	0.617506	0.428467	0.333279	0.521923	0.481648	0.636764	0.521634	0.132216	0.309009	0.649143	0.480948	0.0904028
CG17786	0.127117	0.099543	0.156867	0.265988	0.143013	0.152721	0.340418	0.0685234	0.0957344	0.216138	0.258556	0.266522	0.189178	0.244342	0.216746	0.262292	0.175058	0.274762	0.180873	0.160161	0.143364	0.0604193	0.205342	0.513281	0.0955262	0
CG17802	0.0446764	0.00465084	0.159249	0.0909784	0.0147531	0.111402	0.0273184	0.110674	0.00562018	0.142826	0.0750128	0.221182	0.0468378	0.0895749	0.118996	0.0654084	0.0607096	0.108246	0.0299046	0.0741332	0.0575742	0	0.0959252	0.0568683	0.0295777	0.0366067
CG17806	0.0854663	0.0537325	0.0476935	0.0586219	0.0414008	0.0469263	0.0548835	0.0912676	0.0622383	0.00836506	0	0.140097	0.0247643	0.0268153	0.0872123	0.0815854	0.0480392	0.0725433	0	0.00635717	0.00339246	0.0737937	0.0528737	0.0139165	0.00722152	0
CG17816	0.278319	0.353214	0.250302	0.188185	0.350258	0.372487	0.318413	0.266151	0.237046	0.3154	0.345413	0.397673	0.283036	0.268522	0.239236	0.293716	0.329142	0.291526	0.286984	0.0372961	0.296532	0.296416	0.40558	0.293782	0.241369	0.954927
CG17829	0.0446381	0.00465084	0.00888652	0.0788827	0.0438393	0.0807108	0.043486	0.0231202	0.0725678	0.0757867	0.0329876	0.0852535	0.149039	0	0.0578967	0.0363804	0.0485554	0.038114	0.0775733	0.0500892	0.0452747	0.393583	0.00916231	0.0850198	0.0447341	0
CG17834	0.225414	0.818959	0.175961	0.284891	0.32408	0.305755	0.184477	0.719779	0.419583	0.33773	0.0613729	0.417657	0.45156	0.99898	0.299027	0.551846	0.197974	0.351966	0.321437	0.279264	0.334601	0.0745212	0.505838	0.272794	0.453845	0.0518828
CG17839	0.034976	0.0770285	0	0.0068975	0.0234346	0.0144335	0.0206317	0	0.0258039	0.0116962	0	0.0212427	0	0	0.0338577	0.047638	0.0181706	0	0	0	0.0351195	0.144113	0	0.0306141	0	0
CG17841	0.665293	0.579646	0.621905	0.599102	0.70674	0.612638	0.599343	0.565825	0.579135	0.643758	0.569102	0.401597	0.434825	0.459998	0.387103	0.638415	0.460058	0.408168	0.546756	0.179228	0.4606	0.855241	0.608364	0.339867	0.394118	0.0366067
CG1785	0.286541	0.269054	0.544937	0.580902	0.373511	0.850728	0.583743	0.646764	0.276937	0.284976	0.325244	0.414331	0.431955	0.439892	0.376212	0.519094	0.328653	0.591801	0.286977	0.355831	0.414593	1.10367	0.249347	0.0983282	0.432065	0.883374
CG17883	0.140302	0.197904	0.271017	0.211452	0.148719	0.202956	0.159703	0.30056	0.270626	0.30456	0.420406	0.388935	0.28412	0.1279	0.235649	0.259183	0.278338	0.19305	0.398636	0.239083	0.235966	0.189031	0.345972	0.114783	0.632364	0.0518828
CG1789	0.977781	0.603388	0.732282	0.803179	0.632103	1.22521	1.05045	1.2213	1.2866	1.08063	0.667882	0.864521	1.20996	1.07017	1.01131	0.52715	0.754636	1.01773	1.1281	0.859174	1.02426	0.736239	0.869028	0.582791	1.1044	1.17598
CG17896	0.562032	0.572933	0.457039	0.467038	0.38928	0.536084	0.629834	0.459392	0.682962	0.315304	0.252384	0.50338	0.248674	0.231529	0.507527	0.437294	0.383047	0.701096	0.262328	0.49904	0.461247	0.020977	0.324397	0.631032	0.298315	1.25218
CG17904	0.244926	0.326185	0.213612	0.352559	0.508023	0.538749	0.155069	0.219673	0.334638	0.49783	0.204493	0.372989	0.402647	0.298603	0.331663	0.380021	0.276381	0.607474	0.29474	0.283551	0.452227	0.0373659	0.299268	0.167106	0.519059	1.23384
CG17912	1.42245	1.81328	1.24067	1.45678	1.18559	1.69371	1.12409	1.53272	1.64478	1.86371	1.99635	1.80326	1.53206	1.89043	1.57269	1.50345	1.39072	1.69106	1.26458	0.699819	1.39875	1.45284	1.52581	1.9361	1.74229	2.11134
CG17919	0.0401013	0.62156	0.0689685	0.114276	0.29144	0.0415039	0.171096	0.744273	0.954592	1.20539	1.92681	2.43088	1.45429	1.69088	1.15661	1.4648	1.24963	3.15875	0.977178	2.50107	1.67346	0.507862	2.90378	1.30866	0.214773	1.57669
CG1792	0.029421	0	0.0449237	0.0578342	0.0664402	0.0149846	0.038396	0.0302094	0.043632	0.180812	0	0.122335	0.120657	0.0670382	0.103763	0.0876912	0.100712	0.0817523	0.155987	0.027757	0.102559	0	0.0589871	0.152692	0.0193136	0.0518828
CG17931	0.253924	0.126472	0.381653	0.210509	0.218411	0.20131	0.327612	0.419129	0.362058	0.31775	0.382603	0.299265	0.183402	0.559413	0.325089	0.382364	0.246142	0.102927	0.307829	0.222753	0.377571	0.114258	0.25101	0.146639	0.443922	0.125116
CG17982	0.344578	0.149843	0.272715	0.301408	0.282663	0.387773	0.372449	0.153759	0.24498	0.340564	0.2482	0.255271	0.461756	0.324569	0.517436	0.261154	0.238029	0.1904	0.186846	0.236302	0.185282	0.300089	0.187982	0.205928	0.49263	0.58126
CG17985	0.0736201	0.0489706	0.103046	0.0746227	0.0551703	0.141684	0.0330126	0.0310871	0.10655	0.0523519	0.020112	0.0806596	0.186884	0	0.0586777	0.110295	0.103818	0.0769093	0.0862414	0.0509638	0.0999203	0.0370148	0.0931723	0.0606924	0.146437	0.662702
CG18004	0.193598	0.299446	0.19778	0.135084	0.242095	0.22502	0.243023	0.192578	0.457455	0.326918	0.158733	0.210818	0.575758	0.14076	0.46368	0.141194	0.16183	0.302098	0.126256	0.123327	0.150168	0.428403	0.206215	0.440484	0.211365	0
CG18011	0.0289787	0.07286	0.0455762	0.0321487	0.0323198	0.0426554	0.0669297	0	0.0360452	0.0895936	0	0.0249444	0.0727435	0.0461429	0.0829851	0.00536311	0.00798653	0.00429878	0.0165706	0.0805019	0.104356	0.0334995	0.121627	0.104919	0.0416674	0
CG1806	0.0638647	0.184088	0.0382134	0.0252626	0.046017	0.0323734	0.0335535	0.391741	0.38116	0.356955	0.370551	0.421853	0.409068	0.683076	0.443768	0.536412	0.286463	0.555652	0.285496	0.203926	0.311923	0.0582827	0.605228	0.422382	0.29239	0
CG18081	0.837441	0.723605	0.909756	1.20925	0.81701	1.02745	0.990545	0.53123	0.763906	0.552311	0.729245	0.417618	0.447261	0.61303	0.559231	0.695681	0.831107	0.705354	0.719352	0.676553	0.813789	0.409422	0.638222	0.693649	0.599375	0.852649
CG1815	0.240333	0.565697	0.312511	0.305388	0.158842	0.350657	0.469574	0.317447	0.216835	0.380501	0.254987	0.541222	0.545664	0.492262	0.227681	0.324286	0.331769	0.331101	0.512307	0.24712	0.525187	0.116276	0.17538	0.393267	0.445914	0
CG18155	0.0207728	0.0556792	0	0.0131617	0	0.0223494	0.0021367	0.0452953	0.0789819	0.0498645	0.0207769	0.0161714	0.0278673	0.0766054	0.0383535	0.0628207	0.0176972	0.0237536	0.0258462	0.0133829	0.047819	0.204851	0.102485	0.00715661	0.0808689	0
CG18171	0.0853152	0.290625	0.065051	0.123365	0.0646898	0.0927727	0.264171	0.0487857	0.16972	0.112937	0.0926816	0.24679	0.0641853	0.186318	0.106227	0.128798	0.107902	0.0488434	0.0556111	0.0941815	0.102983	0.0412256	0.483755	0.293553	0.233631	0
CG18178	0.256948	0.284748	0.550587	0.519536	0.410857	0.790479	0.640858	0.626635	0.400471	0.411564	0.140336	0.490185	0.2727	0.293899	0.237776	0.296893	0.512134	0.235583	0.420538	0.323828	0.385625	0.338929	0.305342	0.464265	0.408227	0.248657
CG18190	0.11014	0.113368	0.0938343	0.0454813	0.00815803	0.0434917	0.0977643	0.390394	0.353693	0.54299	0.29416	0.395637	0.405025	0.520705	0.384754	0.323039	0.212873	0.291769	0.677434	0.627309	0.263735	0.32252	0.332074	0.363176	0.200371	0
CG18208	0.0913299	0	0.00544366	0.0388886	0.0125155	0.0597469	0	0	0.0644273	0.0325843	0.111072	0.0154554	0.0754199	0.0244516	0.0169382	0.0125751	0.0895796	0.0168915	0.0496974	0.0689387	0.022298	0.456786	0.0302488	0.0230512	0.00383399	0
CG18213	0.00914934	0.178827	0.0367768	0.0964856	0.0237473	0.0287468	0.121407	0.056214	0.126315	0.105751	0.0765753	0.127471	0.0781007	0.086262	0.0541805	0.0735092	0.102358	0.018666	0.0558353	0.023752	0.0750887	0.415213	0.215912	0.0944187	0.101558	0.0518828
CG1824	0.0821625	0.0874546	0.223729	0.175016	0.092299	0.131014	0.0684589	0.0620997	0.0809964	0.178395	0.126706	0.190999	0.227939	0.311912	0.0662365	0.16887	0.178161	0.129019	0.0267229	0.0513495	0.171818	0.0884361	0.0710044	0.126817	0.174842	0.248657
CG18265	0.0443523	0	0.0960128	0.0457021	0.0629409	0.0780322	0.0317228	0.13628	0.00472921	0.048788	0	0.059666	0.148522	0	0.0543956	0.0269691	0.111076	0.0757214	0	0.0838784	0.0242097	0.0604193	0.0340181	0.0894096	0.0562066	0
CG1827	0.173549	0.362454	0.267959	0.222188	0.233058	0.316075	0.285039	0.262757	0.151496	0.145144	0.165888	0.16103	0.146759	0.119034	0.217477	0.108911	0.182829	0.209125	0.200533	0.190749	0.0939259	0.247884	0.161335	0.119412	0.110066	0
CG18292	0.274353	0.143272	0.372854	0.459086	0.369937	0.348566	0.690225	0.0701513	0.257029	0.343164	0.59832	0.255278	0.13586	0.230405	0.518842	0.221919	0.168086	0.0706136	0.462202	0.235623	0.37664	0.152586	0.197308	0.279092	0.251136	0.928076
CG18343	0.366754	0.444817	0.54937	0.404936	0.485328	0.370004	0.211722	0.578846	0.534647	0.30969	0.427358	0.471569	0.427455	0.79685	0.538117	0.486388	0.589483	0.705328	0.58604	1.4629	0.69103	0.254589	0.577864	0.687582	0.466083	1.17145
CG1840	0.171329	0.148085	0.160305	0.212961	0.212969	0.178462	0.137686	0.220691	0.179249	0.183573	0.0792352	0.229633	0.126496	0.277807	0.166903	0.15065	0.112588	0.376636	0.20947	0.201896	0.180098	0.130688	0.127158	0.183713	0.499645	0.0732134
CG18428	0.548728	0.340086	0.547756	0.479938	0.39759	0.356781	0.507059	0.683445	0.510747	0.657487	0.264354	0.403231	0.415188	0.729303	0.452767	0.441647	0.386711	0.611362	0.472237	0.446808	0.409692	0.137286	0.368434	0.510697	0.557196	0.198329
CG18473	0.0185443	0.103246	0.0466681	0.0147537	0.0397884	0.0279232	0.0223627	0.0495567	0.0830803	0.0792911	0.0575367	0.0115674	0.039769	0.0116532	0.0614619	0.0308911	0.0579911	0.0210301	0	0.0118057	0.053045	0.0334995	0.0526088	0.0292121	0.0392542	0
CG18507	0.164097	0	0.0243724	0.0317687	0.263186	0.0682241	0.118191	0.133774	0.360554	0.341367	0.948771	0.608617	0.705113	0.428151	0.483474	1.20263	0.939352	1.31189	0.853184	1.97652	1.04948	0.17037	0.877875	0.273434	1.257	1.33126
CG18528	0.179374	0.115757	0.118303	0.10109	0.00806878	0.153842	0.131821	0.222026	0.109323	0.070029	0.0348258	0.107232	0.0576218	0.0122309	0.0437496	0.0698154	0.108158	0.0819482	0.126781	0.0505747	0.118006	0	0.133551	0.0670871	0.041284	0
CG18547	0.250271	0.302259	0.22441	0.244184	0.301992	0.236929	0.323252	0.37491	0.29503	0.232096	0.272827	0.240731	0.128837	0.522138	0.417126	0.306407	0.206517	0.344491	0.206044	0.579723	0.514133	0.204851	0.304796	0.404257	0.239448	0.0366067
CG18549	0.072116	0.28466	0.0541021	0.155232	0.0987706	0.147503	0.26095	0.0295112	0.165927	0.128314	0.0515751	0.116287	0.100264	0.247476	0.00759009	0.130215	0.219883	0.0758693	0.287476	0.199569	0.366556	0	0.0247897	0.0625944	0.437004	0.140372
CG18600	0.228337	0.0333178	0.133866	0.230869	0.0684092	0.233484	0.231694	0.145573	0.218168	0.102793	0.106079	0.0866539	0.0436391	0.0945578	0.119884	0.189657	0.264592	0.156052	0.232867	0.150358	0.242419	0.153987	0.183027	0.109979	0.12081	0
CG18619	0.981834	0.50073	0.897045	0.680797	1.00575	0.521185	0.506034	0.51806	0.594201	0.729593	1.49622	0.67558	0.535976	0.940938	0.369298	0.788554	0.682666	0.979141	0.677121	0.449096	0.56252	0.706304	1.21673	1.06345	0.812807	0.354836
CG18624	1.26941	1.18228	1.13214	1.24663	1.51062	1.29562	1.35266	1.5687	1.13573	1.12897	0.893971	1.21464	1.02785	0.910404	1.26567	1.08668	1.19081	1.16812	1.1268	1.21838	1.24888	0.636019	0.874972	1.09884	1.55058	0.86404
CG18659	0.200351	0.492098	0.356016	0.199409	0.330616	0.190103	0.267429	0.195963	0.248922	0.108818	0.0351198	0.203381	0.153486	0.688141	0.414526	0.292559	0.169632	0.295984	0.308686	0.190426	0.444799	0.0334995	0.306438	0.187112	0.160311	0
CG18731	0.223843	0.0701426	0.152595	0.237254	0.166057	0.226073	0.248443	0.483781	0.273382	0.192819	0.0340994	0.116033	0.0292121	0.0416388	0.288748	0.187972	0.220333	0.191506	0.148685	0.303605	0.202997	0.431735	0.2676	0.2758	0.147123	0.240566
CG18749	0.142391	0.294203	0.0775381	0.0627592	0.126611	0.199431	0.232825	0.259269	0.17692	0.153216	0.167853	0.167449	0.274677	0.341134	0.348316	0.133485	0.192709	0.220527	0.0707281	0.0278158	0.179341	0	0.109963	0.0512672	0.0506041	0.923226
CG18766	0.47762	0.502357	0.39773	0.530955	0.438496	0.48893	0.239394	0.455109	0.63494	0.634667	0.692961	0.652148	0.293057	0.418493	0.424329	0.646175	0.332024	0.39145	0.383093	0.527969	0.417378	0.59296	0.630012	0.709751	0.227719	1.23498
CG18769	0.360101	0.1299	0.442586	0.277479	0.274136	0.128746	0.406375	0.317189	0.25864	0.254949	0.284544	0.273946	0.444814	0.377509	0.338621	0.310941	0.190322	0.355389	0.173329	0.251398	0.249888	0.123318	0.211145	0.312001	0.399878	0
CG18809	0.0374523	0.0847163	0.0257229	0.11291	0.0815615	0.117453	0.145548	0.147718	0.0848992	0.0186073	0.0202226	0.0841098	0.150265	0.121597	0.108344	0.067117	0.0885005	0.0650319	0.00811217	0.0932808	0.0337738	0.193516	0.215253	0.0661743	0.153313	0
CG18812	0.500487	0.441988	0.431706	0.286217	0.333807	0.314617	0.471241	0.319963	0.361409	0.429366	0.418254	0.446926	0.56778	0.287471	0.253465	0.531164	0.38723	0.474384	0.326505	0.303595	0.552976	0.0860126	0.337857	0.695859	0.476903	0.354836
CG18815	0.276642	0.230534	0.160725	0.272842	0.0978739	0.24348	0.114928	0.507407	0.51172	0.275182	0.287816	0.340496	0.249815	0.378963	0.31141	0.203028	0.327359	0.141319	0.37961	0.216677	0.269276	0.377028	0.39092	0.141919	0.226808	0.0904028
CG1882	0.0585828	0.173913	0.054089	0.100464	0.0946314	0.049421	0.0986432	0.0322489	0.0233408	0.0996578	0.0121176	0.0430168	0.0120964	0.111619	0.0535934	0.0907241	0.0336288	0.0404018	0.0246785	0.0849683	0.0449934	0.281017	0.0105041	0.0447264	0.0411523	0
CG18870	0.0661183	0	0.0168663	0.0468247	0.00924857	0.00591953	0	0.00743959	0.00968078	0.0212998	0.0368568	0	0.0878634	0.0116532	0	0.00464965	0.00680684	0.00962927	0.0387261	0.0297722	0.0412814	0	0	0.0156142	0.00460193	0
CG1888	0.183443	0.129115	0.0330089	0.133484	0.0660686	0.150901	0.188188	0.0892046	0.159616	0.142994	0.0329876	0.136626	0.279902	0.0332652	0.125778	0.151103	0.295724	0.120538	0.0174742	0.147492	0.108242	0.0558571	0.0732231	0.0688885	0.138805	0.125116
CG1890	1.84885	1.49431	1.00981	0.93431	0.751417	1.77479	0.918186	0.569191	1.24129	1.54055	0.581699	0.851501	0.244616	0.743527	0.890405	0.780669	0.920204	1.10711	1.18313	1.64413	1.05893	0.487896	1.0217	1.01992	1.27676	1.93017
CG1896	0.250785	0.115592	0.238339	0.318406	0.177277	0.31123	0.271346	0.0888143	0.248744	0.251022	0.0887343	0.0985114	0.0823477	0.261894	0.10029	0.142027	0.119017	0.199443	0.037128	0.0115011	0.14152	0.0700133	0.143624	0.0798618	0.104592	0
CG1902	0.285038	0.122394	0.251085	0.162794	0.0796113	0.197992	0.373723	0.0720675	0.110895	0.248694	0.642181	0.324515	0.33339	0.176973	0.32391	0.268116	0.156974	0.19123	0.150565	0.581064	0.217197	0.0373659	0.288675	0.191666	0.131035	0.407544
CG1910	3.88181	3.52367	3.63502	3.6632	3.83844	4.47062	4.25393	2.52944	3.06907	4.14446	4.44428	4.01987	4.05139	2.53091	3.11176	2.265	2.76616	2.91452	2.27669	2.01931	2.69184	2.75092	2.57802	2.10109	2.90638	3.61849
CG1927	0.334995	0.623041	0.486141	0.263305	0.306496	0.48217	0.369305	0.860044	0.797525	0.784792	0.865005	0.741946	0.688762	0.78229	0.406533	0.792643	0.68639	0.730532	1.02599	0.648176	0.786823	0.108225	0.804477	0.509892	0.364385	1.23748
CG1943	1.64198	1.49638	1.30378	1.6473	1.22797	1.84842	1.34757	1.54916	1.12757	1.85852	1.51673	1.24148	1.14203	0.990578	0.973117	1.08658	0.815794	1.00267	0.811745	0.83755	0.871316	1.49128	1.13576	1.33731	1.38174	1.68139
CG1965	0.222264	0.4739	0.401729	0.431882	0.374013	0.351798	0.394399	0.458637	0.328572	0.627915	0.569307	0.402759	0.40738	0.312285	0.409676	0.503764	0.477812	0.299652	0.263727	0.533955	0.295307	0.23835	0.563072	0.211852	0.258615	0.261485
CG1968	0.031159	0	0.16251	0.13417	0.084128	0.11127	0.130361	0.0614687	0.0654933	0.234336	0.0465819	0.0552906	0.0393629	0.0848846	0.0910095	0.0513503	0.0839309	0.240289	0.0584522	0.0813558	0.267436	0.288858	0.0407321	0.0175194	0.065591	0
CG1969	0.0743726	0.395779	0.121899	0.082832	0.138159	0.0905771	0.0650976	0.450788	0.44679	0.346202	0.703374	0.478874	0.693406	0.425757	0.719868	0.604185	0.902896	0.629438	0.831595	0.757102	0.853138	0.313441	0.221101	0.18122	0.206036	0.346937
CG1970	0.451713	0.244839	0.553821	0.489553	0.443689	0.418913	0.47781	0.368019	0.409626	0.395787	0.325852	0.379885	0.212745	0.469036	0.402798	0.34772	0.341431	0.385163	0.378538	0.557083	0.35611	0	0.491117	0.33902	0.249307	0.0732134
CG1998	0.0924827	0.0782563	0.195752	0.166245	0.135841	0.0819552	0.0777602	0.270139	0.370253	0.148215	0.248778	0.220761	0.23415	0.0367753	0.23461	0.278781	0.0991997	0.235299	0.163603	0.0694396	0.161327	0.0829275	0.124511	0.298448	0.196315	0
CG2004	0.236421	0.181373	0.204978	0.227991	0.119557	0.23483	0.262607	0.381223	0.150151	0.175036	0.0947186	0.189795	0.079048	0.240294	0.306389	0.26215	0.225128	0.197834	0.219257	0.240128	0.165356	0.460211	0.097887	0.0500951	0.279019	0.134887
CG2016	0	0	0	0	0	0.02895	0	0.0355333	0.0731235	0.457267	0.044375	0.085716	0.351707	0.029755	0.0294348	0.057707	0.00431333	0.074323	0.0341409	0.136731	0.015761	0.223472	0.0102643	0.367926	2.29955	0.474913
CG2017	0.221379	0.143575	0.0681997	0.256116	0.390182	0.131764	0.198811	0.311198	0.109997	0.141525	0.26144	0.127735	0.0660439	0.252725	0.162685	0.0902683	0.132529	0.194071	0.274444	0.0740248	0.343874	0.123378	0.129336	0.227641	0.033876	0
CG2021	0.191428	0.0919292	0.12078	0.313528	0.245133	0.220974	0.163809	0.3909	0.471177	0.378079	0.115051	0.316754	0.332957	0.225523	0.238836	0.159861	0.179349	0	0.123188	0.246449	0.198848	0.58149	0.191501	0.225784	0.22607	0.714694
CG2025	0.0875785	0.0672352	0.0597195	0.155135	0.0673943	0.21601	0.159525	0.108778	0.100598	0.180452	0.0449446	0.119742	0.253832	0.0409512	0.188193	0.0710202	0.192882	0.314142	0.229593	0.0731819	0.178786	0.178245	0.107568	0.0995452	0.0808319	0
CG2034	0.0948508	0.128935	0.16968	0.287464	0.213985	0.294764	0.427169	0.249188	0.228009	0.268168	0.142052	0.102769	0.179111	0.0823886	0.169062	0.172019	0.123072	0.249735	0.353188	0.111891	0.0664057	0.501274	0.133561	0.120121	0.515416	0.0884895
CG2046	0.0593276	0.125585	0.112446	0.12292	0.0505093	0.135037	0.183618	0.318119	0.177475	0.102292	0.102062	0.0908515	0.0695392	0.0608746	0.136492	0.0658517	0.129245	0.287993	0.15067	0.101614	0.15408	0.0860126	0.0390832	0.13619	0.0934329	0.140372
CG2051	0.17877	0.167054	0.165757	0.162574	0.133193	0.17821	0.128956	0.211614	0.191038	0.224331	0.37679	0.172052	0.227961	0.219296	0.169862	0.226158	0.17284	0.265967	0.392671	0.121934	0.166469	1.21802	0.234738	0.176027	0.277855	0
CG2063	0.269518	0.170495	0.183856	0.231854	0.1214	0.216674	0.173154	0.121924	0.403038	0.469888	0.288768	0.327469	0.14678	0.207708	0.165112	0.184057	0.213119	0.496267	0.517589	0.186885	0.294659	0.0747317	0.414934	0.232304	0.189301	0.178892
CG2076	0.282581	0.191876	0.489673	0.312195	0.37047	0.489917	0.37062	0.35325	0.267157	0.39197	0.387167	0.418901	0.411702	0.230155	0.362107	0.332401	0.297608	0.579332	0.463372	0.62217	0.415025	0.621376	0.27419	0.674395	0.484577	0.570402
CG2091	0.251055	0.153511	0.187687	0.239535	0.114815	0.275458	0.202765	0.173459	0.121262	0.178932	0.119536	0.205763	0.291718	0.167965	0.229962	0.195399	0.253571	0.0624884	0.22495	0.127731	0.115729	0.345286	0.0813177	0.219913	0.126778	0.0518828
CG2100	0.0447135	0.0385143	0.0653155	0.0682131	0.09343	0.243381	0.11676	0.152816	0.128995	0.0952282	0.090951	0.142278	0.0611214	0.0150264	0.14665	0.101927	0.102995	0.195397	0.0672654	0.256668	0.114299	0	0.0283698	0.0423431	0.0931223	0
CG2116	0.167979	0.260174	0.214904	0.167147	0.152386	0.322974	0.264515	0.10131	0.113014	0.200049	0.305391	0.114546	0.047237	0.513244	0.100442	0.152018	0.293025	0.153581	0.0274485	0.0844068	0.0820689	0.47482	0.254568	0.168381	0.148893	0.080679
CG2118	0.104125	0.450233	0.0371669	0.0555157	0.157139	0.198384	0.25737	0.101551	0.0881138	0.140232	0.084788	0.122762	0.267996	0.12412	0.182082	0.154572	0.147464	0.194047	0.148217	0.345888	0.27016	0.0884361	0.0742464	0.181175	0.170916	0.714694
CG2127	0.0191151	0	0.0287015	0.0130401	0.0240792	0	0	0	0	0	0	0.0151335	0	0	0	0.0110963	0	0	0	0	0	0	0	0.0338094	0	0
CG2145	0.0376107	0.00465084	0	0.0242774	0.0345789	0.013863	0.104783	0.233015	0.156867	0.126545	0.27128	0.313305	0.267678	1.20389	0.352908	0.0769058	0.0968282	0.114392	0.246774	0.181964	0.146092	0.177332	0.315498	0.434105	0.284126	0.228881
CG2147	0.177938	0.180165	0.125587	0.233601	0.250609	0.205253	0.181294	0.423501	0.394347	0.301358	0.105335	0.492353	0.41599	0.339041	0.280478	0.33774	0.284255	0.114883	0.245871	0.128872	0.159007	0.370251	0.323415	0.377177	0.539593	1.8249
CG2162	0.143306	0.316448	0.24222	0.251356	0.125496	0.326617	0.390156	0.168598	0.144131	0.27429	0.226092	0.209345	0.211618	0.166069	0.149578	0.122758	0.222451	0.33016	0.252225	0.0356471	0.172554	0.133981	0.0471915	0.207134	0.038605	0.871193
CG2182	1.1191	1.07072	1.26786	1.37831	0.986665	1.28659	1.39391	2.14704	1.74114	2.1766	2.88979	1.77819	1.52881	2.13538	1.50485	1.30334	1.53771	1.63574	1.61625	1.26339	1.65655	0.937414	1.68688	1.37089	1.0129	1.81192
CG2186	0.45728	0.242429	0.633986	0.413008	0.461206	0.318699	0.397951	0.405502	0.398285	0.716673	0.533021	0.52864	0.632514	0.517476	0.755357	0.472614	0.575043	0.617718	0.405517	0.263493	0.442069	0.35468	0.560814	0.293153	0.50245	0
CG2199	0.815774	0.626974	1.00848	1.03134	1.17795	1.32865	1.3197	1.09414	1.08135	1.14976	0.996868	0.973139	1.57559	0.810199	1.0321	0.622879	0.647592	1.01311	0.707148	0.71705	1.02143	0.896378	0.72222	1.11896	1.15298	0.53707
CG2200	0.213627	0.309002	0.147328	0.165725	0.110676	0.250979	0.0720043	0.0525465	0.25437	0.138142	0.199258	0.088292	0.0386585	0.0960602	0.119099	0.131926	0.131685	0.143059	0.0402775	0.235345	0.191936	0.16509	0.134215	0.263446	0.149292	0
CG2201	0.0491255	0.0257001	0.0347846	0.0135585	0.0405786	0.100092	0.106871	0.163026	0.079146	0.013969	0.143517	0.0980774	0.103743	0.0234338	0.124221	0.133971	0.0412791	0.0865817	0.147143	0.0393958	0.0579899	0.204399	0.0168003	0.0295086	0.019562	0
CG2211	0.101365	0.00937623	0.110975	0.186007	0.12774	0.223674	0.143802	0.0144793	0.0656134	0.0448933	0.150708	0.127513	0.04695	0.173417	0.164377	0.0883148	0.0439577	0.162948	0.176045	0.00330058	0.0809874	0.596305	0.0946087	0.203717	0.132212	0.125116
CG2218	0.311957	0.320185	0.195958	0.298817	0.151371	0.187839	0.230048	0.292096	0.335532	0.24857	0.209316	0.278555	0.101419	0.207579	0.312352	0.310266	0.250258	0.090656	0.154745	0.273289	0.308378	0.0860126	0.348229	0.365057	0.137141	0.354836
CG2225	0.723353	0.880342	0.629758	0.381976	0.357882	0.489642	0.698858	0.661914	0.843006	1.007	1.06	1.10446	1.2919	0.929163	0.993615	0.898785	0.799166	1.01921	0.718429	0.948212	0.673258	1.33624	0.760544	0.674841	0.74954	0.0518828
CG2246	0.37157	0.020387	0.224528	0.300195	0.287468	0.29603	0.391319	0.595944	0.408299	0.359915	0.24855	0.340329	0.509629	0.534065	0.521388	0.220673	0.462806	0.43641	0.366695	0.30504	0.361244	0.630056	0.31789	0.275291	0.315534	0.252125
CG2247	0.546171	0.44062	0.555362	0.400626	0.358085	0.41947	0.515455	0.355939	0.353558	0.46246	0.483661	0.423261	0.277567	0.182784	0.299328	0.43535	0.498946	0.143669	0.258528	0.348882	0.117518	0.926295	0.168949	0.335724	0.325556	0
CG2258	0.548111	0.370539	0.508606	0.564533	0.500153	0.502586	0.49549	0.36609	0.435819	0.412758	0.399382	0.434192	0.482377	0.394289	0.375337	0.222539	0.239818	0.160774	0.197389	0.444646	0.45818	1.0851	0.258408	0.457827	0.650244	0
CG2260	0.0234312	0.00990392	0.178654	0.115165	0.0658201	0.267348	0.217786	0.179565	0.0161138	0.105384	0.140126	0.091641	0.0235778	0.129814	0.0802543	0.0855537	0.115652	0.021265	0.289006	0.0141468	0.0799006	0	0	0.157365	0.00757719	0
CG2263	0.379507	0.159801	0.552103	0.388841	0.342387	0.416476	0.451456	0.225716	0.284498	0.335834	0.177639	0.248598	0.400028	0.366141	0.252302	0.258908	0.298402	0.359384	0.592131	0.403536	0.212333	0.214152	0.286584	0.33232	0.702557	0.369823
CG2269	0.0346573	0	0.0301287	0.0182239	0.0319334	0.017842	0	0	0	0.0162558	0	0.00596125	0.0559131	0.0269006	0.00613686	0.0262743	0.0013833	0.0398609	0.0323549	0	0.00595834	0.828644	0	0	0	0
CG2278	0.203494	0.0581074	0.178528	0.0388085	0.140375	0.194136	0.158381	0.0499186	0.138608	0.13411	0.0285551	0.0949105	0.13801	0.0846362	0.0518299	0.0790204	0.11948	0.192051	0.227216	0.0448544	0.129746	0.0368968	0.167404	0.0523119	0.0381673	0
CG2310	0.226013	0.184407	0.17375	0.220515	0.346529	0.105825	0.289512	0.544494	0.873667	1.0111	0.975453	0.800299	0.828105	0.680838	0.456101	0.686296	0.505954	0.269715	0.51403	0.861645	0.509881	1.07238	0.687563	0.635578	0.314408	0.379135
CG2316	0.617721	0.142133	0.306009	0.330014	0.426142	0.419498	0.432104	0.455613	0.349524	0.40152	0.506347	0.463157	0.558228	0.155563	0.486511	0.26228	0.25925	0.604512	0.207633	0.393577	0.45968	1.07763	0.344509	0.573034	0.301063	0.463665
CG2371	0.0853141	0	0.0627952	0.039629	0.137033	0.0215779	0.021599	0.0590583	0.00341467	0.104411	0	0.041739	0.122053	0.120269	0.139016	0.0605283	0.0894941	0.201749	0.0856505	0.0132957	0.0841919	0	0.0050019	0.04028	0.15189	0
CG2469	0.216213	0.45423	0.315694	0.353722	0.30059	0.427691	0.310797	0.583528	0.262787	0.340096	0.295716	0.24823	0.298584	0.712386	0.288822	0.255538	0.264804	0.290329	0.181142	0.224975	0.355821	0.294399	0.145902	0.43592	0.286294	0.132562
CG2493	0.414764	0.297315	0.288843	0.486756	0.35727	0.353868	0.341079	0.783707	0.956137	0.88012	0.831705	0.94869	0.45009	0.628601	0.978542	1.00287	0.935876	1.60255	0.885963	0.760694	1.10836	0.100123	0.694067	0.594239	0.48431	0.0982801
CG2519	0.563105	0.640847	0.623661	0.432114	0.466478	0.712325	0.710756	0.539837	0.553621	0.457886	0.649787	0.299382	0.449103	0.378717	0.24973	0.387698	0.350999	0.363777	0.227994	0.454707	0.354665	0.403454	0.270879	0.29963	0.212018	0.0366067
CG2556	0.0419306	0.0981957	0.108081	0.127061	0.121407	0.0939687	0.0868505	0.0791961	0.0102781	0.164393	0.500684	0.248565	0.186708	0.0784141	0.0739473	0.0730758	0.0190741	0.360656	0.152462	0.130887	0.0732797	1.8945	0.243244	0.193726	0.160301	0.714694
CG2604	0.145268	0.399863	0.115061	0.227466	0.181395	0.331654	0.185449	0.315815	0.137492	0.120329	0.12661	0.32571	0.0981301	0.225159	0.240237	0.231353	0.413778	0.251433	0.40281	0.293743	0.346207	0.130688	0.2106	0.107823	0.421255	0.0982801
CG2614	0.262381	0.503134	0.10521	0.151374	0.266141	0.124708	0.210523	0.0911165	0.0852676	0.156346	0.213367	0.0788572	0.0569773	0.0153916	0.274914	0.130149	0.0882098	0.0740187	0.181163	0.0190774	0.108622	0	0.127575	0.115563	0.143761	0
CG2617	0.13133	0.0295495	0.06046	0.0572488	0.103911	0.0462597	0.152208	0.00872927	0.0176976	0.120076	0.133102	0.0868943	0.0696683	0.0283267	0.0259732	0.059713	0.084124	0.2041	0.11442	0.171604	0.15418	0.020977	0.0866187	0.0370674	0.0904586	0
CG2656	0.0978393	0.230149	0.136685	0.233643	0.142086	0.355407	0.0796405	0.236398	0.228146	0.191703	0.0975843	0.173139	0.395311	0.262785	0.170703	0.212712	0.205967	0.404522	0.192865	0.0972364	0.0923952	0.524815	0.074898	0.229588	0.361095	0.0982801
CG2658	0.0574435	0.0893672	0.0406251	0.0982836	0.0346983	0.0942063	0.177116	0.153214	0.0296481	0.0891867	0	0.0807343	0.0491431	0.18573	0.059779	0.0582526	0.0908227	0.0173955	0.0128699	0.00386315	0.0640946	0.248615	0.0217135	0.099106	0.105401	0
CG2681	0.0567416	0.038721	0.0514613	0.0230983	0	0.0361801	0.0328774	0.0435146	0.0846486	0.0657663	0	0.0794353	0.00557347	0	0	0.0311427	0.0669522	0.00755486	0.01837	0	0.0718863	0	0.0112704	0	0.0530038	0
CG2685	0.217245	0.115373	0.138288	0.160179	0.144452	0.187656	0.319333	0.290712	0.260891	0.190751	0.160449	0.231498	0.105184	0.160706	0.285006	0.114873	0.21587	0.227101	0.251212	0.358778	0.14602	0.0754535	0.198707	0.107627	0.164933	0
CG2691	0.11478	0.148306	0.162096	0.208331	0.136139	0.301087	0.237371	0.109735	0.0492983	0.114385	0.0372301	0.106408	0.0978264	0.175925	0.313917	0.0963275	0.159972	0.0980721	0.113825	0.200206	0.0652158	0.0523418	0.163477	0.226659	0.137813	0.0366067
CG2698	0.0684238	0.158204	0.0910035	0.110065	0.149298	0.239247	0.132498	0.337157	0.125235	0.177219	0.497776	0.240198	0.155911	0.11854	0.050826	0.185903	0.21746	0.112365	0.102688	0.110957	0.16513	0.0604193	0.142478	0.400271	0.196759	0.080679
CG2701	0.0909482	0.161843	0.138946	0.118529	0.130742	0.238415	0.120838	0.305402	0.103861	0.170308	0.131678	0.190388	0.215723	0.210542	0.163097	0.179075	0.150991	0.127861	0.0872716	0.0163083	0.260776	0.449728	0.202068	0.157146	0.275897	0
CG2747	0.113174	0.199004	0.116636	0.221743	0.0941716	0.38113	0.212042	0.408422	0.212623	0.276623	0.0428096	0.155169	0.0949287	0.174282	0.164775	0.239948	0.206472	0.247612	0.234564	0.33959	0.067041	0	0.14221	0.0564504	0.107985	0.0982801
CG2765	0.174466	0.0671163	0.22366	0.165075	0.105726	0.0741217	0.124245	0.147358	0.111384	0.119879	0.0579163	0.191301	0.137378	0.0863552	0.0942475	0.0496492	0.218042	0.196982	0.162755	0.534041	0.114751	0.0334995	0.042434	0.0655512	0.225149	0.714694
CG2767	0.261784	0.419748	0.272508	0.224564	0.241333	0.267688	0.368668	0.453464	0.622933	0.754369	0.43382	0.497731	0.477913	0.388546	0.507668	0.698818	0.795355	1.22637	0.687661	0.804886	0.551149	1.01783	0.811369	0.694382	0.349879	0.409869
CG2789	0.460873	1.02465	0.685558	0.591299	0.822814	0.727349	0.938826	0.904526	0.772977	0.948269	0.920488	0.979373	0.691733	0.869738	0.879384	1.16691	1.1054	0.935094	0.866236	2.41755	1.18491	0.84644	0.576095	0.504961	1.30856	2.10752
CG2790	0.152941	0.0767581	0.177722	0.283367	0.274144	0.288447	0.484517	0.707278	0.189905	0.404043	0.205695	0.280153	0.445639	0.229981	0.314062	0.281692	0.254339	0.393108	0.12506	0.164106	0.270673	0.0954329	0.233273	0.562914	0.213682	0.080679
CG2807	0.273084	0.0581074	0.227429	0.221483	0.0752621	0.207744	0.231545	0.0901682	0.296612	0.301503	0.0563752	0.0826317	0.223002	0.0577627	0.19925	0.165485	0.147904	0.186878	0.125237	0.28132	0.102874	0.020977	0.105694	0.132387	0.19336	0.0884895
CG2811	0.553957	0.473859	0.407641	0.331996	0.470468	0.445731	0.414489	0.446205	0.461509	0.434887	0.280898	0.325364	0.415388	0.484192	0.349987	0.314751	0.326531	0.340709	0.204584	0.648046	0.352286	0.112646	0.377829	0.610282	0.531319	0
CG2812	0.103912	0.089466	0.123159	0.0943825	0.0652534	0.0486916	0.0515659	0.328577	0.259607	0.261752	0.42978	0.186187	0.123072	0.193024	0.145	0.231912	0.139556	0.146259	0.12883	0.355449	0.00723375	0.104684	0.0789074	0.16083	0.208213	0.406719
CG2818	0.106717	0.172855	0.110124	0.170828	0.0430894	0.132138	0.0968257	0.0399185	0.114754	0.114774	0.228393	0.104127	0.105235	0.231165	0.0484369	0.106069	0.193513	0.13512	0.062111	0.0957188	0.138271	0.0747317	0.127185	0.199865	0.143699	0
CG2839	0.0823272	0.0630132	0.105959	0.0909184	0.177276	0.157017	0.0520678	0.233146	0	0.399124	0.632802	0.176045	0.241911	1.31734	0.182792	0.094733	0.191583	0.665641	0	0.0822822	0.0834332	0.0980854	0.0711165	0.1185	0.21856	0.991534
CG2852	9.0329	14.2769	9.66988	8.90119	9.29837	8.84541	11.2377	21.7838	26.2062	21.9331	21.5138	22.5038	16.53	22.1421	23.8864	20.7675	20.7906	22.1326	17.0407	17.0365	20.1959	13.5954	24.6851	28.7508	21.0292	26.9152
CG2862	3.06599	4.66026	3.36778	3.68201	3.64312	3.88593	4.06728	2.86025	2.77092	2.61556	1.8618	3.34105	2.83	1.9229	3.08747	2.95683	3.67436	2.68789	3.37338	3.01948	3.82696	3.69853	2.24074	2.57688	3.87418	3.87435
CG2865	5.90962	4.07495	4.92772	7.34488	7.82369	4.0164	3.94002	2.7285	3.05155	3.27351	2.97654	2.85052	2.416	2.46198	2.04832	2.764	1.50471	3.09259	1.99715	0.93655	1.90263	4.12729	2.36583	5.02008	3.05212	0.880934
CG2909	0.114216	0.216139	0.0498441	0.0524525	0.0668568	0.0253547	0.0544318	0.0440608	0.0193485	0.0494127	0	0.0624068	0.0689597	0.0308377	0	0.0935796	0.0359367	0.131014	0.0627202	0.07584	0.0166074	0.155167	0.0487385	0.18012	0.111498	0
CG2915	0.439339	0.226562	0.283506	0.319635	0.413714	0.630883	0.693919	0.441864	0.416023	0.596144	0.297865	0.675863	0.960895	0.514732	0.599588	0.662928	0.78996	0.719188	0.669203	0.3918	0.713104	0.49127	0.405818	0.661863	0.238704	1.47284
CG2918	1.39385	1.06698	1.46235	1.28582	1.10622	1.68541	1.47279	3.17619	2.41482	2.67724	2.16839	2.43775	3.35211	1.34199	2.30562	2.13844	2.72858	4.11224	2.08957	3.32752	2.62112	1.92909	1.61176	1.85696	2.28412	3.98548
CG2924	1.52438	0.804653	1.85664	1.65972	1.44207	1.35064	1.11524	1.69643	1.55958	1.77374	1.58713	1.45717	1.76226	1.58028	1.81753	1.51727	1.75508	1.40052	1.79932	1.59394	1.45635	1.93479	1.74291	1.89748	0.921387	0.984378
CG2926	2.6524	1.49584	1.89191	2.12814	1.8047	2.18105	2.54356	2.34224	1.81632	2.76778	2.84042	2.91482	3.21983	2.21121	2.19771	1.83447	1.81219	2.46585	1.99621	2.24769	1.96046	2.68481	1.67188	2.05653	2.39083	1.20018
CG2931	0.0751377	0.0632035	0.142502	0.151679	0.218098	0.136197	0.34729	0.139112	0.130275	0.248944	0.10951	0.197392	0.0406418	0.00511502	0.142822	0.144995	0.110079	0.119839	0.113297	0.251798	0.152197	0.058418	0.222387	0.204868	0.142741	0
CG2943	0.24137	0.0561866	0.194715	0.198514	0.0872969	0.189781	0.237914	0.218043	0.172327	0.205817	0.268379	0.17093	0.170919	0.136972	0.0486755	0.0734849	0.128181	0.15941	0.148406	0.342863	0.245522	0.146895	0.203338	0.169317	0.0791711	0.125116
CG2970	0.304135	0.253288	0.201979	0.198476	0.213026	0.335253	0.0748241	0.326355	0.157407	0.215411	0.132849	0.206694	0.273364	0.119848	0.265242	0.156036	0.227444	0.230142	0.153715	0.229528	0.302968	0	0.296764	0.205628	0.138774	0.248657
CG2972	0.0564033	0.207765	0.106888	0.298613	0.158583	0.23152	0.200893	0.330127	0.185398	0.114786	0.132217	0.123051	0.037563	0.136492	0.175171	0.118956	0.0963423	0.279924	0.116689	0.0500842	0.0839616	0.282812	0.103193	0.255006	0.200806	0.0518828
CG2974	0.0953453	0.0771321	0.0748441	0.116693	0.11221	0.076451	0.122953	0.0734879	0.0948384	0.0652377	0.162873	0.147029	0.102584	0.0857337	0.0715942	0.0863968	0.0813347	0.133183	0.0832245	0.0821912	0.0929644	0	0.13684	0.161129	0.178315	0
CG2991	0.62748	0.65352	0.483361	0.473009	0.56248	0.431041	0.448601	0.393153	0.482171	0.394174	0.765738	0.546757	0.443349	0.319927	0.303573	0.427905	0.344365	0.380176	0.233347	0.51347	0.36562	0.980469	0.591242	0.29137	0.443755	1.71358
CG30007	0.192488	0.172257	0.0585032	0.148456	0.145052	0.20522	0.244368	0.222182	0.280057	0.267243	0.228655	0.143074	0.151187	0.197688	0.0574659	0.114854	0.16998	0.225859	0.156858	0.193364	0.101636	0.210282	0.244598	0.388653	0.313782	0
CG30015	0.567809	0.48031	0.550696	0.397188	0.354422	0.570993	0.484623	0.476789	0.257889	0.365686	0.416337	0.557079	0.754248	0.682391	0.453937	0.515017	0.371532	0.4599	0.420705	1.06953	0.602869	0.248608	0.604167	0.747027	0.201221	0
CG30020	0.16959	0.0852467	0.137367	0.17828	0.247527	0.223019	0.25268	0.0892869	0.243498	0.289406	0.256304	0.218776	0.205509	0.22267	0.283443	0.1418	0.167729	0.329934	0.235468	0.238185	0.148139	0	0.247449	0.291116	0.100225	1.30312
CG30069	0.283934	0.327832	0.110848	0.261489	0.42034	0.26005	0.529428	3.92843	1.62104	1.28026	1.27501	0.275465	0.804583	0.542753	0.299248	0.419611	0.689753	0.43823	0.356066	1.36667	1.03643	0.301749	0.414259	0.576533	0.7419	2.02977
CG3008	0.178803	0.506997	0.307069	0.255661	0.110564	0.190134	0.348856	0.272143	0.237758	0.433395	0.0847878	0.0754719	0.312414	0.272552	0.159313	0.167714	0.21817	0.335497	0.557596	0.458927	0.223322	0.233108	0.135888	0.243806	0.521588	0.842397
CG30089	0.180223	0.390271	0.131262	0.119696	0.133389	0.137799	0.250071	0.234584	0.185453	0.29129	0.0542069	0.168182	0.103576	0.124273	0.105022	0.217383	0.159022	0.297187	0.0871665	0.545366	0.317259	0.165814	0.264016	0.0906992	0.237426	0
CG30094	0.0310899	0.102451	0.165434	0.0961203	0.0922065	0.136123	0.105732	0.0166952	0.208636	0.170156	0.155101	0.0703923	0.16308	0.0153916	0.234169	0.0560446	0.0977476	0.0599228	0.189723	0.0109082	0.137298	0.388064	0.0613324	0.203261	0.0241438	0
CG30100	0.163711	0.305231	0.168764	0.266061	0.171196	0.296071	0.406787	0.145554	0.152411	0.248993	0.137438	0.165239	0.313579	0.276835	0.155124	0.0992445	0.140753	0.198595	0.0788984	0.353644	0.318516	0.0373659	0.197477	0.393344	0.42663	0.103766
CG30105	0.0786707	0.0192346	0.0773266	0.0521491	0.0687609	0.150783	0.16391	0.114777	0.158529	0.114898	0.105221	0.108407	0.0667936	0.0659683	0.0457891	0.0416293	0.0843364	0.146579	0.0965304	0.050852	0.148038	0.093341	0.161623	0.0174096	0.102663	0
CG30109	0.0460591	0.298442	0.0118448	0.0932807	0.120461	0.0606939	0.0623869	0.13686	0.211308	0.0523664	0.213097	0.125349	0.232858	0.100378	0.15266	0.0904808	0.186987	0.033313	0.177072	0.224288	0.153848	0.246027	0.0942781	0.0648115	0.0932074	0.0366067
CG3011	0.20364	0.3548	0.460809	0.613023	0.36639	0.544505	0.703436	0.409015	0.386199	0.542724	0.340515	0.45352	0.655472	0.255724	0.38272	0.593736	0.701177	0.465739	0.581931	0.434535	0.564104	0.218079	0.628063	0.411132	0.959171	1.03964
CG30118	0.236573	0.211468	0.560366	0.57583	0.442395	0.633686	0.738037	0.44406	0.570976	0.535179	0.355605	0.513499	0.340784	0.397369	0.200088	0.338359	0.534589	0.587769	0.474139	0.386624	0.435567	0.395391	0.242213	0.245736	0.78787	0.517805
CG30120	0.197259	0.323259	0.17991	0.122005	0.0639136	0.128843	0.0750939	0.109536	0.108421	0.111672	0.162334	0.119046	0.171848	0.0877809	0.124634	0.16076	0.365817	0.141419	0.507867	0.429778	0.11619	0.362925	0.113523	0.200678	0.313157	0.0366067
CG30122	1.48005	0.857189	1.41236	1.65908	1.3338	1.84905	2.35392	1.77371	1.25054	1.92852	1.64417	1.62311	1.8956	1.81792	1.48735	1.27666	1.14243	1.2154	1.26301	1.36126	1.13277	1.99682	1.14462	1.33344	1.04618	1.34413
CG30152	0.130673	0.219477	0.134642	0.136637	0.158003	0.257731	0.0732255	0.355745	0.151811	0.197963	0.102612	0.21023	0.116245	0.122139	0.275354	0.192638	0.14759	0.372399	0.133562	0.219178	0.123894	0.0942467	0.108481	0.0631559	0.143537	0.248657
CG30159	0.212821	0.536771	0.516215	0.283651	0.263821	0.221703	0.336212	0.297384	0.476367	0.455082	0.411821	0.330718	0.218251	0.244181	0.382097	0.251275	0.403356	0.0913189	0.208285	0.470579	0.346767	0.131477	0.155157	0.193322	0.412241	0.923226
CG3016	0.153607	0.0894872	0.164761	0.146043	0.0521875	0.223244	0.261151	0.102025	0.227977	0.084917	0.23614	0.189701	0.228306	0.162815	0.199509	0.165603	0.188797	0.00429878	0.0702803	0.152064	0.18641	0.0189603	0.105218	0.177994	0.11507	0.125116
CG30183	0.140454	0.0334286	0.0739381	0.0821052	0.114749	0.0554208	0.0995324	0.0175215	0.0928417	0.116164	0.0852016	0.0692946	0.113852	0.180252	0.039602	0.0600753	0.084816	0.0528876	0.119722	0.0626618	0.0654021	0.0399373	0.115988	0.0558511	0.110899	0
CG30185	0.228096	0.206752	0.0696921	0.23413	0.238081	0.145588	0.0723388	0.290141	0.0789182	0.207784	0.155713	0.0959228	0.109336	0.103289	0.163068	0.12477	0.169876	0.0837904	0.128611	0.127688	0.242735	0.545192	0.249414	0.267359	0.203648	0
CG30344	0.0340146	0.107955	0.0758028	0.100783	0.105223	0.0672895	0.064158	0.2227	0.0586248	0.0825874	0.245953	0.0218003	0.064032	0.0710881	0.0658948	0.0875045	0.068661	0.0915527	0.0545554	0.0340069	0.100057	0	0.0204283	0.0237724	0.0815146	0.0982801
CG30349	0.31652	0.281052	0.543608	0.533604	0.720227	1.00551	0.921871	0.276774	0.395934	0.29328	0.321032	0.14647	0.419507	0.332808	0.363251	0.318905	0.503079	0.315027	0.406158	0.454314	0.465775	0.372606	0.211163	0.322159	0.559464	0.0366067
CG30377	0.214243	0.14438	0.099331	0.133109	0.20243	0.123386	0.319382	0.129337	0.154071	0.461362	0.138956	0.34742	0.302305	0.316023	0.537763	0.354206	0.167948	0.135028	0.150008	0.0138872	0.246196	0	0.176624	0.157021	0.188976	0
CG3038	0.152365	0.236051	0.15734	0.282727	0.181581	0.36287	0.302535	0.53905	0.330502	0.305976	0.13369	0.32099	0.355721	0.249925	0.195661	0.367375	0.248608	0.239697	0.372675	0.206164	0.24553	0.174291	0.376031	0.589488	0.620372	2.21136
CG30389	0.804185	0.629301	0.51708	0.533534	0.584783	0.430077	0.756593	0.415013	0.585739	0.796276	0.732724	0.545047	0.508783	0.858242	0.7074	0.728919	0.52437	0.609041	0.836503	0.497943	0.577373	1.22358	1.14087	0.442626	0.351493	0.205795
CG30394	0.0760386	0.127162	0.141812	0.234298	0.0833852	0.109727	0.222154	0.261681	0.275747	0.15915	0.13673	0.134057	0.294877	0.309503	0.0856449	0.138829	0.145259	0.0624946	0.107541	0.162764	0.146308	0.457011	0.254062	0	0.375447	0
CG3040	0.0185621	0.12004	0.0175248	0.104726	0	0.0189241	0.0196812	0.0342425	0.207166	0.0336911	0.105382	0.0625048	0.0765583	0.0129626	0.0564747	0.0263046	0.0240476	0.164682	0.0413286	0.029749	0.0741009	0.0368968	0.239643	0.0714723	0.0725364	0.0366067
CG30415	2.17342	2.37108	1.92413	2.60917	2.38199	2.98497	2.06213	2.44652	2.71171	2.07582	1.72535	2.16901	2.0451	2.13627	2.51025	2.6885	2.91049	2.11048	2.99445	2.48912	2.52429	2.33291	2.20267	2.46869	3.2495	3.45998
CG30421	0.15657	0.0956822	0.224547	0.127052	0.0802485	0.208009	0.0931185	0.166987	0.181243	0.214416	0.156066	0.149672	0.304186	0.0707181	0.124921	0.136406	0.175955	0.196592	0.0762607	0.288881	0.0602718	0	0.0600406	0.147288	0.0910438	0
CG30423	0.893539	1.01943	0.954557	0.815052	0.710295	0.749883	0.876802	1.17484	1.24352	1.06574	0.786674	1.09302	0.864064	1.30737	0.761467	1.15382	0.907164	0.904285	0.954393	1.61735	1.27072	0.819402	0.811785	0.846235	0.791348	1.00859
CG30428	0.176687	0.122696	0.128891	0.168775	0.0950731	0.270609	0.293683	0.0724886	0.1965	0.126294	0.0829541	0.214338	0.39007	0.15366	0.0980307	0.172992	0.154232	0.0663664	0.0986986	0.199746	0.169646	0.362989	0.123166	0.233354	0.0885507	0
CG30440	0.0802674	0	0.0871689	0.0608713	0.257993	0.0360021	0.0896441	0.40785	0.444773	0.532627	0.555924	0.579766	0.321923	0.814762	0.510088	0.579956	0.485012	0.462822	0.58006	0.204937	0.597695	0	0.524967	0.309208	0.194705	0
CG3045	0.0293327	0.0562208	0	0.0599471	0.0512888	0.0713173	0.0931038	0.0194634	0.0459828	0.093873	0.209193	0.0408717	0.0353588	0.0581869	0.120733	0.0324522	0.0240616	0.123734	0.111649	0.012693	0.159324	0.0700133	0	0.0247996	0.0905172	0
CG30460	0.176777	0.00990392	0.0583907	0.140367	0.211997	0.165326	0.128512	0.0488746	0.103896	0.0986408	0.177913	0.0877253	0.161467	0.0753202	0.0806988	0.032915	0.0630384	0.066559	0.00616427	0.0378166	0.0816656	0	0.0602846	0.067	0.160675	0
CG30463	0.195363	0.18338	0.135464	0.123717	0.234426	0.0698521	0.15066	0.713395	0.765129	1.24272	0.898457	0.725396	1.07938	2.13116	1.05567	1.47422	1.15738	1.27465	0.80555	1.39769	1.30901	1.40697	0.938693	0.764096	0.320973	0.249848
CG30467	0.0544176	0.0261571	0.105856	0.094034	0.0583967	0.0913785	0.0295278	0.148464	0.100282	0.0930239	0.044375	0.038552	0.0592945	0.0523801	0.0595782	0.0546543	0.136371	0.102565	0.0635502	0.0284684	0.00924786	0.167585	0.0780182	0.1232	0.0328192	0
CG30491	0.0341355	0.0489706	0.0400477	0.0722362	0	0.064171	0.00183478	0.11032	0.00876523	0.0462785	0.0460422	0.0256635	0.0260705	0.0247014	0.0251906	0.00274747	0.0638247	0.0192761	0.0794929	0.0412522	0.0795238	0	0	0.0838966	0.100428	0
CG30497	2.66042	2.62884	2.2244	2.18746	4.76972	2.34405	3.62087	1.24029	0.965369	1.1559	0.226816	0.709735	1.12309	1.19234	1.2538	1.56591	1.55451	1.14963	1.02661	0.898211	2.28799	1.58113	0.734306	1.14717	0.666148	1.49057
CG30499	0.537002	0.809062	0.893255	0.681504	0.678662	0.976628	0.758056	0.521328	0.822489	0.688869	0.868139	0.575783	0.964517	0.896176	0.852827	0.840586	1.00797	0.573935	0.81307	0.636411	0.802985	1.23575	0.791656	0.920762	0.744333	0.329336
CG3061	0.277125	0.327231	0.155169	0.245284	0.326709	0.201394	0.262556	0.153692	0.160655	0.444737	0.133603	0.22335	0.225927	0.175295	0.149532	0.242133	0.243094	0.281566	0.151718	0.520259	0.167298	0.167028	0.0921841	0.19129	0.260393	0.117286
CG3071	0.178741	0.354475	0.270789	0.604092	0.451912	0.497097	0.219155	0.147441	0.131541	0.226413	0.0795773	0.16465	0.376148	0.116331	0.0939045	0.167958	0.223044	0.132597	0.202396	0.112165	0.248261	0.0974341	0.220302	0.272733	0.473221	0.505612
CG3077	0.200749	0.278671	0.194796	0.131498	0.188256	0.180005	0.130841	0.162629	0.125437	0.0556436	0.136158	0.192163	0.269932	0.184012	0.203371	0.127847	0.0937789	0.269183	0.147416	0.807439	0.194454	0.269432	0.114779	0.155072	0.264814	0.346937
CG3097	0.449001	0.182552	0.513916	0.228724	0.16576	0.1542	0.152481	0.0434017	0.0395498	0.217544	0.281026	0.169621	0.376082	0.279926	0.444881	0.211142	0.0722077	0.0409159	0.134712	0.0942893	0.310999	0.108231	0.428378	0.0587431	0.125028	0
CG31028	0.00538519	0.00937623	0	0.0097423	0	0.00188161	0.00347802	0.0195007	0.0412148	0.111318	0.0873919	0.133154	0.0568115	0.144851	0.0133964	0.0689034	0.0875998	0.0902313	0.142924	0.219832	0.106819	0	0.125364	0.0875491	0.185074	0.980932
CG31038	0.411168	0.203239	0.167798	0.137165	0.302684	0.0975681	0.224524	0.28691	0.196319	0.299276	0.240071	0.431373	0.359139	0.439563	0.199013	0.365703	0.25742	0.188705	0.325015	0.390753	0.461137	0.0884361	0.530523	0.237866	0.10183	0
CG31064	0.095148	0.251905	0.0809289	0.110646	0.0405544	0.0845303	0.0782281	0.0253263	0.0509346	0.125073	0	0.0566131	0.0190273	0.0683512	0.0936032	0.0659225	0.0526473	0.0084496	0.14953	0.0521716	0.137437	0.020977	0.0880819	0.0281119	0.0132566	0.0366067
CG3107	0.443713	0.741268	0.474391	0.3324	0.393356	0.44023	0.598634	0.446983	0.214671	0.345156	0.322101	0.260017	0.476948	0.451182	0.30624	0.401185	0.4051	0.481646	0.267873	0.346822	0.306977	0.263134	0.306067	0.476025	0.271779	0.125096
CG31075	0.161123	0.0917152	0.209435	0.072964	0.142225	0.0866816	0.159404	0.582229	0.587368	0.55194	0.175318	0.277317	0.550101	0.496518	0.682437	0.458018	0.64841	0.682432	0.0328974	1.13612	0.642058	0.0983554	0.179097	0.234963	0.550496	0.41038
CG31108	0.11804	0.290623	0.0928301	0.106223	0.0277463	0.120337	0.316876	0.299751	0.224211	0.18175	0.116703	0.184556	0.0770056	0.0350527	0.202882	0.130624	0.12897	0.0978836	0.204237	0.104121	0.140314	0.12858	0.227422	0.0585806	0.145091	0.48771
CG31109	0.0664797	0.149763	0.0912501	0.0806455	0.00769577	0.0687363	0.0359627	0.0831046	0.156037	0.075382	0	0.0481477	0.266322	0.00511502	0.0221753	0.0441543	0.00740822	0.120356	0.12783	0.0421935	0.0426525	0.058418	0.0205031	0.0617815	0.025003	0.719217
CG31121	0.0798703	0.469876	0.0781043	0.0414399	0.284783	0.0101637	0.163862	1.69535	1.44602	1.64581	1.72139	1.65038	1.2777	1.58779	1.39887	1.32372	1.09638	1.76998	1.05927	0.489499	1.05959	0.725552	1.72783	1.13217	0.553712	1.83565
CG31122	0.605334	0.959098	0.715085	0.976243	0.617416	0.682161	0.752953	0.510454	0.572737	0.767656	0.809253	0.867042	0.904527	0.451148	0.612688	0.75036	0.603922	0.58782	0.37667	0.533624	0.78571	0.828494	0.74046	0.52548	0.62163	0.0366067
CG31140	0.22146	0.263883	0.622437	0.326218	0.236066	0.342924	0.275925	0.158485	0.345882	0.225791	0.149793	0.0726041	0.133691	0.141504	0.267782	0.235516	0.173197	0.145374	0.240849	0.0382487	0.126799	0.356042	0.184699	0.200476	0.0870698	0.505612
CG31142	0.193753	0.14999	0.160882	0.373696	0.230984	0.372932	0.208616	0.110201	0.218172	0.198395	0.25984	0.308122	0.310271	0.317676	0.242845	0.388564	0.185575	0.342122	0.495222	0.128826	0.199201	0.765559	0.34196	0.316982	0.231955	0.0904028
CG31176	0.0752046	0.208979	0	0.172479	0.0973035	0.0337678	0	0.112368	0.0681444	0.054119	0.253723	0.0416013	0.140306	0.669519	0.143387	0.441184	0.465385	0.250708	0.370763	0.0119799	0.170376	1.7524	0.269291	0.21261	0.0924438	0.0982801
CG31191	0.00549706	0	0	0.0235775	0.00691494	0	0	0	0	0.00587823	0	0.0214304	0	0	0.00796388	0.0127061	0.00994983	0.0660415	0	0.00531809	0	0	0	0	0	0
CG31195	0.133876	0.217213	0.0952013	0.108721	0.0631332	0.140211	0.197227	0.414685	0.693872	0.662606	0.32961	0.570957	0.672705	0.5821	0.263667	0.532038	0.569141	0.97163	0.44286	1.35237	0.489124	0.666821	0.288197	0.260529	0.683813	0.374963
CG3121	0.114013	0	0.0852838	0.13343	0.0375674	0.0870129	0.0229482	0.209295	0.143812	0.111422	0.208755	0.0416239	0.0317125	0.0353492	0.0459548	0.0628981	0.0696396	0.158608	0.0282973	0.139164	0.1023	0	0	0.0247996	0.206925	0
CG31211	0.281328	0.44794	0.25662	0.242262	0.181888	0.249513	0.325282	0.427028	0.296737	0.506081	0.227526	0.546879	0.401617	0.326102	0.897014	0.457993	0.370151	0.697077	0.442032	0.166164	0.348173	0.111239	0.548635	0.593738	0.318432	1.00681
CG31221	0.049113	0.0893948	0.0148423	0.0608925	0.00937678	0.0772272	0.0726116	0.0437208	0.0370235	0	0.0515745	0.0263606	0.0515904	0.0860408	0.042444	0.040062	0.0119533	0.0483335	0.0122759	0.0507214	0.0349998	0.735679	0.0290461	0.0919853	0.0402443	0
CG31223	0.0396647	0.00574367	0.0326026	0.105252	0.151995	0.183044	0.173397	0.108666	0.14582	0.0913286	0.243795	0.020781	0.181607	0.0121472	0.28463	0.0983395	0.0705737	0.0131943	0.102433	0.0465216	0.162823	0	0.0421919	0.105002	0.0170341	0
CG31224	0.202712	0.347995	0.277717	0.280849	0.203469	0.451677	0.344774	0.333271	0.454051	0.31629	0.548137	0.370019	0.278884	0.355222	0.193924	0.375957	0.394742	0.304116	0.202855	0.473478	0.307248	0.158527	0.485604	0.402964	0.291336	0.736367
CG31229	0.178735	0.215806	0.213298	0.349684	0.214557	0.287233	0.232018	0.494751	0.261117	0.234629	0.22928	0.216049	0.53844	0.450987	0.279215	0.239829	0.444239	0.338468	0.592329	0.381015	0.224485	0.410766	0.360986	0.425271	0.397766	0.286454
CG31301	0.373259	0.504895	0.327963	0.581787	0.546649	0.901596	0.826142	0.574552	0.27405	0.633686	0.511925	0.612443	0.615143	0.474639	0.506933	0.558973	0.760972	0.220737	0.521652	0.308786	0.352355	0.980769	0.632136	0.851915	0.509246	0.327142
CG31320	0.086163	0.423745	0.0903848	0.249893	0.157808	0.316314	0.18411	0.170479	0.190669	0.138363	0.236412	0.183297	0.196718	0.0331061	0.253278	0.145267	0.152675	0.194345	0.0981609	0.147918	0.134392	0	0.17872	0.303564	0.318157	0.248657
CG31324	0.0394972	0.0143408	0.00787433	0.0628544	0.200768	0.0730017	0.0780142	0.0295913	0	0.0305108	0.0265641	0.052843	0.0713088	0.0191316	0.011491	0.0344519	0.0184076	0.0300682	0.0140266	0.477471	0.0541016	0	0.167188	0	0.0315375	2.57793
CG31342	0.148324	0.226246	0.397858	0.19726	0.197082	0.271554	0.119892	0.331914	0.223302	0.390462	0.404107	0.415904	0.447989	0.418536	0.433715	0.312804	0.34674	0.363465	0.342972	0.41034	0.367391	0.376812	0.412289	0.737793	0.349293	1.08981
CG31360	0.0666539	0.169169	0.0704507	0.101726	0.121766	0.203135	0.189377	0.40322	0.271739	0.162397	0.110064	0.179534	0.117612	0.309571	0.178928	0.179589	0.156347	0.262904	0.329276	0.361893	0.315794	0.0934815	0.239463	0.39734	0.129117	0.215519
CG31365	0.266991	0.123069	0.204655	0.196587	0.112695	0.148583	0.162486	0.17716	0.110112	0.181807	0.162036	0.285384	0.143096	0.097867	0.215459	0.213404	0.127314	0.238014	0.153608	0.107286	0.117185	0.0563261	0.217099	0.209605	0.227433	0
CG31368	0.203504	0.0344506	0.281318	0.209142	0.129916	0.188679	0.155582	0.336696	0.1187	0.28875	0.336111	0.198856	0.135238	0.15529	0.246622	0.0577223	0.0708003	0.0966716	0.103136	0.158893	0.101786	0.188715	0.0409288	0.252073	0.262772	0.409826
CG31388	0.0399457	0.0892403	0.0830838	0.111196	0.0413576	0.0410954	0.0550089	0.0400335	0.11765	0.0658388	0.0993423	0.114861	0.2009	0.0715234	0.0920056	0.0413276	0.0618376	0.0579401	0	0.0844778	0.00339246	0.0334995	0	0.0427672	0.0392542	0
CG31414	0	0	0.023955	0.00992339	0	0	0.0583546	0.0168323	0.0346362	0.0395717	0	0.00459619	0.00982631	0	0.0392906	0.00190264	0	0.0204794	0	0.0299202	0	0	0	0	0.051079	0
CG31460	0.105746	0.479536	0.194066	0.235837	0.111842	0.174318	0.177807	0.347719	0.247095	0.441306	0.337329	0.471148	0.416169	0.0809638	0.448356	0.400337	0.312143	0.443632	0.304154	0.547857	0.192022	0.0559751	0.400507	0.326955	0.367765	0.10982
CG31467	0.0436416	0.0990619	0	0.0218976	0.041015	0.0542454	0	0.006432	0.0291695	0.0468585	0	0.0198802	0.00820521	0	0.0213998	0.0186577	0.0543128	0.025121	0.00909101	0.0142524	0.0152475	0	0	0.0252125	0.0209754	0.0982801
CG31475	0.0395115	0.0139525	0.0244708	0.0190476	0.0538527	0.0140289	0.0254279	0.268538	0.173811	0.169464	0.385776	0.403753	0.319834	0.680087	0.0456657	0.302989	0.19783	0.184379	0.221292	0.173356	0.201469	0.935569	0.316479	0.238632	0.103199	0.0518828
CG31510	0.448584	0.476906	0.326073	0.330031	0.303036	0.371471	0.606442	0.340963	0.193379	0.361814	0.316471	0.339919	0.260507	0.178496	0.186865	0.280437	0.311917	0.196569	0.348849	0.250022	0.27765	0.0747317	0.12013	0.170487	0.319594	0.0904028
CG31522	0.0352776	0.158571	0.211422	0.192975	0.156948	0.140924	0.0488664	0.236366	0.193073	0.20471	0.217346	0.251371	0.209698	0.184203	0.474696	0.353932	0.242073	0.315648	0.228615	0.107977	0.0817535	0.020977	0.452604	0.354338	0.43386	3.47279
CG31523	0.239151	0.0874427	0.379664	0.357816	0.431773	0.409077	0.325291	0.154548	0.327379	0.329943	0.186719	0.282465	0.160177	0.205143	0.258759	0.3428	0.170707	0.251058	0.318125	0.228201	0.178972	0.325911	0.288257	0.163408	0.15411	0.28505
CG31548	0.184682	0.100863	0.330906	0.328808	0.293127	0.356794	0.226913	0.0958011	0.165628	0.194681	0.263372	0.237842	0.405363	0.397018	0.25901	0.144962	0.173625	0.221914	0.396794	0.539853	0.269656	0	0.053177	0.152048	0.131201	0.617867
CG31549	0.187993	0.218698	0.138963	0.178827	0.140544	0.283918	0.179446	0.322601	0.0398202	0.134371	0.118658	0.106206	0.0700216	0.143965	0.105874	0.119882	0.0655364	0.170761	0.148457	0.177796	0.149197	0.020977	0.182881	0.379857	0.179816	0
CG31550	0.241058	0.212256	0.209843	0.334558	0.197547	0.247123	0.589675	0.485817	0.171847	0.389748	0.514045	0.244457	0.377628	0.45552	0.244684	0.285581	0.265342	0.220908	0.434806	0.125593	0.274043	0.17558	0.236294	0.201463	0.279616	0.0518828
CG31551	0.10807	0.367332	0.181362	0.189587	0.147576	0.206025	0.100304	0.0248153	0.22932	0.169285	0.442266	0.183331	0.162217	0.218145	0.203952	0.182717	0.152566	0.142733	0.220011	0.358581	0.152444	0	0.0695541	0.0464685	0.12232	0
CG3163	0.0592589	0.305019	0.167103	0.114513	0.225012	0.1089	0.0704396	0.219677	0.114042	0.0827966	0.250773	0.141045	0.116836	0.120432	0.0689935	0.14739	0.0796848	0.163352	0.0304113	0.143133	0.0532524	0.154708	0.161497	0.115256	0.0619666	0
CG31635	0.547932	0.690411	0.59903	0.521706	0.799892	0.502547	0.911588	0.509379	0.707197	0.597102	0.639712	0.519693	0.581694	0.434093	0.56257	0.476176	0.530653	0.661811	0.554577	0.553998	0.559348	0.313409	0.565293	0.609339	0.329468	0.505612
CG31637	0.152377	0.209149	0.108979	0.131953	0.0542421	0.213259	0.21279	0.100251	0.203905	0.309116	0.296535	0.139766	0.179725	0.122123	0.138749	0.175415	0.23489	0.403605	0.0983311	0.230217	0.173523	0.0558571	0.396159	0.137754	0.0401548	0.307815
CG31638	0.139803	0.127687	0.228595	0.227899	0.139017	0.274328	0.289026	0.274148	0.356112	0.379882	0.260601	0.196708	0.274127	0.0845659	0.216772	0.210424	0.159966	0.0977278	0.079334	0.0953588	0.144031	0.296423	0.276949	0.223793	0.137028	0.0518828
CG3164	0.400269	0.193381	0.292266	0.322639	0.234688	0.27074	0.324056	0.307545	0.349703	0.383195	0.362279	0.28348	0.402077	0.27054	0.205441	0.336605	0.252663	0.418386	0.454448	0.395653	0.448865	0.0884361	0.287192	0.42869	0.319655	0.751208
CG3165	0.153013	0.0992335	0.0469188	0.111819	0.11551	0.268749	0.280097	0.0708583	0.069995	0.163142	0.282668	0.228377	0.120812	0.0980321	0.176445	0.162162	0.196637	0.268527	0.290663	0.385801	0.327139	0.209845	0.192013	0.260312	0.229294	0
CG31650	0.780352	0.370462	0.706263	0.787704	0.668793	0.842161	0.700831	0.761897	0.564051	0.735049	0.438426	0.579532	0.821673	0.417676	0.277527	0.496207	0.470035	0.793343	0.204339	0.854515	0.556845	0.96801	0.433952	0.75698	0.385295	1.49522
CG31673	0.0884767	0.0621983	0.0111545	0.0896923	0.113789	0.130755	0.193931	0.223366	0.0890501	0.129354	0.199844	0.145956	0.0463686	0.200245	0.119263	0.124314	0.208135	0.190709	0.236821	0.401196	0.202592	0.171251	0.153036	0.126037	0.26145	0
CG31678	0.046349	0.0796293	0.0634035	0.0618671	0.0645618	0.0999456	0.0372571	0.091284	0.059827	0.135991	0.0631154	0.0687532	0.0145261	0.042218	0.0315086	0.0691092	0.136642	0.0766319	0.0120479	0.238419	0.102428	0	0.0302679	0.203198	0.0936134	0.0982801
CG3168	0.0941783	0.181108	0.0985768	0.17926	0.137177	0.0524967	0.177984	0.884944	0.171091	0.817298	1.20945	0.234723	0.257595	0.318937	0.158378	0.337984	0.215627	0.118072	0.291256	0.324095	0.605189	0.0745212	0.140276	0.0598714	0.227137	0
CG31688	0.0406418	0	0.0114712	0.0987451	0.0134998	0.147423	0.0885694	0.0774024	0.111404	0.0923479	0.107887	0.0746079	0.0836785	0.156565	0.0813316	0.0728967	0.0787281	0.0981293	0.0563308	0.0899965	0.0693536	0	0.136021	0.0173475	0.0553825	0
CG31694	0.438286	0.555179	0.232834	0.433832	0.356629	0.420099	0.512417	0.186801	0.366701	0.342398	0.301392	0.335932	0.442001	0.537506	0.572364	0.182888	0.435246	0.235972	0.535338	0.710667	0.325954	0.636181	0.132223	0.133253	0.609185	0.557495
CG31705	0.206517	0.185631	0.274942	0.0660708	0.116405	0.129004	0.136693	0	0.0120799	0.0164291	0	0.0419218	0.0735442	0.0194488	0	0.0317814	0.0814761	0.108837	0.123645	0.662181	0.247912	0.16208	0.0157604	0	0.294871	0.178892
CG31710	0.745445	0.730997	0.561304	0.763996	0.929368	0.865523	0.60535	0.768522	0.845311	1.08199	1.34429	1.05938	0.805389	0.864322	0.820826	0.89776	0.775782	0.588021	0.935196	1.46937	0.817609	0.231775	0.861017	0.538469	0.485371	0.753198
CG31712	0.854686	0.473465	0.733994	0.917054	0.624594	1.0022	0.931037	1.39887	1.51081	1.67932	1.2334	1.0832	1.3231	1.17438	0.890207	1.05707	0.912612	1.60515	0.83453	0.868618	0.859384	1.25744	1.25822	1.69636	1.1743	1.38435
CG31715	0.922676	1.20374	0.895056	0.998671	0.748946	0.74795	0.67088	1.27549	1.48265	1.38861	1.23531	1.72132	1.5112	0.965436	1.29916	1.6778	1.48541	1.37072	1.94807	1.73992	1.31101	2.45508	1.00539	1.75729	1.09278	0.517321
CG31717	0.366056	0.038721	0.215862	0.373026	0.29803	0.174457	0.186925	0.134321	0.0218942	0.174298	0.0720607	0.104333	0.00779231	0.117693	0.100468	0.130448	0.13024	0.0993134	0.200539	0.212904	0.123307	0.138488	0.286267	0.0563735	0.139929	0
CG31739	0.32178	0.260506	0.235287	0.308072	0.28707	0.338485	0.36403	0.221473	0.19133	0.289047	0.498529	0.190041	0.278499	0.0949825	0.272046	0.271838	0.264382	0.149183	0.16237	0.148133	0.189292	0.37617	0.201013	0.255039	0.290011	0.286838
CG31800	0.223848	0.27104	0.115445	0.176551	0.162556	0.31918	0.235546	0.080908	0.151966	0.111255	0.1324	0.0979739	0.146174	0.151157	0.0349454	0.123104	0.200487	0.0693939	0.234325	0.116426	0.130924	0.0368968	0.206448	0.0618898	0.367799	0.248657
CG31815	0.260885	0.447388	0.189161	0.179617	0.168234	0.146081	0.189846	0.347882	0.205279	0.275236	0.0113911	0.215661	0.628928	0.0403388	0.509407	0.103498	0.286137	0.639268	0.169774	0.418015	0.180748	0	0.0112704	0.0230512	0.056021	1.49522
CG31817	0.0755642	0.0605455	0.152281	0.213729	0.282919	0.0252977	0.197104	0.122069	0.106181	0.201771	0.161562	0.182824	0.120994	0.170329	0.165254	0.0933663	0.190692	0.300962	0.0772176	0.118501	0.136991	0.172586	0.162384	0.169838	0.320374	0
CG31855	0.234468	0.384945	0.160094	0.147493	0.161367	0.287854	0.146301	0.24335	0.338519	0.199588	0.296604	0.209098	0.242727	0.105275	0.176422	0.291956	0.199868	0.116303	0.472317	0.141209	0.28142	0.328479	0.233302	0.351455	0.327817	0
CG31869	0.0461418	0.119883	0.0292395	0.0724446	0.116285	0.0598751	0.14743	1.36724	0.522955	0.521429	0.576499	1.23098	0.908057	1.01119	0.922935	1.65411	0.987485	2.64875	1.34215	1.66258	1.06448	0.14998	0.839018	0.486627	0.458094	1.29741
CG31908	0.326847	0.400175	0.308666	0.445109	0.250887	0.271087	0.601451	0.147794	0.408724	0.445963	0.159082	0.387307	0.560298	0.262297	0.445607	0.302799	0.363102	0.281812	0.402076	0.509579	0.305138	0.0370148	0.455356	0.423869	0.300066	0.215519
CG31917	0.747512	0.60881	0.678279	0.697958	0.535949	0.606993	0.751912	0.705921	0.760669	0.434654	0.293575	0.528229	0.529293	0.330188	0.653127	0.541887	0.560815	0.63615	0.427684	0.681253	0.74699	0.184349	0.536902	0.697466	0.664595	1.08677
CG3192	0.654814	1.53591	0.605529	0.855714	0.670567	0.73096	0.705867	0.235286	0.663501	0.380908	0.741625	0.525638	0.311641	0.678466	0.270159	0.50002	0.782838	0.33919	0.530879	0.750954	0.361475	0.387128	0.574912	0.816905	0.844345	2.09055
CG31922	0.073335	0.0775807	0.0297425	0.0682126	0.053354	0.0726092	0.14079	0.261702	0.0606548	0.0981699	0.056687	0.12203	0.0354633	0.16592	0.039317	0.166153	0.0445776	0.155895	0.139444	0.132929	0.156351	0.0523418	0.0624011	0.0532232	0.0238638	0.0366067
CG31935	0.0726461	0	0.10722	0.0795836	0.0418494	0.0623618	0.0839876	0.0475261	0.0560964	0.0607769	0	0.0760363	0.115808	0.0403509	0.00888729	0.0265814	0.0189041	0.027282	0.135384	0.0263556	0.00411972	0.114666	0.106413	0.085659	0.0363967	0.217412
CG31950	0.0745376	0.381034	0.146608	0.205765	0.0914504	0.166171	0.158004	0.142185	0.158918	0.261231	0.0385892	0.109521	0.110258	0.0266045	0.195577	0.142907	0.166518	0.147372	0.225744	0.400342	0.150355	0.0412256	0.0662921	0.0527716	0.248529	0
CG31957	0.0738504	0	0.175613	0.157799	0.206753	0.122087	0.234076	0.127706	0.0799934	0.0807447	0.0261471	0.115116	0.128568	0.231939	0.294934	0.116491	0.158158	0.0456778	0.126121	0.057437	0.132471	0.107603	0.171523	0.0363246	0.200361	0.0518828
CG31961	0.226327	0.101117	0.203154	0.203182	0.253765	0.137105	0.100706	0.15637	0.129424	0.198808	0.19656	0.130963	0.246991	0.166222	0.261425	0.260202	0.141985	0.0490801	0.0759966	0.202897	0.309884	0	0.323318	0.12679	0.251776	1.34531
CG3198	0.852035	1.19006	0.692453	1.08914	0.914324	0.879234	1.08846	0.864074	1.23339	1.36407	0.970826	1.19616	1.42174	0.668458	0.871375	1.25018	0.882838	1.04271	1.26183	0.60406	1.06234	0.68755	0.916389	1.15586	0.964798	0.0732134
CG31997	0.265213	0.964246	0.121795	0.174797	0.417289	0.175601	0.347336	3.08384	1.83362	2.44581	1.81132	3.68516	3.97879	3.06688	1.831	3.74025	5.08842	5.88604	2.09835	3.21911	5.59739	0.943489	3.70946	1.36769	1.41939	4.87663
CG31998	0.454897	0.191189	0.454837	0.621476	0.578847	0.475147	0.644869	0.428373	0.427962	0.637234	0.535865	0.61173	0.74273	0.570379	0.454416	0.510237	0.453522	0.456741	0.426327	0.270183	0.501063	0.182892	0.412261	0.326018	0.37079	0
CG31999	0.437155	0.399704	0.168634	0.255777	0.179821	0.186537	0.393977	0.0415935	0.0079908	0.0266446	0	0.031782	0.0504383	0.125233	0.0859448	0.00389278	0	0.0622493	0	0.004027	0.0109439	0	0.0286051	0.0992615	0.0276243	0
CG32000	0.716286	1.47768	1.05781	1.05919	1.00176	1.11361	1.26025	1.18941	1.16933	1.37746	1.49356	1.38199	0.839047	1.00249	1.34662	1.21171	1.21677	1.4799	0.942454	0.841378	1.62368	1.42176	1.2327	1.32194	1.10596	0.672188
CG32022	0.150196	0.16911	0.081488	0.11073	0.158832	0.16171	0.0206306	0.104837	0.083839	0.222402	0.0765455	0.0628579	0.0399177	0.0239271	0.0939252	0.0791317	0.0997215	0.0864138	0.103252	0.207129	0.107391	0	0.207179	0.0839285	0.0876077	0.348153
CG32039	0.228288	0.0906739	0.238553	0.182461	0.402268	0.301189	0.154375	0.0789503	0.0587395	0.0374538	0	0.025137	0	0.0393195	0.189105	0.0753011	0.0831185	0.114127	0	0.0280516	0.0510647	0.546269	0.0455837	0	0.0985449	0.0366067
CG32066	1.32336	0.712976	1.06441	1.23804	1.03047	1.21931	0.620816	0.610024	0.674686	0.88238	0.598202	0.771637	0.766414	1.08826	1.04383	0.852034	0.731366	1.14933	0.85839	0.718795	0.812967	1.24535	1.18741	1.40193	1.39922	0.944689
CG32068	0.0633854	0	0.0198708	0.0221299	0	0.0853585	0.0510473	0.0222421	0.0150424	0.0186581	0.043884	0.0610407	0.0299996	0.0274766	0.0277135	0.0428875	0.0475605	0.0426387	0.00616427	0.0660098	0.0589493	0	0.0313121	0.00870286	0.100621	0.0366067
CG32069	0.338078	0.283245	0.424102	0.369841	0.364566	0.45795	0.143676	0.662891	0.292801	0.47151	0.241326	0.517449	0.430189	0.377038	0.459471	0.468669	0.591214	0.479331	0.548872	0.599747	0.526485	0.608095	0.351572	0.394421	0.516985	0.304055
CG32082	1.02028	1.95235	0.684412	0.884216	1.99653	0.890755	0.262824	1.22876	1.33125	1.5616	1.44626	1.51373	1.21234	1.76325	1.7884	1.17757	1.60638	0.96472	1.38307	2.02884	1.06979	0.336249	1.3479	1.30404	1.33472	0.402355
CG3209	0.395968	0.32093	0.31236	0.330826	0.301398	0.36433	0.242736	0.303721	0.131738	0.24796	0.224262	0.18214	0.184508	0.28929	0.12855	0.19657	0.294431	0.326037	0.186632	0.357237	0.123511	0.300317	0.406366	0.226079	0.125797	0.0366067
CG32091	0.0754588	0.200133	0.0502074	0.0696419	0.178935	0.0331517	0.0526048	0.293463	0.144525	0.701679	0.49016	0.501275	0.818565	0.651004	0.387175	0.886625	0.648881	0.922063	1.09608	0.383565	0.930462	0.11076	0.24316	0.344984	0.25504	2.79855
CG32100	0.10258	0.234428	0.0822382	0.119048	0.105166	0.0976559	0.0787939	0.152274	0.192486	0.0874211	0.126229	0.0901307	0.165122	0.0510265	0.078913	0.15394	0.111417	0.016425	0.269192	0.108008	0.178133	0.0739117	0.208131	0.168988	0.0816562	0.0366067
CG32103	1.14051	1.1329	1.13169	1.21394	1.0233	1.75647	1.56148	0.933047	1.17185	0.786989	1.27743	1.08077	1.01674	0.995956	0.934526	1.23002	1.22861	1.03305	0.713868	0.74244	1.01985	1.14399	1.499	1.25403	1.11373	2.53874
CG32104	0.0671796	0.182131	0.129651	0.197075	0.0442249	0.173404	0.150128	0.112062	0.160942	0.225741	0.0949994	0.122432	0.275798	0.231463	0.0864949	0.0627858	0.0790876	0.119574	0.0590747	0.0715595	0.200045	0.0793951	0.0144018	0.13079	0.107589	0
CG32109	0.11714	0.176725	0.184475	0.0708016	0.125997	0.186427	0.0993291	0.0886886	0.110585	0.171657	0.28408	0.160758	0.0841682	0	0.43745	0.0857671	0.111205	0.0612895	0.149784	0.170144	0.160321	0	0.0837369	0.106638	0.232447	0.080679
CG32113	0.180861	0.197956	0.0391015	0.106031	0.182402	0.20132	0.392324	0.0577614	0.184688	0.0634668	0.0213997	0.088968	0.0680982	0.0656868	0.151996	0.213917	0.231053	0.0534098	0.0138907	0.209574	0.110536	0	0.0866168	0.111059	0.0712254	0
CG32137	0.00554676	0.271592	0.0679651	0.0388329	0.052256	0.0549583	0.0179423	0.202494	0.298764	0.794185	1.09484	0.453735	0.970221	0.49595	0.714503	0.817993	0.671691	0.450198	1.01307	0.91621	1.04375	0.550071	0.818036	0.444126	0.919679	0.0904028
CG32138	3.01205	2.63824	2.98875	2.7784	3.75926	2.89544	4.34345	1.7171	2.54048	2.54638	2.48247	2.31506	2.43804	2.00797	2.38896	2.145	2.4785	1.86659	1.45939	3.66652	2.1409	1.00222	2.37784	1.73681	3.05421	2.83641
CG3214	0.539787	0.518482	0.670361	0.766443	0.596984	0.839604	0.870178	0.568547	0.7421	0.538865	0.723342	0.600088	0.47305	0.306995	0.475639	0.513338	0.558959	0.404761	0.611966	0.433927	0.574598	1.2192	0.282523	0.484197	0.58878	0.461708
CG32147	0.226251	0.151992	0.178582	0.314509	0.392941	0.272973	0.147993	0.292049	0.125907	0.119272	0.0426505	0.178548	0.151213	0.168419	0.148151	0.126293	0.154492	0.0839576	0.114429	0.207541	0.192562	0.0785914	0.175385	0.156654	0.0359626	0.658911
CG32164	0.235582	0.0606303	0.152596	0.220125	0.133591	0.259362	0.144316	0.0960417	0.160838	0.0965306	0.0171477	0.121561	0.237194	0.205014	0.167228	0.0999345	0.220276	0.135575	0.178455	0.161994	0.058345	0.0189603	0.047684	0.0947434	0.193402	0.161722
CG32176	0.157977	0.130496	0.219055	0.308249	0.291673	0.497481	0.551025	0.25642	0.344242	0.337193	0.113003	0.271482	0.159987	0.104411	0.172818	0.28252	0.196067	0.16278	0.54969	0.18009	0.247087	0.613604	0.133872	0.331258	0.160897	0.080679
CG32202	0.236091	0.197197	0.143278	0.273031	0.229432	0.196253	0.214799	0.0955861	0.144114	0.202535	0.0817762	0.208862	0.0270984	0.126082	0.122635	0.263595	0.128019	0.115806	0.177301	0.0663041	0.247612	0	0.105605	0.148902	0.432114	0
CG3223	0.132869	0.0915223	0.0675314	0.113703	0.0980673	0.129385	0.0804772	0.253044	0.101565	0.163534	0.0556657	0.111525	0.0825545	0.335318	0.205725	0.0703217	0.174594	0.107605	0.0563357	0.153059	0.0450421	0.279869	0.0302398	0.115566	0.105461	0
CG32230	2.64816	2.5008	2.31366	2.95753	2.63125	2.69399	2.5274	1.63518	2.76129	2.28451	2.56399	2.70122	2.51338	1.73467	2.43022	2.48792	2.86733	2.40841	2.60209	2.43076	2.63974	2.04494	2.71748	2.35751	3.15915	2.79589
CG3224	0.329821	0.830139	0.480896	0.621367	0.470026	0.546321	0.685308	0.774434	0.482386	0.550985	0.471149	0.727018	0.626457	0.876476	0.531368	0.575932	0.728525	0.433944	0.599708	0.53955	0.471158	0.0189603	0.20725	0.437659	1.0676	0.0884895
CG32243	0.1526	0.22791	0.18144	0.301883	0.0958228	0.281519	0.237703	0.120709	0.184	0.236093	0.189495	0.258496	0.239344	0.177186	0.1452	0.1437	0.231841	0.190593	0.171101	0.334151	0.229028	0.141816	0.270406	0.095848	0.505788	0.0732134
CG3226	0.775646	0.70987	0.572912	0.69512	0.461059	1.37858	1.05704	0.710573	0.776142	0.718281	0.742522	0.801161	0.568923	0.434488	0.616099	0.707332	0.771128	0.705366	0.461879	0.417463	0.572748	0.746341	0.415978	0.557762	0.636857	0.337147
CG32264	2.24225	1.30319	2.36565	2.37208	1.88739	2.1256	1.44971	2.60191	3.37665	2.69995	2.22095	2.19775	2.36468	2.34219	2.29817	2.21701	2.26328	1.99042	2.18417	2.56702	2.16738	3.53324	2.81978	2.5792	1.55837	2.13821
CG32267	1.95992	1.78891	1.94449	2.73538	1.99775	2.59241	1.34653	1.4913	1.63889	1.75689	1.37134	1.63901	1.56121	1.7787	1.78955	1.79075	1.99992	1.82522	2.12036	1.58161	1.65774	0.796726	1.52566	1.91183	2.10782	1.62362
CG32276	0.708326	0.572203	0.584436	0.618693	0.396034	0.583399	0.372863	1.13507	1.5461	1.30125	1.19631	1.30996	0.952127	1.01351	1.18517	1.54338	1.37225	1.40055	0.85648	2.93933	1.47865	0.262856	0.845228	0.61687	1.69004	1.76178
CG32278	0.197091	0.0815581	0.270369	0.400825	0.106859	0.466873	0.219615	0.153388	0.223357	0.119034	0.0121176	0.0928401	0.265796	0.107833	0.112324	0.158853	0.184115	0.128957	0.118232	0.282613	0.18692	0.100982	0.208293	0.161985	0.0649353	0.0884895
CG32280	0.720143	0.0978755	0.371911	0.505147	0.515527	0.393934	0.435941	0.140076	0.306122	0.24555	0.294061	0.265422	0.171565	0.176635	0.0724615	0.16212	0.258159	0.157374	0.0532395	0.298092	0.458048	0.317499	0.151859	0.181094	0.411872	0.296609
CG32344	0.538941	0.235609	0.195161	0.459179	0.331512	0.561321	0.706633	0.484889	0.159448	0.285408	0.27624	0.313859	0.342565	0.308408	0.265929	0.147349	0.343961	0.346917	0.257804	0.198191	0.268054	0.298979	0.335097	0.265967	0.341099	0
CG32350	0.202713	0.0999715	0.200067	0.190691	0.209952	0.182591	0.0487972	0.311826	0.40336	0.421918	0.279917	0.229112	0.231825	0.165284	0.333131	0.225475	0.273563	0.46395	0.346607	0.329067	0.373583	0.413855	0.287981	0.259177	0.358898	0.080679
CG32354	0.185479	0	0.167932	0.246409	0.316093	0.234411	0.199651	0	0.292871	0.14542	0.0914714	0.0431643	0.154737	0.0087189	0.207694	0.0798916	0.0163396	0.0114599	0	0.250748	0	0.0884361	0.253711	0.187537	0.0378986	0
CG32365	0.511844	0.128069	0.0368764	0.0540216	0.146822	0.0483416	0.0886724	0.401448	0.206622	0.155831	0	0.191721	0.285899	0.0784807	0.233899	0.109885	0.155584	0.112675	0.160174	0.322142	0.162753	0.212668	0.0809491	0.5337	0.84287	0.451918
CG32369	1.96394	1.46835	2.65628	2.26869	2.63378	1.42985	1.31404	1.76321	1.74579	1.74741	1.46547	1.33707	1.97872	1.54091	2.01146	1.84698	1.28425	1.22065	1.4706	0.678249	1.56737	1.10896	1.14873	1.3405	1.43091	3.3738
CG32409	0.210255	0.263549	0.20452	0.362921	0.351466	0.57007	0.591936	0.372116	0.559537	0.390986	0.54143	0.446758	0.429047	0.125709	0.354671	0.284676	0.406197	0.226541	0.730285	0.206267	0.317148	0.275247	0.296609	0.304647	0.870176	0.18677
CG32425	0.904014	0.711883	1.13948	1.15061	1.38036	1.07729	1.03551	0.587871	0.817026	0.760905	1.07454	0.930812	0.622961	0.73318	0.612535	0.709844	0.523052	0.705087	0.381372	0.343684	0.589603	1.08225	0.663612	0.994335	0.822625	0.103766
CG32428	0.512362	0.919486	0.605904	0.729844	0.625232	0.717798	0.712643	0.405385	0.524668	0.415496	0.313922	0.386604	0.754763	0.453962	0.276339	0.492632	0.427568	0.469341	0.384975	0.324674	0.257614	0.498012	0.430469	0.212556	0.624085	0.539593
CG32441	0.769889	0.963683	0.731033	0.622706	0.710607	0.820317	0.638151	0.859784	0.676987	0.88795	0.569742	0.6575	0.939235	0.79471	0.878383	0.775365	0.744299	0.897916	0.680116	0.787772	0.637721	0.269413	0.580789	0.859086	0.841283	0.223396
CG32442	0.0862609	0.106364	0.0713455	0.115022	0.137161	0.0721919	0.20081	0.072273	0.0747048	0.0489361	0.0449446	0.0727867	0.111435	0.159847	0.134569	0.128715	0.109872	0.0434278	0.0656879	0.0849479	0.152314	0	0.124462	0.0485483	0.0639266	0
CG32447	0.0787084	0.187014	0	0.0259075	0.0215779	0	0.0279327	0.209091	0.162497	0.853521	0.51592	0.586271	0.489974	0.752274	0.865278	0.5836	0.314661	0.757561	0.236104	0.257375	0.509894	0.140778	0.936166	0.45566	0.20203	0.337147
CG32448	0.275595	0.174634	0.238866	0.275922	0.27796	0.334653	0.285624	0.283893	0.382521	0.273074	0.151129	0.250372	0.135521	0.229011	0.133069	0.330168	0.126895	0.160933	0.223353	0.518994	0.273565	0	0.140256	0.226325	0.131036	0
CG32473	0.115626	0.370322	0.272646	0.205612	0.283799	0.128511	0.120042	0.711488	0.78875	0.492482	0.637833	0.688385	0.68813	1.05614	0.636503	0.680647	0.635113	0.513452	0.507403	0.289582	0.488836	0.799411	0.490079	1.48098	0.422939	0.991129
CG32479	1.50127	2.23156	1.49344	1.70295	1.97105	1.59923	2.6242	1.74638	1.60787	2.49129	1.99844	1.68023	1.47532	0.97959	1.7181	1.56561	1.27075	1.36472	1.44286	1.43421	1.55203	1.083	1.46398	1.96945	1.74602	0.615232
CG32486	0.637824	0.481659	0.425411	0.365603	0.430367	0.32934	0.572812	0.216047	0.360469	0.326613	0.45081	0.487611	0.271142	0.336484	0.343859	0.604511	0.392433	0.588958	0.458423	0.275096	0.65635	0.408495	0.709925	0.526711	0.287014	0.719217
CG32506	0.0401014	0.038721	0.0222816	0.0332186	0.0245205	0.0291891	0.0801686	0	0.0678137	0.0146438	0.020123	0.00210833	0	0	0	0.0471223	0.0023096	0.122289	0	0	0.0134043	0.363822	0.029255	0	0.00738007	0
CG32512	0.0541596	0.129288	0.0621103	0.065518	0.0136577	0.085571	0.0050809	0.268887	0.0815821	0.254727	0.344275	0.205555	0.691703	0.59434	0.201492	0.0668004	0.123185	0.295187	0.0200647	0.628151	0.160001	0	0.0350404	2.70348	0.293456	0.626096
CG32532	0.0256221	0	0.0394847	0.0443498	0.0780796	0.0773394	0	0.00464857	0.0507427	0.0907388	0.0285551	0.0503587	0	0	0.0117218	0.0284673	0.0567226	0.18778	0.0709816	0	0.0256734	0	0.0625448	0.134461	0.0767886	0
CG32547	0.0827191	0	0.0194498	0.0741878	0.0496591	0.0173567	0.0021367	0.0112324	0	0.0401361	0.0327212	0.0469632	0.010412	0.0796884	0.00613686	0.0141111	0.0166773	0	0.0203881	0.00717577	0.0759997	0.180715	0.0184162	0.0355592	0.0505051	0
CG32576	0.139638	0.494138	0.118604	0.228765	0.0889376	0.106607	0.163533	0.0927926	0.200452	0.177267	0.147096	0.143273	0.217899	0.103233	0.139019	0.0797883	0.214328	0.183385	0.0318076	0.140197	0.273663	0.0373659	0.149132	0.0470053	0.428107	0.277239
CG32590	0.153018	0.266591	0.112309	0.17101	0.220052	0.0727476	0.10005	0.252936	0.289798	0.284693	0.1587	0.204787	0.146893	0.102758	0.28159	0.129229	0.184271	0.175216	0.227095	0.163215	0.100548	0.295324	0.365656	0.112401	0.369165	0
CG3262	0.672356	0.577871	0.627749	0.567697	0.578687	0.35136	0.454318	0.590738	0.416114	0.504012	0.659033	0.431215	0.42741	0.213002	0.419305	0.623732	0.48456	0.62614	1.06171	0.45614	0.345828	0.29024	0.484872	0.583132	0.55469	0
CG32638	0.189116	0.138054	0.195516	0.192611	0.14906	0.274883	0.115254	0.163529	0.197338	0.174936	0.035014	0.112861	0.197717	0.0468037	0.168169	0.0830018	0.198889	0.0608236	0.0136319	0.213872	0.0909239	0.0189603	0.159441	0.128648	0.119311	0.711106
CG32641	0.143377	0.038721	0.160509	0.13181	0.0907893	0.075481	0.315735	0.191063	0.169249	0.115905	0.244024	0.239038	0.222631	0.171815	0.169246	0.0713319	0.145883	0.140407	0.0815781	0.152102	0.147888	0.121513	0.123556	0.151208	0.0334352	0
CG32645	0	0	0	0.0192422	0.0272047	0.0428963	0	0.00779146	0.0982708	0.0779695	0.018667	0.0619141	0	0.0625731	0.0354504	0.0948947	0.0547627	0.271237	0.00824802	0.145406	0.0519413	0.0860126	0.119496	0.0297027	0	0
CG3267	0.0386989	0.0125261	0	0.045759	0.0435642	0.0482985	0.0883522	0.025321	0.0209878	0.0409657	0.0765931	0.0464471	0.00557347	0.0892165	0.0362235	0.0870317	0.0874292	0.06276	0.0258462	0.077488	0.0581376	0	0.114642	0.0707558	0.0491935	0
CG32676	1.02163	1.21539	1.0162	0.877614	0.998946	0.635161	1.07766	1.57868	1.4858	1.79657	1.33397	1.15275	1.20903	1.59408	1.2746	1.32323	1.55759	1.69794	1.13324	0.699958	1.57462	2.08902	1.48993	1.44071	1.52937	4.39791
CG32694	0	0	0.0653246	0.0792821	0.0517388	0.0519578	0.0110005	0.0086075	0.0576594	0.0143866	0.0489218	0.0715406	0.0737288	0.0114975	0.103262	0.0663458	0.164147	0.121705	0.139668	0.269942	0.0580551	0	0.138747	0.0626578	0.00383399	0
CG32698	0.02531	0	0	0.0469416	0.113129	0.0702931	0.0681982	0.0109086	0.0857284	0.0552739	0.249182	0.0499478	0.0703335	0.0282636	0.0592447	0.00912479	0.0070556	0.0295474	0.0136319	0.0881147	0.00756043	0	0.00276122	0	0.0197332	0.716499
CG32699	0.386828	0.449516	0.275999	0.275846	0.142448	0.40186	0.311564	0.267392	0.122935	0.351958	0.334011	0.320651	0.341414	0.163804	0.337387	0.207722	0.2014	0.439596	0.122226	0.0977521	0.149197	0.498488	0.268409	0.133428	0.298413	0.728156
CG32700	0.0837107	0	0.19484	0.0427162	0.0327688	0.0470748	0.0203549	0.0791205	0.0345141	0.032591	0.0505896	0.0781764	0.163644	0.0789038	0.0866063	0.076567	0.0412688	0	0	0.0755541	0.0483934	0	0.0721147	0.0427119	0.0494828	0
CG32708	0.06612	0.144302	0.113579	0.10442	0.0459793	0.231061	0.350048	0.0321648	0.104201	0.127279	0.197262	0.103582	0.11744	0.0850937	0.0745268	0.0595129	0.137666	0.0607131	0.101542	0.154527	0.126388	0.073603	0.0276745	0.0323346	0.0317105	0
CG32732	0.204355	0.0523072	0.103554	0.203114	0.279811	0.205823	0.208583	0.139372	0.139626	0.125323	0.126184	0.225472	0.138372	0.370176	0.162961	0.196931	0.120595	0.223255	0.203712	0.205129	0.117041	0.0858413	0.121383	0.163137	0.358023	0
CG32736	0.15047	0.0547975	0.197403	0.128026	0.143523	0.14064	0.148772	0.115736	0.0470294	0.0841257	0.0298058	0.0830165	0.125009	0.0386992	0.267639	0.133933	0.115777	0.028976	0.0944187	0.210742	0.100732	0	0.0930567	0.135907	0.131736	0.0982801
CG32756	0.164626	0.0766809	0.0463992	0.142846	0.134799	0.100411	0.0912962	0.0159372	0.0525703	0.0790126	0.113808	0.0479827	0.0452049	0.0441404	0.136187	0.081536	0.100236	0.145351	0.0663535	0.0398831	0.0945186	0.247108	0.0501553	0.101057	0.0867981	0.0518828
CG32758	0.409101	0.680949	0.463991	0.411713	0.37657	0.436727	0.324034	0.257545	0.450108	0.516132	0.830666	0.603625	0.456029	0.221169	0.390785	0.326481	0.189516	0.279729	0.379479	0.400359	0.413095	0.634621	0.299193	0.699767	0.31904	0.406719
CG32767	5.1857	4.66548	4.97042	5.78399	5.7364	4.8434	3.59434	5.61063	5.21939	6.79802	7.80556	5.46118	6.41326	5.23759	4.36422	4.72483	4.40682	5.45944	4.48657	3.98525	4.37169	2.74816	4.85736	5.90544	4.14243	2.18977
CG32772	2.50118	1.61124	2.40603	2.60346	1.98124	1.64889	1.12174	1.27023	0.87786	1.34497	1.48111	1.34437	1.24986	0.972223	0.802132	1.25354	0.916516	1.41943	0.879102	0.534587	0.867879	1.14614	0.648437	0.977708	0.99574	1.08981
CG32791	0.0837832	0.220583	0.147331	0.113368	0.236107	0.12751	0.142191	0.152163	0.126116	0.123939	0.4218	0.138174	0.168811	0.0657944	0.117144	0.123944	0.0539839	0.11998	0.182265	0.0865486	0.128614	0	0.159311	0.061646	0.0437166	0
CG32795	0.227306	0.196219	0.169201	0.21193	0.129193	0.170953	0.441401	0.235327	0.337648	0.224012	0.255689	0.23683	0.135577	0.180055	0.278865	0.230266	0.321683	0.307623	0.0880193	0.312313	0.249956	0.0189603	0.26139	0.134787	0.139228	0.0518828
CG32797	0.0132828	0	0.0155135	0.0311901	0	0.016871	0	0	0.0115727	0.00999025	0.0329876	0.0336273	0	0	0.0165561	0	0	0	0	0	0.0235345	0	0	0	0	0
CG3280	0	0.0385143	0.0245038	0.0314101	0.0393233	0.00530903	0.0359925	0.0507419	0.108164	0.092743	0.0212636	0.0865226	0.161646	0.0971733	0.0535577	0.0788007	0.0387642	0.260368	0.128483	0.019381	0.0676892	0.241765	0.0945505	0.261868	0.0858706	0
CG32803	0.376674	0.55426	0.548907	0.284973	0.237477	0.384685	0.394373	0.442244	0.362727	0.426051	0.328574	0.376479	0.45467	0.376621	0.375988	0.401699	0.497748	0.327397	0.389897	0.757683	0.32015	0.0758412	0.24816	0.508497	0.177278	1.11021
CG32809	0.052319	0.0262523	0.191942	0.123677	0.0829958	0.0719377	0.0598473	0.07339	0.113323	0.165956	0.184712	0.0975249	0.0696766	0.0203717	0.0433638	0.171654	0.0557391	0.112738	0.0519348	0.0661591	0.0226793	0	0.169863	0.276012	0.00753154	0
CG32813	0.405241	0.251911	0.439992	0.348557	0.27356	0.289435	0.197509	0.0469943	0.0803653	0.0136202	0	0.0307499	0.0287895	0.112021	0.033915	0.0381285	0.0793472	0.0585768	0.0196279	0.0924163	0.0179183	0	0.0503888	0	0.0104603	0
CG32829	0.0459375	0.0687219	0.105504	0.0339154	0.0765274	0.0605311	0.155132	0.0780176	0.070563	0.152344	0.024912	0.046239	0.472961	0.141483	0.197283	0.120188	0.0683256	0.307941	0.0816201	0.143153	0.0582756	0.10691	0.0833176	0.174539	0.0557837	0.0904028
CG32850	0.287464	0.0732141	0.360661	0.169962	0.196043	0.18338	0.161866	0.222303	0.259386	0.31928	0.338484	0.228592	0.144939	0.140136	0.230032	0.18286	0.199278	0.171724	0.22273	0.177019	0.164272	0.344852	0.184922	0.432817	0.159804	0
CG32856	0.246661	0.371538	0.233669	0.233253	0.213133	0.193286	0.111533	0.195574	0.300843	0.253018	0.264699	0.489452	0.131572	0.126144	0.211763	0.216373	0.193032	0.212078	0.196732	0.229422	0.188356	0.11195	0.256381	0.463955	0.339546	0.080679
CG32982	0.504741	0.529651	0.555508	0.746105	0.531977	0.484187	0.789612	1.35253	1.12133	1.21094	1.60811	1.24304	1.42811	2.11246	1.17023	1.26281	0.915457	1.3541	1.16186	1.30254	1.40332	0.519668	1.50209	1.42847	0.675802	2.73819
CG3303	0.0759268	0.281193	0.080144	0.102191	0.192656	0.0704255	0.0614367	0.450018	0.555148	0.316021	0.255674	0.322371	0.326803	0.475776	0.163929	0.330744	0.232001	0.553987	0.416495	0.529966	0.303075	0	0.591772	0.462353	0.345757	0.171082
CG33051	0.0783101	0.00670851	0.0360603	0.123863	0.103123	0.174865	0.14049	0.215159	0.275299	0.154052	0.0392366	0.0678927	0.184587	0.209188	0.134985	0.112687	0.188761	0.0440187	0.122382	0	0.0814424	0	0.230328	0.0645084	0.130661	0.0518828
CG33052	0.147361	0.278059	0.12373	0.0858652	0.266398	0.15743	0.0906651	0.0328518	0.146963	0.148347	0.21373	0.0959303	0	0.202738	0.190689	0.0903992	0.121902	0.0889268	0.156405	0.172128	0.183535	0	0.0301847	0.00928873	0.0658138	0.0366067
CG33054	0.0583113	0.0591037	0.0965665	0.0490603	0.147215	0.132617	0.164275	0.187316	0.144716	0.107594	0	0.124054	0.0234901	0.067996	0.129732	0.107203	0.139341	0.093594	0.0943716	0.473129	0.0728977	0.0980854	0.0546507	0.0669518	0.0494447	0.0366067
CG3308	0.269146	0.0661633	0.100281	0.241255	0.309551	0.215327	0.207121	0.111358	0.119607	0.287322	0.331355	0.225488	0.219093	0.148028	0.118329	0.268038	0.219286	0.583075	0.0859871	0.474131	0.160497	0.275437	0.0523696	0.192529	0.0677232	0.479933
CG33090	0.0839078	0.0879999	0.143497	0.337864	0.108892	0.28812	0.182779	0.0067869	0.123798	0.056705	0.213806	0.240898	0.0501464	0.157622	0.119683	0.101636	0.159427	0.156651	0.0887424	0.0405578	0.0908844	0.152454	0.1116	0.0831357	0.0603274	0.0904028
CG33095	0.237471	0.00574367	0.26486	0.183829	0.34365	0.393219	0.459778	0.396262	0.429035	0.319619	0.491387	0.382507	0.299311	0.250576	0.323859	0.35142	0.248512	0.61539	0.351949	0.323688	0.36971	1.0875	0.619714	0.34962	0.280361	0.0884895
CG33108	0.0616219	0.0520939	0.0150139	0.0475377	0.0555412	0.0545209	0.0240765	0.0477702	0.0344533	0.0666301	0.183136	0.0576134	0.0286913	0.0383802	0.00880268	0.0321497	0.0551345	0	0	0.0181925	0.00285819	0.158818	0.158967	0.186228	0.0209814	0
CG33111	0.297916	0.20973	0.265156	0.164377	0.230297	0.210569	0.0852638	0.200781	0.228525	0.350182	0.280967	0.284194	0.197136	0.0530029	0.41135	0.264532	0.329709	0.162426	0.213264	0.345637	0.355453	0.23306	0.426945	0.330113	0.165301	0.215519
CG33123	0.174548	0.0602023	0.0769973	0.302922	0.15343	0.405904	0.5653	0.323939	0.34226	0.339795	0.23888	0.213749	0.38399	0.19589	0.207027	0.197438	0.423295	0.339738	0.179847	0.5053	0.434329	0.246528	0.105511	0.359039	0.360323	0.207689
CG33129	3.40065	3.17828	2.67506	3.35062	2.99753	3.5739	3.9627	3.79506	4.25337	4.14853	5.01659	4.03286	4.94964	3.14879	4.11579	3.60697	4.22839	3.67089	3.46301	3.71705	4.26497	2.44656	2.7518	2.70264	3.67663	2.39107
CG33143	0.0074849	0.0491932	0	0.0196928	0	0.0380274	0	0	0.0626144	0.0230976	0.0713959	0.0218583	0.0536463	0	0	0.0239155	0.0302386	0	0.12837	0.0575685	0.012739	0.54975	0.0692732	0.0650494	0.00969462	0
CG33144	0.370872	0.0201583	0.150288	0.374299	0.30027	0.217151	0.139628	0.194502	0.2757	0.385495	0.0720439	0.154367	0.190351	0.159246	0.328495	0.195438	0.152521	0.264628	0.362419	0.360363	0.11875	0.193197	0.331781	0.22096	0.362998	0
CG33155	0.453163	0.442421	0.298592	0.635817	0.325286	0.506551	0.837778	0.233824	0.65884	0.318888	0.274673	0.370735	0.350595	0.336197	0.396609	0.220152	0.388253	0.438783	0.480891	0.749086	0.385325	0.16509	0.343987	0.449669	0.510759	0.161358
CG33158	0.130999	0.318564	0.119768	0.168517	0.229517	0.234985	0.398154	0.103595	0.104673	0.206352	0.242083	0.0995696	0.113815	0.194972	0.0724239	0.0880078	0.126784	0.0960438	0.307014	0.0457611	0.084851	0	0.136225	0.146539	0.34736	0
CG33169	0.108333	0.331205	0.0950181	0.165411	0.15966	0.0517173	0.0571862	0.50341	0.336391	0.338787	0.296039	0.598084	0.525664	0.151714	0.281105	0.572928	0.272887	0.890185	0.0858249	0.862404	0.385944	0.196871	0.285685	0.196808	0.341954	2.09639
CG33170	1.21297	0.966664	1.35593	1.10499	1.1868	1.25011	1.01348	0.737668	0.821552	0.719999	0.661386	0.876045	0.888924	0.955023	0.99239	1.00091	0.884758	0.857039	1.11777	1.23078	0.853821	1.3123	0.971921	0.937881	1.01661	0.310043
CG33181	0.38096	0.632905	0.43262	0.642928	0.865295	0.607381	0.698182	0.469542	0.607118	0.747026	0.0839212	0.431455	0.429986	0.408227	0.585063	0.398165	0.275059	0.422964	0.291259	0.263485	0.339674	0.366604	0.226861	0.431377	0.362304	0
CG3321	4.50197	5.4	5.19923	6.03346	5.52374	6.12496	5.72536	4.66988	4.66376	4.27969	3.8763	4.97112	5.03377	4.43317	5.89541	4.60892	5.89916	4.39118	4.46199	4.30555	5.10882	5.10226	4.89556	4.9863	5.77217	5.04023
CG33217	0.130764	0.220387	0.197507	0.250282	0.30929	0.204344	0.265164	0.12645	0.224031	0.29893	0.199631	0.228111	0.197331	0.273125	0.314299	0.224081	0.121886	0.257381	0.209735	0.0477796	0.130303	0.22438	0.168971	0.283988	0.138234	0.445239
CG33229	0.33112	0.312322	0.54142	0.367694	0.392726	0.351945	0.63926	0.373272	0.606222	0.48947	0.58421	0.516828	0.38536	0.586201	0.254985	0.487484	0.411159	0.370436	0.313837	0.323529	0.373993	0.434476	0.355482	0.640477	0.169525	0
CG33275	0.26993	0.557466	0.361215	0.931743	0.509736	0.604876	0.539702	0.118896	0.40316	0.108748	0.383205	0.171164	0.182718	0.784897	0.222122	0.198651	0.131322	0.86854	0.204145	0.480316	0.285175	0.415213	0.1918	0.149403	0.565188	1.10054
CG33276	0.138512	0.362187	0.163367	0.226747	0.200563	0.498404	0.373214	0.751728	0.183192	0.405071	0.175547	0.234938	0.277121	0.0455811	0.157171	0.404099	0.528525	0.476293	0.0620271	0.231194	0.378555	0	0.513317	0.268148	0.295038	0.342528
CG3328	0.0713876	0.206265	0.0886428	0.0466358	0.135591	0.0517621	0.0778335	0.613561	0.713739	0.257858	0.385441	0.465958	0.437989	0.867952	0.698939	0.579445	0.508447	0.651932	0.572105	0.524407	0.581687	0.293287	0.48048	0.615726	0.0504953	0.125116
CG33298	0.236421	0.385228	0.278561	0.205567	0.163251	0.151891	0.436643	0.56588	0.524297	0.749676	1.13627	0.677112	0.89542	0.456829	0.317618	0.514251	0.58079	0.837744	0.451662	0.617024	0.505416	0.456277	0.872612	0.379242	0.193812	0.471542
CG33303	0.735594	1.27346	0.66411	0.789254	0.513367	0.933032	0.525159	2.10451	1.60542	1.30196	0.975173	1.25997	1.27682	1.0438	1.37216	1.4282	1.64932	1.60099	1.41891	1.52923	1.91847	0.280315	1.32306	0.808382	1.68889	0.858008
CG33332	0.504463	0.461454	0.539112	0.448174	0.614217	0.755823	0.597289	0.581823	0.62191	0.864337	0.594551	0.867801	0.675222	0.596777	0.678133	0.444863	0.544989	0.993202	0.607973	0.841382	0.635028	1.41775	0.476666	0.394864	0.410269	0.12701
CG3335	0.330204	0.323224	0.25229	0.471941	0.501745	0.437314	0.866169	0.346777	0.415197	0.323693	0.135197	0.26889	0.697339	0.559946	0.380914	0.313069	0.321368	0.238164	0.458516	0.153737	0.256952	0.328143	0.175492	0.16091	0.688178	1.84072
CG3337	0.142571	0	0.193021	0.0829405	0.0939682	0.0926075	0.377365	0.0523121	0.117073	0.0678353	0.0196498	0.181335	0.0578183	0.122279	0.0526733	0.100218	0.150909	0.19011	0	0.117161	0.0403568	0	0.12576	0.0807904	0.173926	0.134887
CG3338	0.0626103	0.00574367	0.0456631	0.00856883	0.0130461	0.0497946	0.125491	0.0517616	0.00989258	0.10977	0.0196498	0.0481543	0.0867817	0.103807	0.0103086	0.0310109	0.0474248	0.191228	0.0907773	0.144175	0.113062	0	0.0329478	0.180274	0.188946	0
CG3339	0.0314725	0	0.0837227	0.00848038	0.04607	0.0717147	0.00181536	0.00720288	0.0054405	0.0372739	0	0.00149285	0	0.0282636	0.0447967	0.0113241	0.00761853	0.00869777	0.0366979	0.0382903	0.00805184	0	0.00438229	0.0149574	0.017728	0
CG33506	0.032538	0.0675067	0.116465	0.0781347	0.0639206	0.167068	0.0671041	0.0901239	0.0865324	0.1508	0.0171477	0.0396891	0.0769755	0	0.0255605	0.0287758	0.109934	0.102704	0	0.0484148	0.0457095	0	0.0618026	0.0329873	0.0230789	0
CG3353	0.0594628	0	0.0423073	0.0772038	0.0801904	0.174841	0.234774	0.0869031	0.0636175	0.131332	0.175834	0.0570719	0.0417961	0.0324102	0.00884743	0.0758773	0.167644	0.214972	0.0302994	0.150484	0.00875605	0	0.0762164	0	0.22335	0.0518828
CG3356	0.148486	0.139645	0.0833097	0.146779	0.0218326	0.183436	0.0808572	0.149725	0.121515	0.115167	0.043884	0.123571	0.065142	0.160239	0.10819	0.126742	0.118233	0.0480425	0.115092	0.0798379	0.132992	0	0.110242	0.0613216	0.324955	0.0518828
CG3358	0.198578	0.153342	0.24147	0.209171	0.162596	0.248846	0.179865	0.185289	0.22603	0.202034	0.2043	0.20456	0.358737	0.0943905	0.156123	0.135116	0.184545	0.163307	0.09202	0.365578	0.181038	0.101333	0.261741	0.0616305	0.179319	0.19656
CG33635	0.0979868	0	0.105737	0.0554711	0.0516093	0.0246971	0.0783541	0.0857145	0.0959246	0.0769421	0	0.0803491	0.0436127	0	0.0730455	0.0431328	0.0525347	0.148036	0	0.0592746	0.0311668	0	0.113789	0.0842792	0	0
CG33671	0.623213	0.71208	0.764681	0.758682	0.611508	1.12936	1.09684	1.74948	0.90407	0.995178	1.14833	1.06314	1.28235	1.13155	1.09062	0.728917	0.885005	0.904984	0.842356	1.33351	1.03983	1.29186	1.20679	1.17546	1.01956	0.0904028
CG3368	0.198109	0.0861502	0.229337	0.135008	0.182555	0.145397	0.30839	0.146775	0.177461	0.216666	0.243383	0.185199	0.215348	0.204932	0.0899362	0.2302	0.141804	0.224208	0.149887	0.097645	0.338388	0.107603	0.112117	0.383356	0.166055	0
CG33695	0.168022	0.15432	0.258759	0.12343	0.179422	0.170215	0.0792069	0.235541	0.272912	0.146612	0.301464	0.275382	0.165525	0.149809	0.125006	0.155465	0.0438718	0.096788	0.0972596	0.11956	0.143368	0.468317	0.252995	0.102356	0.137568	0.0366067
CG33713	0.555454	0.500911	0.423269	0.672255	0.705883	0.745757	0.404043	0.634956	0.525128	0.686681	0.460295	0.44286	0.463508	0.495832	0.513199	0.732008	0.760269	0.654052	0.404572	0.68314	0.488911	0.665905	0.427769	0.39401	0.857212	0.82537
CG3376	0.0426265	0.065634	0.0291375	0.0379643	0.0106721	0.0632896	0.094388	0.0588549	0.229147	0.148566	0.0995537	0.207381	0.145611	0.0459535	0.148676	0.303448	0.184269	0.0543388	0.378101	0.0552375	0.234411	0.0781224	0.100886	0.216591	0.0290637	0
CG33774	1.04228	1.10143	1.0315	1.03332	0.744031	1.05067	0.342592	1.31085	1.77944	1.39693	0.763008	1.17581	0.965832	1.50264	1.83124	1.48822	1.49242	1.09335	1.81393	1.39965	1.7598	1.67835	0.871909	1.30803	1.79578	1.0658
CG3386	0.132186	0	0.0917077	0.0994952	0.0602885	0.0443845	0.132092	0.108021	0.0706946	0.0139149	0.17687	0.10078	0.0252294	0.0630198	0.00364178	0.0350658	0.0287205	0.0635991	0	0	0.0664196	0.0373056	0.0188499	0.120011	0	0.0982801
CG33932	0.28851	0.234677	0.239632	0.385774	0.321223	0.469643	0.416595	0.30731	0.35629	0.521781	0.350018	0.396155	0.289177	0.309271	0.673912	0.316035	0.299248	0.327969	0.463152	0.328332	0.379218	0.595006	0.757753	0.566794	0.374988	0.12701
CG33977	0.370324	0.147933	0.17187	0.347147	0.454791	0.248147	0.237159	0.566122	0.52639	0.470713	0.446395	0.342132	0.248559	0.269432	0.477372	0.44679	0.416131	0.331081	0.491452	0.555779	0.35321	0.126863	0.429107	0.172696	0.326509	0.39882
CG33978	0.334146	0.888731	0.486521	0.366782	0.478037	0.35936	0.415749	3.91082	2.99842	3.78375	2.96975	2.78612	2.57949	3.28847	2.57173	2.67584	2.46814	3.68021	1.70085	2.14342	3.4049	0.624726	3.71047	2.74536	2.16878	2.44741
CG33981	0.106206	0.1367	0.0698051	0.128028	0.153059	0.241752	0.331655	0.0527438	0.115274	0.170259	0.147546	0.0795098	0.139289	0.0531246	0.0491884	0.116907	0.160829	0.23009	0.0505904	0.207624	0.127775	0.341887	0.139735	0.0322348	0.231391	0.080679
CG33993	1.45065	1.2606	0.127318	0.0168285	0.139702	0.0155768	0.212624	0.141194	0.337054	0.208027	0.066282	0.256893	0.300246	1.9198	0.249267	0.445213	0.0945434	0.381954	0.496243	0.315831	0.623338	0.484042	0.543453	0.855008	0.095018	0.0366067
CG33995	1.68713	1.78747	1.64984	1.82542	2.17937	1.93024	2.30727	2.74106	3.19985	2.62667	2.17216	2.38341	1.79642	2.41087	2.15274	2.07526	2.19461	3.11482	2.35192	3.72415	2.40199	3.51585	2.19061	2.31624	2.91021	3.91485
CG3402	0.161435	0.161956	0.136616	0.130463	0.0851354	0.126765	0.136098	0.144377	0.0893678	0.300245	0.188981	0.178128	0.197238	0.0921785	0.091552	0.155442	0.158778	0.0864921	0.0295088	0.206474	0.120022	0.477389	0.0656647	0.186997	0.112579	0
CG34039	0.0713379	0.00574367	0.0901862	0.0935603	0.219822	0.0613053	0.0790237	0.159851	0.0156454	0.0980061	0.0158264	0.0694183	0.0736745	0.0996273	0.08229	0.14067	0.107294	0.134164	0.133136	0.121246	0.110692	0	0.0434548	0.228748	0.195107	0.0982801
CG3407	0.0146053	0	0.0940475	0.0665729	0.0880968	0.0544354	0.0854617	0.034831	0.0204918	0.0235837	0	0.104584	0.0545975	0.111734	0.00731417	0.0417891	0.0528043	0.125372	0.0268384	0	0.00317219	0.0579919	0.0988161	0.0127743	0.0548697	0
CG3408	0.787109	0.781757	0.758704	0.707862	0.5644	0.774761	0.788268	1.05842	0.6498	1.15607	0.942123	0.943754	1.20574	0.963833	0.694008	0.642288	0.75862	0.376741	1.0663	0.827221	0.737679	2.38007	0.712722	0.693523	0.551947	2.20545
CG3409	0.319302	0.391097	0.218724	0.132761	0.232786	0.179919	0.284783	0.116508	0.139382	0.331909	0.103901	0.200161	0.0595796	0.110631	0.577528	0.217148	0.0833299	0.178796	0.0402094	0.0398311	0.10253	0.5629	0.171871	0.154171	0.173888	0.286838
CG34112	0.0358396	0.0808615	0	0.0394826	0.10467	0.081545	0.0022439	0.301922	0.431857	0.245796	0.239401	0.333079	0.325684	0.148288	0.239989	0.191982	0.203299	0.221398	0.150822	0.365668	0.0899993	0.241626	0.413135	0.146607	0.340328	0.417268
CG34114	0.0360911	0.0785663	0.0554636	0.0469381	0.0138352	0.0193449	0.0345236	0.0203182	0	0.0376876	0	0.0537885	0.0544001	0.0505135	0.0683535	0.0596626	0.00232183	0.0231554	0	0	0.0727838	0	0.037913	0.0385048	0.040763	0
CG34117	0.15846	0.439915	0.146312	0.290659	0.117121	0.276254	0.230932	0.323794	0.383811	0.410955	0.245797	0.38687	0.428032	0.159419	0.351624	0.205799	0.349244	0.195574	0.0475211	0.204662	0.202419	0.843428	0.411392	0.323813	0.607639	0
CG34120	0.0453271	0.00574367	0	0.0219538	0.0489619	0.0192356	0.0302953	0.133416	0.200947	0.115563	0.332645	0.214701	0.170507	0.156183	0.199457	0.285652	0.0420178	0.0405688	0.248708	0.129948	0.220971	0	0.31661	0.0708631	0.0241431	0
CG34125	0.0874383	0.219594	0.0917992	0.164448	0.114563	0.405634	0.125222	0.194576	0.218827	0.350453	0.496608	0.211244	0.172674	0.246568	0.159079	0.392523	0.233913	0.340264	0.188988	0.401069	0.161516	0.815447	0.318975	0.561685	0.370136	1.18278
CG34126	0.120138	0.0212633	0.202725	0.244641	0.189941	0.184329	0.180702	0.0900297	0.247678	0.265719	0.181824	0.169235	0.199292	0.149832	0.208789	0.206147	0.107729	0.177678	0.233766	0.188829	0.142108	0.18548	0.0866154	0.326153	0.135209	0.716499
CG34132	0.526609	0.405835	0.730881	0.836757	0.657915	1.14445	0.934855	0.362598	0.479651	0.293074	0.187787	0.258761	0.519831	0.217143	0.533116	0.310498	0.370412	0.398966	0.562836	0.621547	0.56503	1.13606	0.42173	0.332808	1.04012	1.838
CG34133	0.236351	0.0652529	0.21836	0.210856	0.209921	0.209778	0.423216	0.144146	0.0915184	0.229072	0.166784	0.165177	0.137382	0.115271	0.235412	0.145935	0.180519	0.138545	0.0815483	0.227604	0.201689	0.112761	0.123774	0.153522	0.191912	0
CG34150	0.119479	0.240768	0.120575	0.102065	0.00907273	0.215401	0.138895	0.0720401	0.0704481	0.16432	0.156946	0.0841463	0.150426	0.0678838	0.123235	0.067137	0.0682787	0.168975	0.165901	0.133424	0.175347	0.232445	0.0597744	0.0218283	0.330813	0
CG34159	0.686685	0.739541	0.451764	0.507501	0.401439	0.604396	0.418955	0.943504	0.875765	0.889522	0.797406	1.05566	0.87249	0.756417	1.42919	0.68797	0.830515	0.66278	0.877364	0.718334	0.730393	0.832725	0.938851	0.806733	0.681875	0.242401
CG34163	0.555154	0.611275	0.617139	0.606824	0.717128	0.807266	0.650477	0.380194	0.418528	0.394586	0.354429	0.334236	0.319663	0.333322	0.374211	0.556042	0.474599	0.20633	0.326433	0.209023	0.453225	0.452579	0.382687	0.611406	0.762344	0
CG34183	0.108716	0	0.0131467	0.0570783	0.0236479	0.0725432	0.0419874	0	0.0815982	0.0431303	0.195139	0.119129	0.0352739	0.0119636	0.0544278	0.0436942	0.0372249	0.00858767	0.0175723	0.0466317	0.038915	0.143347	0.00345535	0.0334571	0.0408996	0
CG34191	0.268445	0.273391	0.232108	0.149944	0.196989	0.157905	0.18388	0.620827	0.46828	0.421762	0.427055	0.379236	0.586781	0.905011	0.635526	0.404473	0.588441	0.606097	0.776954	0.868925	0.604364	1.39109	0.576082	0.28577	0.604619	2.45447
CG3420	0.212176	0.30956	0.132969	0.173857	0.119503	0.508226	0.373877	0.502506	0.494114	0.280258	0.396461	0.403339	0.308395	0.169066	0.537961	0.407138	0.267028	0.731327	0.723309	0.293955	0.630003	0.466738	0.286747	0.186265	0.760802	0.0884895
CG34200	0.454413	0.707389	0.436708	0.4358	0.335953	0.433419	0.139719	0.49865	0.500122	0.539419	0.456872	0.431526	0.490136	0.486934	0.741256	0.392323	0.434733	0.600027	0.587149	0.497178	0.386405	0.418468	0.263237	0.541747	0.657031	1.96644
CG34220	0.0710503	0.0562208	0.0289573	0.013477	0.0373584	0.0753953	0.102857	0.0240158	0.0463571	0.0221816	0.053544	0.0846437	0.0644552	0.0330056	0.0877199	0.0266242	0.0726574	0.0239029	0.0405686	0.0613632	0.0441877	0	0.0341973	0.0175194	0.0350807	0.125116
CG34229	0.0888499	0.0937014	0.0444628	0.0606685	0.023589	0.104367	0.0382109	0.064663	0.0174841	0.063192	0.0928645	0.0891835	0.0539779	0.100615	0.0361699	0.0318286	0.0260203	0.0110329	0.0235987	0.00998866	0.0519902	0.0563261	0.0532316	0	0.0677345	0.0366067
CG34242	0.23507	0.181625	0.0860671	0.0953183	0.132424	0.0253114	0.0238329	0.161378	0.120428	0.204632	0.276613	0.114884	0.216337	0.141858	0.170579	0.123767	0.0922361	0.172695	0.0963032	0.0881942	0.130287	0.0747317	0.0716526	0.396806	0.113888	0
CG34247	0.0800012	0.244264	0	0.0785721	0.00701248	0	0.0042092	0.0275171	0.0618364	0.193221	1.15832	0.334663	0.0140367	0.0601788	0.10049	0.360755	0.0926	0.211577	0.0695314	0.318288	0.409819	0.020977	28.6486	0.0479784	0.0207669	0
CG34250	0.179568	0.419713	0.168963	0.105152	0.221365	0.120286	0.0539229	0.0833005	0.149679	0.119228	0.137014	0.16832	0.10073	0.154483	0.122563	0.262682	0.157964	0.175916	0.278677	0.202258	0.270754	0.0893566	0.1847	0.204407	0.400836	0.792431
CG3430	0.0640484	0.314263	0.0114495	0.0470849	0.0284731	0.0658302	0.0522352	0.056524	0.130014	0.0985008	0	0.090086	0.015306	0.0140808	0.0136466	0.0594594	0.094537	0.004379	0.0146654	0.0616606	0.134929	0.0523418	0.0146906	0.0946862	0.0198228	0
CG34347	0.304087	0.295221	0.270329	0.239324	0.166887	0.151626	0.172291	0.0330604	0.20523	0.30644	0.324859	0.0851269	0.0360001	0.0702726	0.121048	0.0982685	0.153502	0.009236	0.178963	0.253104	0.17699	0.020977	0.108559	0.241307	0.0682301	0.523936
CG34348	0.0999468	0.106364	0.0279058	0.0835145	0.0741481	0.0892603	0.0872465	0.132758	0.244799	0.190456	0.162183	0.156931	0.198568	0.206587	0.067088	0.133646	0.137194	0.127545	0.212528	0.050185	0.187352	0.143347	0.0118726	0.0571481	0.018362	0
CG34355	0.0506562	0.0299171	0	0.014838	0.0395688	0.081041	0.0437655	0.0155725	0.0319346	0.189164	0.131187	0.0638503	0.0400601	0.192686	0.0238299	0.120337	0.106093	0.128637	0	0	0.0251087	0.0523418	0.0549711	0.0632836	0.0103066	0
CG3436	0.475839	0.451513	0.309327	0.342341	0.354613	0.551233	0.741379	0.325037	0.448153	0.465325	0.396969	0.404488	0.360121	0.371187	0.300552	0.45642	0.342377	0.407445	0.770223	0.213612	0.362086	0.151563	0.352994	0.421808	0.346993	1.55205
CG3437	0.0944082	0.0840583	0.148792	0.0687567	0.155132	0.0495906	0.039369	0.0274077	0.109659	0.107827	0.065692	0.111341	0.047003	0.0478053	0.0221809	0.0445254	0.0233636	0.0177177	0.0660768	0.126791	0.12608	0	0.147034	0.0479784	0.0863636	0
CG34371	0.77177	0.497129	0.985964	1.01049	1.15671	0.925276	0.784254	0.132538	0.344064	1.03621	0.773748	0.863102	0.604019	0.308698	1.86773	1.13859	0.756599	1.50707	0.391303	1.56284	1.00893	0.346517	1.17086	0.749869	1.28929	0
CG34376	0.10515	0.137045	0.212766	0.0893546	0.0928824	0.140591	0.199887	0.0932449	0.143687	0.107291	0.154932	0.136001	0.283562	0.0991492	0.146729	0.0675415	0.13839	0.0711234	0.105326	0.0647423	0.0879322	0.110624	0.253562	0.0591663	0.0892648	0
CG34380	7.77199	5.52278	5.98436	1.92051	1.69188	2.50851	3.06199	0.801815	1.92822	1.10261	1.03929	2.96653	2.58709	5.86446	3.0622	3.08412	1.66423	1.46543	4.01752	1.326	1.92835	1.91115	0.860974	1.45218	1.1097	0.354836
CG34383	0.56667	0.938276	0.335944	0.360855	0.645421	0.202403	0.434948	1.64187	3.01562	2.6007	2.04379	2.98174	2.88924	2.91887	2.89224	3.10622	2.0924	3.00857	2.01358	2.72135	2.97373	1.91394	2.17389	1.91738	1.3322	1.3359
CG34394	0.239899	0.369086	0.119485	0.248113	0.177121	0.269553	0.135598	0.108075	0.114319	0.306392	0.31716	0.249302	0.374916	0.091232	0.274028	0.133002	0.294482	0.0534025	0.191296	0.188939	0.157198	0.0743205	0.201902	0.208752	0.301579	1.58003
CG34398	0.323539	0.688152	0.271447	0.215366	0.400245	0.219675	0.105843	2.9901	1.58303	2.68941	1.84075	2.8153	4.09655	1.29602	1.58458	1.5754	1.0737	1.80481	1.52939	1.47093	1.64092	1.13672	3.34677	1.85949	1.29624	1.11923
CG34401	1.70562	1.90086	1.67065	1.38136	1.40391	1.37648	1.32734	2.3589	2.02484	2.40488	3.51451	2.34521	1.94271	2.12974	1.863	1.42734	1.46284	1.93054	1.79757	1.72839	1.72522	4.22336	3.19126	2.29516	1.26788	2.26469
CG34404	0.103235	0.166166	0.161682	0.0626008	0.0657335	0.134171	0.211331	0.138762	0.296431	0.248344	0.178248	0.138067	0.129633	0.214044	0.155905	0.123122	0.212897	0.132532	0.150084	0.221244	0.147997	0.020977	0.0874307	0.219933	0.0523369	1.5837
CG34408	0.0289722	0.197411	0.0987837	0.0979339	0.0374537	0.198426	0.118359	0.147379	0.160219	0.122561	0.154519	0.107642	0.108707	0	0.204076	0.153597	0.134042	0.0873979	0	0.192781	0.0743145	0.092872	0.0501948	0.131235	0.144278	0
CG34409	0.0252605	0	0.0881568	0.0259323	0	0.0139142	0.0494732	0	0.00497318	0.0173827	0.0121176	0.0388381	0.0428582	0.132467	0.0168027	0.0532807	0.0681568	0.0860921	0	0	0.0577932	0	0.00997968	0.00380803	0	0
CG34417	1.00903	2.23388	1.04204	0.729314	1.32003	0.850173	1.26381	4.37694	3.75797	3.29492	2.63737	3.2946	4.76356	4.80094	4.18818	3.83505	4.47512	5.99737	3.14685	14.4385	6.12859	0.734991	4.06453	1.59531	2.43094	4.99091
CG34422	0.368439	0.216755	0.398572	0.30297	0.317914	0.426456	0.411445	0.295004	0.246885	0.496176	0.260812	0.400979	0.455518	0.21094	0.418646	0.387001	0.271874	0.320303	0.322203	0.432466	0.381093	0.058418	0.285972	0.372319	0.242024	0.0904028
CG34424	0.135494	0.486195	0.133104	0.189071	0.277682	0.172231	0.258749	0.132401	0.200893	0.217126	0.373453	0.334778	0.127839	0.420959	0.231456	0.139009	0.206566	0.4471	0.486821	0.124239	0.238364	0.47556	0.24499	0.24225	0.254908	0
CG34439	1.28074	1.76735	1.45968	1.51857	1.29374	1.73575	1.2413	1.45718	1.79574	1.55117	1.89764	1.57095	1.30411	0.989599	1.87207	1.62585	1.61729	1.84591	1.16835	1.37462	1.25444	1.10277	1.52751	1.68108	1.36294	2.29427
CG34449	1.53325	0.924861	1.84442	1.79685	1.85919	1.67493	1.51887	1.64811	1.90657	2.32751	2.17136	1.82351	2.2678	2.22904	2.08665	1.60941	1.09007	2.1049	2.22384	1.17717	1.65254	1.52691	1.51082	1.67957	1.55443	2.55391
CG3446	0.768345	1.52531	0.982429	1.17962	0.875376	1.03771	0.885503	1.02438	0.953732	0.789537	1.25495	0.892211	0.73253	0.673371	0.95144	0.960892	1.25799	1.04772	0.783837	1.02456	1.30815	1.34641	0.889299	0.822528	1.35706	1.06734
CG3499	0.221872	0.359248	0.287275	0.29442	0.365378	0.279606	0.532943	0.365957	0.232706	0.374253	0.181494	0.265553	0.238089	0.7832	0.394677	0.238922	0.384612	0.288979	0.433753	0.166366	0.241569	0.193986	0.241189	0.403878	0.502474	0
CG3500	0.184921	0	0.273227	0.218803	0.193065	0.0969748	0.0762226	0.128991	0.267374	0.225685	0.124783	0.297102	0.109027	0.0333821	0.233785	0.162182	0.238587	0.140186	0.187162	0.376168	0.153517	0.0412256	0.213643	0.0572371	0.0974565	0
CG3501	0.205008	0.172198	0.0976723	0.235131	0.137903	0.201751	0.13733	0.102144	0.299913	0.18465	0.208652	0.354776	0.0341947	0.235544	0.212653	0.151675	0.2051	0.115164	0.248759	0.408606	0.196562	0	0.154702	0.14859	0.258671	0.358477
CG3511	0.0466684	0.0544529	0.0381249	0.0472624	0.00723078	0.0912947	0.140653	0.0767539	0.0184569	0.0519805	0.0532432	0.114605	0.0478549	0	0.108053	0.034825	0.0624633	0.110413	0.0611635	0.0692997	0.117131	0.144113	0.0234675	0.0227281	0.124932	0
CG3523	0.463474	0.32784	0.297602	0.332415	0.311577	0.353477	0.48296	0.195762	0.0731299	0.084235	0.0961677	0.11435	0.136024	0.103982	0.0580061	0.168668	0.181694	0.10732	0.230064	0.185407	0.175946	0.578692	0.22293	0.109273	0.187159	0
CG3527	0.228301	0.0504757	0.176368	0.25717	0.169024	0.222117	0.261227	0.0232151	0.10251	0.120966	0.146247	0.132625	0.243479	0.0527118	0.168543	0.130796	0.246179	0.234251	0.208359	0.0543286	0.0696081	0.0980854	0.035134	0.0608781	0.357234	0.0982801
CG3529	0.675428	0.487871	0.283471	0.576575	0.447566	0.262416	0.362752	0.330481	0.326128	0.236017	0.234229	0.309299	0.356346	0.593602	0.229274	0.376219	0.338285	0.326608	0.278862	0.469865	0.248014	0.357841	0.569312	0.26225	0.297931	0.12701
CG3530	0.170926	0.338779	0.103242	0.130684	0.120428	0.15658	0.192283	0.144034	0.141692	0.188025	0.186448	0.127658	0.139519	0.162059	0.0620968	0.122224	0.206351	0.00429878	0.0630304	0.183778	0.174264	0.130998	0.0790878	0.0724219	0.126636	0.445239
CG3534	0.0724697	0.106532	0.0426435	0.0332038	0.00710218	0.0216603	0.00500455	0.217938	0.0727479	0.167589	0	0.126401	0.142719	0.0959288	0.146501	0.212527	0.269163	0.0874877	0.0553597	0.103241	0.0916875	0	0.188291	0.107083	0.183583	0.354836
CG3542	0.75082	0.508692	1.40994	1.13304	0.933867	1.3356	1.5238	1.91702	0.753357	1.65481	1.32764	1.5727	1.58374	1.86899	1.17833	0.898029	0.856018	1.78151	1.15799	0.953311	1.1084	1.00398	1.1186	1.10933	1.02711	0.723546
CG3546	0.0339252	0	0.0211909	0.0616875	0.00990742	0	0	0	0.0271593	0.0662636	0	0.0141153	0	0	0.0169699	0.00654834	0.0474478	0.0184796	0.0733676	0.00898069	0.00348269	0.0639672	0	0	0	0
CG3548	0.297589	0.273007	0.202646	0.287313	0.346786	0.358706	0.398397	0.346594	0.324211	0.439965	0.269604	0.310392	0.333719	0.299372	0.249002	0.39759	0.194206	0.487852	0.313414	0.210084	0.331543	0.125945	0.270407	0.334363	0.266927	0
CG3558	0.440833	0.466184	0.56077	0.403219	0.266794	0.448513	0.361341	0.457288	0.505087	0.560431	0.610449	0.422196	0.497605	0.384712	0.359292	0.652803	0.421683	0.336804	0.600511	0.340274	0.391662	0.229125	0.305782	0.785839	0.241439	0.12701
CG3560	1.65346	1.69243	1.63572	2.03633	2.07498	1.73618	2.16888	1.69622	1.30065	1.23648	0.719663	1.16084	1.04788	1.35373	1.77456	1.22128	1.51201	1.4795	1.18267	1.65097	1.54678	0.909593	1.213	1.61385	1.57812	2.80692
CG3566	0.488463	0.51138	0.571709	0.528012	0.582651	0.544081	0.934815	1.16788	0.820397	0.684008	0.500522	0.970586	1.06462	0.726582	0.776383	0.766511	0.892548	1.10567	0.687249	0.592456	1.01222	1.00971	1.17555	1.05722	0.953843	0.184445
CG3588	0	0.0402324	0	0.0241007	0.0203698	0.0559042	0.0325576	0	0.00224601	0.0128553	0.0803446	0.0183806	0	0	0	0.0190807	0.0138459	0	0.0852428	0.122005	0.0587244	0	0.095794	0.0647429	0	0
CG3597	0	0	0	0	0	0	0	0	0	0	0	0	0	0	0	0	0.00465029	0	0	0	0	0	0	0	0	0
CG3605	1.72434	0.942305	1.57809	1.52507	1.45594	2.27918	1.95255	1.58278	1.54392	1.5138	1.12694	1.33102	2.13179	1.05427	1.07312	0.916365	1.32909	1.33979	1.20336	1.134	1.09222	2.24194	1.14951	1.40425	1.58563	1.99088
CG3609	0.462292	0.605148	0.592973	0.502518	0.472995	0.401732	0.389893	0.253472	0.25204	0.484153	0.269759	0.239479	0.169518	0.248669	0.149742	0.21475	0.182494	0.291337	0.40522	0.0993094	0.219444	0	0.278341	0.168999	0.458013	0.0884895
CG3621	0.389079	0.35033	0.344662	0.187089	0.272518	0.281529	0.297772	0.56641	0.25504	0.32132	0.101875	0.205959	0.169975	0.192901	0.170034	0.27342	0.292372	0.238342	0.393602	0.330197	0.275992	0.361404	0.15803	0.179059	0.246214	0.234571
CG3625	0.195269	0.180327	0.401173	0.253212	0.519723	0.223157	0.153517	0.372333	0.750815	0.47689	0.412543	0.371718	0.290684	0.752285	0.246511	0.443811	0.368542	0.236289	0.313156	0.217191	0.342688	1.45618	0.353569	0.766013	0.169331	0.0366067
CG3626	0.0940917	0.0690838	0.0789002	0.101608	0.0606698	0.071838	0.13061	0.0666227	0.0972307	0.192758	0.305872	0.133953	0.0764472	0.100717	0.0926997	0.167253	0.058349	0.171072	0.395817	0.0351402	0.0581038	0	0.234102	0.271238	0.137425	0
CG3630	0.0499391	0.0489706	0.0468342	0.0497512	0.0034162	0.0648047	0.110543	0.212513	0.269903	0.187492	0.248213	0.197904	0.112102	0.219338	0.193958	0.119992	0.141961	0.302171	0.197268	0.00702551	0.169073	0.325882	0.154372	0.17386	0.152704	0
CG3631	0.0930109	0.136273	0.0385693	0.0755571	0.0959794	0.0436855	0.196006	0.0397978	0.0759909	0.0439671	0.0149968	0.0778859	0.115479	0.0153916	0.155697	0.0225062	0.0888618	0.0210752	0.123929	0.172011	0.0994712	0.231908	0.0861115	0.0645318	0.0741175	0
CG3632	0.140145	0.234673	0.0698051	0.103621	0.127214	0.106846	0.173014	0.102933	0.25876	0.19391	0.306183	0.091582	0.168983	0.110091	0.169063	0.134583	0.129546	0.113335	0.165438	0.23125	0.115411	0	0.152985	0.17647	0.0549661	0.0366067
CG3638	1.71984	1.70988	1.2139	1.709	1.66204	1.86723	1.76198	1.19052	1.23873	1.4252	1.66463	1.39181	1.26657	0.926722	1.39481	1.23313	1.02988	1.11822	1.08598	0.906461	1.18636	2.09181	1.23703	1.5757	1.15205	0.348153
CG3645	0.0711182	0.0242385	0.114344	0.0808484	0.136181	0.0875804	0.184724	0.0824785	0.106727	0.165742	0.0628731	0.185771	0.212184	0.174918	0.0476771	0.0593815	0.071091	0.0923501	0.0321399	0.00531809	0.124476	0.193004	0.092831	0.319617	0.147455	0.505612
CG3651	0.532457	0.508138	0.461391	0.407931	0.326364	0.478864	0.266704	0.333448	0.402071	0.412822	0.546446	0.296202	0.255448	0.431544	0.182359	0.337363	0.304859	0.238018	0.278389	0.259863	0.385364	0.610236	0.316514	0.579093	0.232702	0.505612
CG3652	0.121657	0.1453	0.0784227	0.0984675	0.0267231	0.0318621	0.0444231	0.0733743	0.244681	0.13848	0.126532	0.127585	0.106843	0.110564	0.12454	0.0567778	0.135685	0.15664	0.0163767	0.0823929	0.151491	0.0604193	0.076346	0.166994	0.145809	0.080679
CG3655	2.96043	1.9023	2.25234	2.77625	3.02899	2.40346	2.95577	1.91111	1.78049	1.94291	1.97055	2.15779	2.07964	1.76219	1.63162	1.61718	1.53009	2.44846	1.23028	1.09788	1.50471	1.05295	1.39615	2.25696	0.621151	0.505612
CG3662	0.173356	0.529613	0.249167	0.180717	0.216039	0.218447	0.262552	0.688931	0.522207	0.633561	0.589109	0.399865	0.41005	0.455698	0.687497	0.302047	0.475075	0.704155	0.438299	0.236513	0.432117	0.428635	0.514175	0.702534	0.468253	0.489723
CG3678	0.0529483	0.0921065	0.0625162	0.0897654	0.0709244	0.0732557	0.0823372	0.0836061	0.188024	0.185519	0	0.0978499	0.152366	0.0116292	0.205112	0.186377	0.130974	0.124641	0.144328	0.185544	0.107811	0	0.0803995	0.107256	0.263326	0.640499
CG3689	0.603836	0.482662	0.308122	0.528879	0.565187	0.642065	0.803004	1.1927	0.737707	0.67292	0.763397	0.592024	0.631257	0.752911	0.51422	0.539791	0.460469	0.457653	0.656498	0.585669	0.642353	0.436293	0.808601	0.465366	0.377602	0.0904028
CG3700	0.197773	0.0818337	0.200348	0.190504	0.121388	0.231509	0.178956	0.395278	0.324524	0.225106	0.0813856	0.266103	0.149228	0.493132	0.140744	0.278094	0.201085	0.218014	0.229197	0.105427	0.159191	0.279869	0.383094	0.194701	0.138714	0
CG3702	0.385386	0.0853284	0.290229	0.320975	0.202158	0.316205	0.269067	0.280159	0.34663	0.221717	0.596573	0.259071	0.480732	0.31332	0.15105	0.201533	0.194239	0.294595	0.262174	0.261182	0.31385	0.242217	0.192564	0.107628	0.282015	1.0953
CG3704	0.122765	0.103072	0.258779	0.198876	0.100179	0.147567	0.147849	0.308219	0.208937	0.161323	0.152733	0.265084	0.18813	0.32055	0.37787	0.17962	0.195843	0.169249	0.117362	0.122062	0.370062	0.220658	0.235362	0.270541	0.0816766	0.150163
CG3714	0.263881	0.316623	0.270494	0.251045	0.15853	0.261987	0.288956	0.145356	0.22558	0.116488	0.212976	0.177888	0.0260861	0	0.208837	0.0693341	0.121421	0.0577406	0.0503058	0.108544	0.142711	0	0.115172	0.161634	0.104842	0
CG3719	0.102228	0.0731318	0.0699003	0.260595	0.158651	0.237057	0.180055	0.058312	0.288443	0.0764515	0.166022	0.145005	0.233886	0.132204	0.17465	0.292116	0.117253	0.169159	0.207891	0.230849	0.186403	0	0.0590364	0.112075	0.255882	0.751301
CG3726	0.143822	0.042193	0.281727	1.15055	0.668454	0.540179	0.295752	0.168037	0.687837	0.052394	0.0285551	0.0332992	0	0.184753	0.0578329	0.0938038	0.104756	0.0350251	0.126921	0.0119799	0.10452	0	0.0796697	0.0310261	0.0188388	0
CG3731	1.21274	1.85686	1.41883	1.35227	1.2362	1.42086	1.27171	1.22442	1.13997	1.10961	0.912754	0.909055	1.10406	0.861811	0.939234	1.02317	1.28502	1.50399	1.35951	1.63224	1.16265	1.45946	1.02976	1.16515	1.17716	1.53469
CG3732	0.360324	0.567598	0.52676	0.463568	0.455134	0.556244	0.850548	0.465581	0.487402	0.871367	0.632182	0.650628	0.229636	0.439173	0.641143	0.48974	0.445967	0.309119	0.466134	0.455761	0.443092	0.843342	0.545976	0.45605	0.877942	0.861553
CG3744	0.218402	0.399513	0.266709	0.226909	0.26913	0.431061	0.431035	0.288246	0.277961	0.390519	0.538693	0.324284	0.467477	0.353129	0.227098	0.202865	0.213044	0.0747754	0.287494	0.481563	0.307718	0.149776	0.181911	0.327879	0.279273	0
CG3756	0.0557074	0.095563	0.127574	0.145794	0.088816	0.106359	0.0725491	0.0370888	0.1023	0.199452	0.164731	0.101587	0.063912	0.0624531	0.0554041	0.0764533	0.161228	0.0490293	0.136225	0.0782042	0.0674881	0.241748	0.0747956	0.124622	0.331926	0.954927
CG3760	0.505753	0.163528	0.613908	1.05062	0.692247	1.17503	1.44045	0.881256	0.759751	0.802885	0.417752	0.83155	1.05346	0.837841	0.871167	0.609801	1.01382	0.754881	1.19361	0.837728	0.819501	1.37793	0.834121	0.569731	0.778562	1.44556
CG3764	0.370759	0.336315	0.21046	0.185913	0.296819	0.178165	0.200276	0.179351	0.272337	0.360181	0.232121	0.165521	0.341327	0.0683726	0.215365	0.243717	0.140358	0.211344	0.267914	0.0446918	0.156056	0	0.349102	0.0828375	0.069032	0
CG3770	0.399145	0.18824	0.107507	0.288057	0.217793	0.178286	0.15849	0	0.0591847	0.0930529	0.161933	0.0395698	0.175835	0.0292584	0.00445905	0.0829149	0.100424	0.0922829	0.0481743	0.299973	0.142566	0.058418	0.0609875	0.0191395	0.0846398	0.991534
CG3776	0.548276	0.0417044	0.305843	0.326813	0.196218	0.300372	0.458073	0.238689	0.209774	0.290527	0.0929084	0.315945	0.220398	0.169897	0.181146	0.262508	0.383194	0.322129	0.375557	0.233332	0.314929	0.141346	0.139798	0.168455	0.307657	0.633143
CG3777	0.0373109	0	0.0370021	0.0235644	0.0942777	0.0565736	0.0100224	0.159959	0.198937	0.224546	0.435145	0.192754	0.336303	0.174857	0.153834	0.343086	0.38899	0.455049	1.03281	0.523763	1.01161	0.249702	0.375749	0.332931	3.57568	1.76262
CG3792	0.188554	0.127088	0.228769	0.243217	0.177186	0.252869	0.158959	0.520236	0.411206	0.300454	0.183776	0.265957	0.221031	0.221655	0.375776	0.328252	0.254034	0.155206	0.490488	0.326386	0.315922	0.576267	0.319075	0.0984602	0.351813	0.781483
CG3793	0.117521	0.017772	0.121865	0.161831	0.0601974	0.276135	0.203555	0.220405	0.161423	0.241951	0.477102	0.183488	0.352287	0.258284	0.520261	0.27782	0.260909	0.102615	0.0874181	0.228198	0.129083	0.564505	0.212406	0.127243	0.358358	0.0518828
CG3797	0.127025	0.22484	0.231087	0.293762	0.379692	0.190973	0.259459	0.317275	0.29957	0.340871	0.130509	0.342327	0.26906	0.156692	0.30936	0.290887	0.299791	0.229931	0.376767	0.160387	0.359353	0.200067	0.2668	0.351816	0.129272	0
CG3800	77.8371	76.5216	67.1973	79.7547	79.7399	93.9773	83.0714	73.6065	66.5184	72.9885	69.6943	75.8986	79.7326	66.1209	72.3372	62.3402	72.4912	79.4265	69.7638	56.6695	71.2254	99.6478	63.2352	67.1874	70.1966	64.8958
CG3808	0.0791563	0	0	0.0725586	0.0312341	0.0903191	0.0636953	0.0791895	0.0612914	0.0419309	0.103068	0.0701244	0.0862707	0.127271	0.131828	0.0523437	0.037769	0.137999	0.253092	0.113826	0.0668526	0	0.035297	0.142923	0.0767135	0
CG3814	0.0750299	0	0	0.0359571	0.0449186	0.112094	0.0525763	0.0108085	0.0363745	0.0455774	0	0.0241638	0	0.0478417	0.0359054	0.0238506	0.05962	0.0237329	0.00731255	0.0696714	0.0323045	0	0.0285405	0.031898	0.0687268	0
CG3815	0.129948	0.254963	0.017316	0.0675918	0.0361748	0.0531853	0.166751	0.0772894	0.169131	0.14398	0.0178124	0.0698682	0.193712	0.0321683	0.0640156	0.0843396	0.0886974	0.004379	0.215238	0.0297774	0.0267818	0.101645	0.0942521	0.172131	0.194617	0.248657
CG3817	0.287799	0.584081	0.742523	0.566463	0.380791	0.816026	0.607281	0.270671	0.353544	0.364986	0.671081	0.436225	0.437124	0.398655	0.238366	0.312212	0.355822	0.321078	0.301225	0.679279	0.23936	1.26359	0.299908	0.281147	0.5034	1.03108
CG3823	0.0619121	0.00465084	0	0.0411341	0.0521119	0	0.00406701	0.17697	0.243891	0.234146	0.444251	0.233132	0.185764	0.256514	0.113279	0.329247	0.13175	0.402895	0.211629	0.351399	0.271737	0	0.383807	0.211615	0.407329	1.11629
CG3847	0.525993	0.411045	0.902744	0.536736	0.602681	0.466531	0.342309	0.369257	0.369368	0.482854	0.460788	0.434501	0.539387	0.499253	0.319292	0.559234	0.469871	0.552186	0.33554	0.148961	0.370433	0.337439	0.27495	0.412586	0.205873	0.0366067
CG3887	0.487582	0.340949	0.5553	0.578539	0.412766	0.640772	0.557554	0.653613	0.829456	0.667673	0.859742	0.624136	0.471497	0.404282	0.545297	0.723817	0.640045	0.69486	0.638267	0.915897	0.608516	0.890261	0.493138	1.05528	0.627782	0.12701
CG3909	0.114526	0.15799	0.0596383	0.0644859	0.0993955	0.0940429	0.1352	0.409907	0.19162	0.160884	0.389106	0.127258	0.166145	0	0.0492549	0.118255	0.117998	0.123069	0.0924018	0.360545	0.221683	0.138699	0.192009	0.222782	0.163489	0.125116
CG3918	0.585844	0.548457	0.587762	0.816474	0.691069	0.757432	1.2202	0.426339	0.753864	0.60123	0.799567	0.531787	0.663851	0.791289	0.522086	0.553291	0.559085	0.875875	0.370145	0.336739	0.493229	1.67057	0.646007	0.738086	0.96491	0.0904028
CG3921	0.0863681	0.189188	0	0.0682805	0.13364	0.0410625	0.0667004	0.511676	0.505067	0.338083	0.547109	0.416153	0.519226	0.35826	0.398584	0.40451	0.534039	0.468615	0.433398	0.700742	0.307685	0.233108	0.359091	0.365058	0.443115	0.215566
CG3925	0.159734	0.074638	0.142534	0.0796083	0.1	0.153771	0.168344	0.104498	0.186339	0.0905304	0.100147	0.124176	0.162984	0.0705614	0.0570126	0.0592744	0.142492	0.14972	0.0262634	0.0824626	0.0653293	0.0700133	0.04787	0.086707	0.0790571	0.776259
CG3939	0.767625	1.35356	0.509599	0.784542	0.770811	1.20418	1.0895	1.86592	1.35138	1.42902	1.02443	1.1863	1.2396	1.83069	1.45222	1.03923	1.44142	1.22894	1.04725	1.36002	1.51897	1.09832	1.45365	1.71707	1.07364	1.01795
CG3961	0.0907327	0.0489706	0.140401	0.0940697	0.0917774	0.0140489	0.0596675	0.0734921	0.393322	0.111419	0.098141	0.0935503	0.148243	0.125053	0.277198	0.262649	0.0468391	0.150407	0.0585314	0.0029985	0.0377465	0	0.104495	0.0895996	0.0371823	0
CG3967	0.13471	0.154859	0.134614	0.240956	0.194227	0.156938	0.185447	0.136808	0.194537	0.24163	0.340175	0.174133	0.148054	0.469969	0.134081	0.315425	0.281775	0.118352	0.311652	0.119882	0.054128	0.288549	0.260442	0.285059	0.0803605	0.0518828
CG3995	0.132971	0.287436	0.145394	0.190011	0.119477	0.235522	0.072577	0.076682	0.0522631	0.139626	0.0196498	0.0756242	0.0988711	0.072661	0.0790031	0.114758	0.0708344	0.0570086	0.218161	0.0119799	0.0354272	0.207382	0.027479	0.173601	0.434723	0.125116
CG40002	1.03794	0.753999	1.00856	1.08105	0.852649	1.08091	0.498206	0.808979	0.868464	0.865981	1.19386	0.728524	0.698935	0.712251	0.890668	0.785618	0.873182	1.12469	0.788681	1.10514	0.92982	1.29874	0.659608	1.19113	1.09123	3.66391
CG4004	1.21084	1.3247	1.08237	1.7336	1.52102	0.982722	1.28262	0.707182	0.454835	0.583012	0.829303	0.706326	0.804458	0.330187	0.281353	0.57349	0.517375	0.656353	0.391499	0.486284	0.424116	1.25429	0.468959	0.706435	0.634848	2.95792
CG40042	0.670828	0.70319	0.749964	0.719056	0.575173	0.886512	0.573709	0.601289	0.49679	0.447616	0.359394	0.858965	0.777747	0.492282	0.481072	0.65028	0.808797	0.553989	0.746551	0.576345	0.58888	0.600518	0.521831	0.708671	0.762606	0.277172
CG40045	2.36948	2.76392	1.90365	2.49899	2.45118	2.57802	1.95944	2.80994	2.98726	2.87755	2.69265	3.10851	2.67693	2.28599	3.22314	2.47636	3.01219	2.47614	2.53136	2.19265	2.49863	1.94535	2.24904	2.39748	2.60042	1.60997
CG40127	1.72195	2.27967	1.40448	2.13027	1.49146	1.93701	1.80765	2.067	2.53656	2.00336	2.02736	2.27197	1.38847	1.80464	2.19621	2.1733	2.27674	1.73966	2.16944	2.98293	2.46874	1.08662	1.67312	1.70408	2.32548	2.03015
CG40160	0.793106	0.880975	0.655346	0.629458	0.96316	0.703911	0.561941	0.494686	0.834483	0.893396	0.934669	0.845141	0.852043	0.364387	0.729961	1.09379	0.965149	1.28008	0.68864	0.74197	0.938996	0.215648	1.06646	0.937005	0.744081	1.78899
CG40178	0.526712	0.966547	0.662633	0.496891	0.352666	0.357874	0.566893	0.444555	0.595401	0.670433	0.476485	0.570929	0.357308	0.228879	0.393488	0.920021	0.538313	0.579326	0.244399	0.534072	0.502115	1.70269	0.830116	0.797158	0.46514	0.298091
CG40191	0.276885	0.230626	0.166306	0.169881	0.217698	0.257984	0.16944	0.469058	0.392267	0.391637	0.56271	0.417149	0.275345	0.459551	0.133099	0.245428	0.33212	0.422964	0.170367	0.462298	0.451318	0.228799	0.296976	0.419744	0.182858	0.596015
CG4022	0.693344	1.01339	0.744681	0.667237	0.620725	0.526777	0.639715	0.48754	0.665725	0.745303	0.531761	0.714379	0.323418	0.691487	0.307021	0.669046	0.311154	0.454954	0.312335	0.294938	0.506962	1.22658	0.248494	0.523363	0.169979	1.49522
CG40228	2.38104	2.18964	2.08445	2.09554	1.62808	1.79214	1.41496	1.95166	2.57973	2.82347	2.03399	2.19513	2.20386	2.11425	2.32661	2.03625	2.30293	1.9151	2.22561	2.07151	2.2489	1.66741	2.5002	2.76805	2.09109	3.46094
CG4025	0.104462	0.072186	0.0911111	0.102331	0.0776384	0.191786	0.103963	0.0671783	0.118279	0.129869	0.0515956	0.0928934	0.0391725	0.244526	0.181051	0.0775269	0.163989	0.073201	0.0750006	0.129596	0.180613	0	0.0806081	0.175142	0.041083	0.0366067
CG4036	0.269116	0.0452226	0.135862	0.221477	0.234746	0.203803	0.199685	0.265411	0.149364	0.293419	0.0746612	0.139981	0.180577	0.136791	0.0785356	0.0675207	0.300572	0.119355	0.0831746	0.063819	0.183665	0.377935	0.109682	0.105815	0.261136	0.161722
CG4038	1.24085	1.16661	1.47514	2.0109	1.82429	2.63406	2.35972	1.54988	0.917269	0.774369	0.9698	1.02376	1.31088	0.889027	1.41875	0.942273	1.23138	0.70589	1.40829	0.990215	1.18559	1.0064	1.44936	0.953988	2.2539	0.253929
CG4042	0.0621797	0.0186354	0.0397264	0.0965698	0.0621459	0.0996446	0.206153	0.0230903	0.0942545	0.206018	0.0171477	0.0447009	0.0738047	0.0269006	0.03345	0.111075	0.0687806	0.0373671	0.0784457	0.107856	0.221224	0.0370148	0.0731483	0.0545573	0.115713	0
CG4045	0.154976	0.169837	0.342879	0.274542	0.250582	0.557535	0.271845	0.184477	0.316523	0.199001	0.0783704	0.237047	0.184565	0.392671	0.23582	0.218259	0.327172	0.168168	0.193985	0.0690475	0.196381	0.118702	0.312661	0.241132	0.279316	0.161722
CG40472	0.229969	0.426014	0.368768	0.464197	0.286561	0.547041	0.236751	0.414439	0.249993	0.1713	0.204072	0.232087	0.200741	0.251343	0.174876	0.192019	0.407488	0.455051	0.216839	0.561146	0.355189	0.200621	0.515466	0.330135	0.265234	0
CG4049	0.101199	0.124827	0.0452223	0.0971522	0.0882735	0.217516	0.0361212	0.142247	0.209975	0.0879025	0.0993866	0.0936921	0.0497203	0.144527	0.119691	0.157658	0.111272	0.159174	0.203981	0.0793109	0.0254648	0.173668	0.0705531	0.210104	0.131577	0.0518828
CG4050	0.214572	0.00574367	0.180966	0.186596	0.0752686	0.136565	0.27202	0.195476	0.400557	0.348053	0.304031	0.365176	0.221585	0.221219	0.302211	0.193828	0.171066	0.362088	0.482898	0.244234	0.236791	0.0189603	0.171916	0.17055	0.273578	0
CG4065	0.178024	0.052858	0.176145	0.182077	0.233121	0.261547	0.433308	0.138603	0.211353	0.207545	0.0721651	0.276951	0.0614471	0.197346	0.368029	0.173908	0.188922	0.136201	0.177558	0.273905	0.16722	0.270433	0.377417	0.19263	0.302517	0
CG4069	0.250992	0	0.331247	0.196337	0.228714	0.292132	0.464361	0.103022	0.0884092	0.128152	0.233886	0.120809	0.0691977	0.0307832	0.203659	0.0832283	0.165074	0.0397714	0.0199441	0.0717483	0.0741716	0.15229	0.045186	0.146053	0.239061	0.311546
CG4078	0.0374662	0.0125261	0.0556732	0.0657484	0.082899	0.0747493	0.126286	0.0649597	0.0512266	0.0656004	0.0861	0.0975143	0.00557347	0.192153	0.0386046	0.0758234	0.0443241	0.069396	0.133678	0	0.0927332	0	0.0287186	0.0456159	0.182685	0
CG4080	1.64498	0.753253	1.48604	1.65269	1.48571	1.21928	0.894883	1.27904	1.28937	1.21124	1.18487	1.10525	0.764837	1.76263	0.614445	1.23632	0.864742	1.32352	1.10714	1.18176	1.08662	1.2928	1.64739	0.814782	0.688043	2.47168
CG4091	0.0994851	0.246161	0.038883	0.14154	0.054973	0.115901	0.274386	0.115392	0.0836676	0.0842632	0.25052	0.161734	0.107019	0.104478	0.0910676	0.0475611	0.136132	0.0131178	0.131433	0.0380643	0.0216625	0.331102	0.156786	0.192538	0.0731478	0
CG4095	0.0188745	0	0.0745813	0.0271589	0.0889821	0.0422845	0.067788	0.0185616	0.0150534	0.0965117	0	0.0347717	0.124053	0.0194591	0.0255134	0.0117292	0.0347569	0.0165701	0.00698968	0.0029985	0.0108074	0	0.00345535	0	0	0
CG4096	0.697391	1.34466	0.280768	0.759762	1.66396	1.56619	2.27063	0.54676	1.22172	0.444867	0.417371	0.237588	1.27532	0.371532	0.300742	0.152942	0.288573	0.32188	0.203701	0.356172	0.339808	0.216819	0.179306	0.61025	1.27863	2.06066
CG4101	0.858919	1.04903	0.899081	0.607696	0.932819	0.62891	0.73304	0.71738	0.719916	0.470327	0.254575	0.50545	0.802986	0.864765	0.49143	0.675811	0.643079	0.923135	0.444286	1.82932	1.0609	0.163073	0.422612	0.284958	0.78245	0.841704
CG41099	0.413277	0.399539	0.55223	0.437218	0.6573	0.452714	0.375749	0.314813	0.609478	0.569914	0.618172	0.375871	0.825637	0.822866	0.325008	0.609569	0.419662	0.363733	0.682715	0.326969	0.709744	0.238936	0.47447	0.703977	0.334977	0.0366067
CG41128	2.03578	1.45209	1.4504	1.6249	1.32284	2.18983	0.966154	2.32522	2.04635	2.0968	2.28064	2.07678	2.43878	1.53199	2.06698	1.93887	1.70602	2.43336	1.44194	2.26355	2.40409	2.1874	1.85555	1.42383	2.0381	0.669808
CG4115	0.013763	0.0610522	0.0337705	0.0138831	0.0725307	0.032096	0.0821573	0.114287	0.100046	0.0545469	0.142709	0.130135	0.230239	0.440713	0.147749	0.142137	0.325587	0.266212	0.136481	1.20599	0.36572	0	0.1584	0.0179916	0.558889	0
CG4119	0.286688	0.717953	0.597707	0.532937	0.286026	0.386331	0.69527	0.407673	0.552418	0.793178	0.264343	0.648393	0.551711	0.386243	0.316065	0.472891	0.370267	0.498395	0.513636	0.277487	0.445187	0.640408	0.69527	0.3536	0.618104	0.427402
CG41378	0.244379	0.175804	0.510174	0.323342	0.198632	0.405528	0.174354	0.831068	0.518695	0.402543	0.621139	0.50012	0.56244	0.30241	0.762273	0.584061	0.510742	0.601772	0.44314	0.59225	0.528982	0.578692	0.407366	0.565947	0.360619	0.178959
CG41520	0.0154628	0.0261571	0.0548704	0.044111	0.0635757	0.0394842	0.0493176	0.120001	0.0333902	0.261091	0.661919	0.372285	0.332472	0.0889198	0.0763079	0.219312	0.167917	0.711954	0.131595	0.170897	0.489559	0	0.474086	0.0801544	0.0313691	0.103766
CG4165	0.164222	0.281393	0.394198	0.421775	0.332585	0.258611	0.364835	0.261084	0.301086	0.360528	0.474238	0.2719	0.331827	0.306711	0.263221	0.239936	0.251325	0.229174	0.200857	0.518469	0.327548	0.163168	0.441863	0.393309	0.265429	0.0982801
CG4169	0.49972	0.839842	0.357279	0.845462	0.866871	0.774468	0.594398	0.445614	0.670775	0.470247	0.918029	0.716369	0.825761	0.509391	0.769133	0.490418	0.818408	0.447119	0.567641	0.814909	0.842759	0.42765	0.485508	0.426449	0.699619	0.213605
CG4199	0.273721	0.31085	0.227967	0.184327	0.12901	0.0759519	0.467297	0.307493	0.339479	0.312082	0.239748	0.327989	0.253388	0.332157	0.21981	0.312877	0.361928	0.32342	0.320844	0.604565	0.327263	0.0745212	0.135215	0.234738	0.433253	1.50897
CG4210	0.0913955	0.0661424	0.0512113	0.018284	0.00458581	0.0413945	0.0151185	0.136716	0.079396	0.148935	0.242562	0.225818	0.117273	0.120208	0.145711	0.146457	0.126591	0.121842	0.0170924	0.245257	0.184493	0.494406	0.160489	0.285934	0.116491	0.0366067
CG4221	0.0740672	0.133626	0.00873706	0.0781484	0.144076	0.0530291	0.0421773	0.451357	0.882817	0.559261	1.05283	0.61867	0.919332	0.858313	0.588888	0.89785	0.613064	0.36066	0.552653	0.403153	0.707206	0.140234	0.75521	0.508282	0.393014	0
CG42231	0.760595	1.00668	0.730895	0.891391	0.738447	0.739783	0.630565	1.80625	1.4459	1.11061	0.894696	1.20877	1.44775	1.05339	0.816292	1.08213	0.893457	1.36473	0.825269	0.855075	0.877879	1.51877	1.05763	1.58335	0.924473	0.66975
CG42232	1.83412	1.5743	1.15463	1.55444	1.24595	2.07243	2.27757	1.87764	1.57919	2.3529	2.37135	1.64958	2.01756	1.63866	1.31705	1.25296	1.18452	2.16434	1.00913	1.49429	1.45917	4.13739	1.90643	1.25482	1.37229	3.83825
CG42238	0.540389	0.319906	0.596371	0.491151	0.539953	0.570978	0.539841	1.32205	0.629327	0.673901	1.10166	0.998246	0.468456	1.012	0.548553	0.580591	1.78069	1.25875	0.987186	0.59419	0.720748	0.294195	0.425086	0.792553	0.429366	0.0904028
CG42239	0.532235	0.215979	0.440164	0.653572	0.504176	0.94449	0.684017	1.05811	0.917577	0.764625	0.552487	0.679885	0.80298	0.794262	0.820875	0.835428	1.05202	0.861748	0.625414	1.84889	0.837675	0.415626	0.907634	0.531915	0.78025	1.63426
CG42240	0.505956	0.526778	0.617064	0.286515	0.109663	0.129144	0.221266	1.09252	1.07135	1.55824	1.18695	0.954795	1.16234	1.04389	1.17901	0.668135	0.15543	1.18592	0.857776	1.36816	0.789072	0.140473	0.667348	1.06474	0.501694	0.311546
CG42245	1.9809	1.49252	1.66147	2.01964	1.41302	1.88059	2.41631	1.57065	1.71297	2.16491	1.6159	1.84158	1.57618	1.75714	1.35843	1.73834	1.74794	1.79514	1.49242	1.59464	1.75187	1.50778	1.51807	1.7203	0.99332	0.539011
CG42258	1.91624	1.70289	1.44637	2.08512	1.41686	1.62303	1.05782	1.44951	1.25295	1.72461	1.50817	1.47708	1.73777	1.446	1.15905	1.3135	0.927005	1.28592	0.710073	0.872488	1.0083	2.52519	1.15418	0.925004	1.3087	1.25894
CG42259	0.150102	0.157372	0.135195	0.124104	0.260148	0.314546	0.194606	0.201541	0.117408	0.173199	0.179884	0.133381	0.139703	0.502004	0.120282	0.200241	0.242842	0.21061	0.17627	0.311046	0.17505	0.0700133	0.155359	0.131362	0.058406	0
CG42260	0.112679	0.0469015	0.0237818	0.102373	0.0614324	0.0349369	0.0991806	0.00779146	0.0767013	0.0237717	0.0821081	0.0734138	0.0445952	0.137606	0.0955388	0.0919535	0.0568343	0.0469375	0.140972	0.0997626	0.180653	0.0189603	0.0915671	0.0116608	0.135796	0
CG42268	0.0513398	0.0674346	0.1099	0.0725397	0.0980212	0.121443	0.072532	0.863055	0.536453	0.30606	0.767771	0.596868	1.01804	0.850851	0.846001	0.859432	0.674595	0.644168	0.687017	0.478875	0.918499	0.431658	0.679523	0.667593	0.391378	1.13573
CG42271	0.110784	0.232814	0.051554	0.163383	0.107343	0.184228	0.225488	0.0886726	0.0642287	0.0658972	0	0.118053	0.154871	0.0935105	0.030573	0.0968422	0.133622	0.0925877	0.0619468	0.289701	0.0370761	0.173267	0.0577958	0.027591	0.0868404	1.02624
CG42272	0.0206914	0.0568708	0.00957442	0.0109339	0	0.0148308	0.00800151	0.125833	0.208002	0.187489	0.225307	0.171267	0.173529	0.391106	0.310894	0.221314	0.149298	0.173371	0.208354	0.237514	0.170594	0.073603	0.22812	0.188106	0.235072	0
CG4230	0.0996923	0.0701621	0.131693	0.0469521	0.017144	0.0905116	0.133517	0.0256075	0.191126	0.0430078	0.127095	0.070048	0.0772955	0.137885	0.093792	0.0337583	0.086471	0.0834919	0.108006	0.00386315	0.121261	0	0.110959	0.0493541	0.0510596	0
CG42304	0.174343	0.212155	0.185163	0.128965	0.252246	0.280753	0.374865	0.338847	0.0774571	0.231404	0.0833625	0.304156	0.147549	0.040176	0.117395	0.147317	0.206633	0.249468	0.102128	0.172832	0.0787873	0.0782404	0.0550568	0.055293	0.0648569	0.0518828
CG42306	0.192667	0.153489	0.306696	0.253963	0.205078	0.188271	0.198522	0.11382	0.254523	0.176488	0.373264	0.178141	0.214732	0.202248	0.282158	0.23309	0.176968	0.206472	0.182663	0.0991666	0.138356	0.104973	0.176217	0.0701068	0.336457	0.0518828
CG42307	0.44619	0.510269	0.456493	0.556598	0.489626	0.542863	0.973727	0.292448	0.558383	0.38749	0.47446	0.583282	0.414801	0.465901	0.338431	0.504402	0.480461	0.39489	0.24282	0.180031	0.382126	0.509684	0.35576	0.456342	0.462493	0
CG42324	0.00413205	0	0.020114	0.0419433	0.00863164	0.0352613	0.0178658	0	0.00853816	0.0348686	0.0202226	0.0220881	0.0529953	0.060887	0	0.0495357	0.00983779	0	0.00824802	0	0	0	0.0207213	0.0825524	0.0149477	0
CG42326	0.0423669	0.0716723	0.0640203	0.00544639	0.0286131	0.0279314	0.11416	0.0158802	0	0.0061111	0.0291899	0.024358	0.022951	0.00655494	0.106656	0.0468101	0.0130616	0	0.00616427	0	0	0	0	0	0.0180505	0
CG42327	0.136842	0.566664	0.0405021	0.129286	0.314249	0.0782194	0.172821	0.274746	0.634752	0.59678	0.51491	0.548795	0.651443	0.552848	0.576397	0.767363	0.803622	0.559945	0.644246	0.730994	0.526655	0.413759	0.437446	0.664465	0.862262	0.248657
CG42336	0.681026	1.29834	0.56434	0.799728	0.644531	0.827594	0.896506	0.950002	1.3543	0.98178	1.17351	1.10477	1.03367	1.14363	1.24205	1.15759	1.38277	0.877288	1.35572	0.952654	1.10988	2.20505	1.05609	1.31244	1.26279	1.22836
CG42340	0.0924295	0.14994	0.00544366	0.0681221	0.228407	0.0633439	0.185419	0.0577628	0.428053	0.166233	0.0340887	0.137073	0.128013	0.172303	0.0692777	0.0605624	0.135165	0.133504	0.19258	0.020028	0.079466	0.0934815	0.121817	0.226908	0.0407365	0
CG42342	0.837998	0.649526	0.271836	0.484001	1.00236	0.775728	1.09259	1.35263	1.45383	2.2171	0.801123	0.689737	0.925522	0.604643	1.10582	1.25775	1.39773	0.595402	0.650992	7.25824	1.56376	0.123207	0.493767	2.56457	3.01691	1.82353
CG42346	0.168161	0.147924	0	0.065855	0.0101785	0.0328845	0.114793	0.00872927	0.0396414	0	0.0508151	0.020567	0	0.0087189	0	0.0288866	0.044956	0.00300237	0	0	0.010127	0	0.0053485	0.0479784	0.0462998	0
CG42354	0.257295	0	0.445442	0.368182	0.375821	0.263658	0.296712	0.286033	0.345734	0.511917	0.612951	0.401028	0.337477	0.137675	0.46694	0.28293	0.397643	0.520525	0.173884	0.516112	0.539553	0.0745212	0.457306	0.103907	0.354979	0.0518828
CG42358	0.124988	0	0.137564	0.224964	0.171512	0.238667	0.133141	0.128904	0.0785329	0.151157	0.210533	0.159961	0.0739348	0.099647	0	0.272862	0.126304	0.195989	0.218137	0.226413	0.082905	0.188269	0.0989454	0	0.0837035	0
CG42359	0.0928938	0.090449	0.146675	0.266471	0.170106	0.243357	0.105419	0.0901568	0.151893	0.134312	0.178469	0.140876	0.0583743	0.115716	0.0493787	0.0602736	0.0951731	0.11937	0.0658252	0.100373	0.0678179	0.0889736	0.0386523	0.106439	0.267148	0.0982801
CG42360	0.112436	0.0824254	0.109036	0.155167	0.143738	0.249491	0.169338	0.150216	0.118838	0.17063	0.32504	0.0722	0.298212	0.383514	0.22753	0.130742	0.147499	0.0758815	0.0928886	0.152251	0.0343385	0.238634	0.132618	0.30718	0.117287	0.0518828
CG42371	0.250817	0.314033	0.149021	0.221526	0.380131	0.26911	0.320381	0.119402	0.267624	0.222095	0.382125	0.314961	0.309816	0.284294	0.264639	0.296417	0.314732	0.186733	0.315588	0.182443	0.377086	0.244308	0.253827	0.222574	0.277404	0.30054
CG42375	0.243446	0.247065	0.34706	0.234425	0.396818	0.519392	0.448907	0.254692	0.310302	0.326355	0.41726	0.202717	0.234136	0.206436	0.209289	0.194905	0.17122	0.206949	0.267938	0.409733	0.307942	0.40241	0.162689	0.42442	0.203712	0.85698
CG42380	0.124478	0.182968	0.235929	0.12613	0.135049	0.14448	0.0948929	0.0155438	0.103759	0.159858	0.0653477	0.104458	0.0300039	0.00653384	0.0475898	0.102246	0.144232	0.062112	0.0918818	0.0134813	0.10678	0	0.0720781	0.0948378	0.0239741	0.0518828
CG42388	0.516401	0.466533	0.400972	0.380401	0.53856	0.274972	0.360781	0.484932	0.568399	0.670506	0.616482	0.5138	0.490997	0.430883	0.461276	0.696813	0.368487	0.586205	0.477117	0.287022	0.263301	0.837223	0.291566	0.911913	0.306971	0.649068
CG42389	3.93914	3.83825	2.52586	2.54311	2.92331	2.65401	1.50876	3.06267	3.33631	4.06099	4.54971	4.17808	3.92429	4.1291	3.82882	4.74589	5.47762	6.41103	3.15939	3.98036	4.79781	1.54658	4.83443	2.49814	2.98409	5.09124
CG42394	1.3293	1.14464	1.52166	2.1186	2.34526	1.40546	2.00252	1.32663	1.8985	2.21625	1.16075	1.93133	1.2824	1.10095	1.30987	1.92802	1.83264	1.35287	1.81655	0.660816	1.75696	4.81325	1.94945	1.85414	2.36652	1.08299
CG42404	0	0.0631971	0	0.0402219	0	0.0868065	0.00366932	0.0251536	0.0620501	0.0244043	0	0.0335751	0.0377099	0.0479601	0.0338913	0.0497709	0.083458	0.0338128	0.0178077	0.0124813	0.0341776	0.0368968	0.019904	0	0.0364154	0.171082
CG42445	0.151601	0.165494	0.0915491	0.0910436	0.108602	0.24263	0.226945	0.161341	0.104972	0.301567	0.307825	0.166738	0.413721	0.140327	0.368215	0.225965	0.338259	0.319417	0.437422	0.244779	0.284297	0.175944	0.0369067	0.262807	0.136416	0.125116
CG42455	0.418678	0.677229	0.789881	0.963726	0.65799	1.04318	0.526864	0.338186	0.757805	0.594031	0.431355	0.561224	0.670632	0.720871	0.473613	0.606406	0.866728	0.444199	0.980577	0.538766	0.443281	0.341693	0.452153	0.726352	0.700846	0.468103
CG42456	0.0712392	0.0893372	0.0888323	0.10342	0.0354547	0.121805	0.117717	0.129523	0.198096	0.0525052	0.150097	0.153526	0.162822	0.0869385	0.143947	0.110198	0.0663195	0.0543928	0.114261	0.0764984	0.0640723	0.167994	0.0425028	0.101795	0.0283306	0
CG42458	0	0.0122831	0	0.00461578	0.00488862	0	0	0	0.0054405	0.0148931	0	0.0302333	0	0	0	0.0206327	0.0672772	0	0	0	0.00441272	0.7408	0.0335728	0	0.0075643	0
CG42487	0.155688	0.318203	0.232574	0.143822	0.0721887	0.0998285	0.218696	0.322711	0.14233	0.157177	0.0413201	0.116995	0.153234	0.125103	0.314097	0.0671589	0.156104	0.201545	0.179256	0.170853	0.137159	0	0.106283	0.271282	0.148715	0.48771
CG42492	0.0593799	0.0770285	0.0620922	0.0363296	0.0355154	0.0289822	0.0339893	0	0.0114441	0.0490093	0	0.0361272	0.0204415	0.0441404	0.0482873	0.0483922	0.0596791	0.00680405	0.0308894	0.126351	0.0234422	0	0.0255105	0.0227281	0.111882	0
CG42496	0.0634007	0.0356608	0.0479546	0.142531	0.136707	0.165138	0.138477	0.093952	0.298502	0.0264617	0.115521	0.142637	0.108585	0.0702078	0.0176421	0.142168	0.228279	0.129777	0.167428	0.0779168	0.169273	0	0.161875	0.250833	0.164009	0.134887
CG42498	0.31317	0.251215	0.237203	0.60325	0.427504	0.292371	0.27221	0.418087	0.3966	0.478434	0.372492	0.340964	0.257661	0.455649	0.287805	0.17707	0.152523	0.452661	0.337468	0.308521	0.462365	0.108231	0.23773	0.451276	0.547837	0.125116
CG42500	0.0482816	0.0630132	0.0195714	0.0243034	0.0306523	0.00663863	0	0	0.0142531	0.00563081	0	0.0562524	0.0661452	0.00600443	0	0.026362	0.0267781	0.0143845	0	0.0029985	0.0296802	0.123027	0.0690224	0.0499069	0.0214962	0
CG42502	0.0729973	0	0.0189789	0.0165728	0.0284745	0	0.0312865	0.00635228	0.030471	0.242672	0.0737137	0.19156	1.37012	0.0928986	0.519175	0.204681	0.0765244	0.0600468	0.207155	0.206353	0.354809	1.72305	0.241298	0.346336	0	0
CG42541	0.0650816	0	0.0515598	0.0385076	0.113158	0.0281846	0	0.02663	0.0704894	0.0497646	0	0.0465922	0.0520121	0	0.0680247	0.0698477	0.035719	0.0351351	0	0.0486638	0.00425998	0	0.150486	0.0622568	0.00431127	0.626096
CG42542	0.178496	0.173273	0.183557	0.163056	0.145981	0.25483	0.278302	0.131895	0.133192	0.22925	0.0671028	0.166804	0.0882888	0.0999049	0.188808	0.211799	0.174239	0.212542	0.195674	0.560619	0.255239	0.209601	0.0902687	0.0391787	0.201878	0.0982801
CG42557	0.21643	0.0125261	0.107752	0.189827	0.0622029	0.0890469	0.139873	0.218433	0.080353	0.118749	0.0921777	0.116712	0.105374	0.0537878	0.14733	0.121119	0.0705471	0.250865	0.399707	0.0540514	0.119083	0.0562659	0.089007	0.0714162	0.253815	0.223396
CG42575	0.0543548	0.00990392	0.116818	0.0414167	0.0414581	0.0851496	0.0937281	0.261061	0.123379	0.268066	0.244495	0.213574	0.326075	0.189137	0.125316	0.118457	0.178025	0.0906743	0.0196351	0.0130444	0.193715	0.148855	0.0490169	0.399932	0.106311	0
CG42588	0.345858	0.0442638	0.215832	0.374797	0.640292	0.525484	0.597029	0.134702	0.344363	0.258824	0.376297	0.351379	0.163126	0.322461	0.138914	0.258183	0.277123	0.410701	0.328688	0.118343	0.100372	0.111418	0.186646	0.328043	0.283014	0.150163
CG42593	1.53225	1.75501	1.65753	1.35864	1.46519	2.03959	2.14864	1.83331	1.79992	1.68092	1.21477	1.69365	2.06052	1.53028	1.46718	1.49056	1.58994	1.96637	1.41116	1.76014	1.30412	1.25917	1.28488	2.03568	1.75903	1.79906
CG4266	0.452529	0.381927	0.568438	0.591353	0.563155	0.52779	0.538631	0.636038	0.518748	0.590009	0.358529	0.561194	0.528905	0.710021	0.433333	0.519393	0.712271	0.482298	0.558972	0.564956	0.500097	1.59316	0.417049	0.706244	0.412308	0.080679
CG42663	0.0997284	0.00937623	0.0919322	0.409933	0.410099	0.181061	0.32294	0.148858	0.210703	0.24292	0.0609024	0.268529	0.213952	0.448965	0.19458	0.510075	0.171707	0.185961	1.09291	0.306298	0.320223	1.21851	0.496888	0.311765	0.161925	0.261485
CG42666	0.967032	1.53279	0.672432	0.78277	0.854427	0.729075	0.277031	0.495721	0.396858	0.53602	0.481824	0.476068	0.411992	0.526319	0.58885	0.755722	0.466168	0.589393	0.4014	0.968522	0.76	0.603514	1.03447	0.883434	0.738914	0.0366067
CG42668	0.433412	0.342551	0.490311	0.419395	0.746409	0.429988	0.526774	1.06762	1.30727	1.12141	1.62749	1.21458	1.16059	1.26481	0.968551	1.05363	0.876912	1.26337	0.821191	0.967359	1.17636	0.463705	0.942529	0.950485	0.590715	0.288732
CG42671	11.2097	13.1574	9.87947	7.1498	16.5104	4.58628	1.56983	6.47193	8.4153	5.28872	4.42856	7.93157	3.61638	4.11532	5.99697	7.48492	8.11596	5.73413	7.56138	5.38639	5.89279	3.47511	7.86867	9.35184	6.86176	3.20266
CG42673	0.0282697	0.271758	0.0593718	0.116327	0.228283	0.0683395	0.159377	1.20656	1.09599	1.83524	1.49141	0.957296	1.00335	0.985295	1.38721	0.738365	0.855587	0.896879	0.692514	0.321417	0.699333	0.897926	1.13396	2.94391	0.4882	1.03281
CG42674	0.960099	0.646239	1.14717	0.811186	1.54127	1.00384	0.914622	0.681452	0.647442	0.786199	0.603749	0.647355	0.698985	1.1059	0.562971	0.645988	0.649327	0.83192	0.59446	0.628545	0.681238	0.501882	0.780678	0.639016	1.06605	0.409826
CG42676	0.181702	0.140518	0.142351	0.234457	0.144186	0.295898	0.258497	0.0339646	0.129027	0.101456	0.121673	0.147815	0.0362877	0.0754759	0.169766	0.137402	0.216234	0.022276	0.0991489	0.109037	0.115048	0	0.0799013	0.117116	0.0178501	0.0366067
CG42678	0.382682	0.147022	0.51557	0.412064	0.268754	0.322143	0.471317	0.151311	0.248503	0.260227	0.198201	0.265762	0.316603	0.139693	0.213076	0.290099	0.337179	0.6976	0.304903	0.155678	0.331429	0.317656	0.400041	0.270431	0.29822	0
CG42684	1.96767	1.43209	1.91068	1.90505	1.37144	0.931097	0.936196	1.04209	0.966875	1.03674	1.48287	0.91708	1.50646	1.67892	1.43206	1.16103	0.893836	1.0181	1.11414	1.97932	0.682282	1.58814	1.26194	0.729228	0.951378	1.78914
CG42699	0.182802	0.208674	0.10417	0.100573	0.258289	0.103406	0.213016	0.113319	0.038983	0.117783	0	0.110756	0.0204822	0.260912	0.147886	0.0620511	0.0275545	0.0452788	0.0917286	0.100135	0.144333	0.0860126	0.180686	0.096866	0.139287	0.0518828
CG42709	0.095383	0.107649	0.0717436	0.0476905	0	0.0648987	0.0271368	0.022661	0.0379594	0.10358	0.0851291	0.0563973	0.12038	0.155394	0.00731417	0.0477852	0.0660261	0.0423535	0.0207832	0.198938	0.047197	0	0.00438229	0.0212333	0.106554	0
CG42724	1.91191	1.69335	1.70555	1.67879	1.73043	2.35459	2.23668	2.72453	2.37394	3.33444	3.26865	3.11887	3.17428	3.06648	2.8444	2.50798	2.42644	2.53133	1.81883	2.27805	2.36401	3.62945	2.85591	2.98233	1.67651	1.69362
CG42726	0.0539876	0.175595	0.0596185	0.0898559	0.0827516	0.115495	0.104514	0.0891639	0.0771199	0.0829791	0	0.0340192	0.0163612	0.11084	0.0769356	0.0430799	0.0577327	0.135162	0.0115508	0.0029985	0.064249	0.204399	0.0943856	0.00870286	0.0801485	0.125116
CG42741	0.113001	0.179141	0.102642	0.0718827	0.154532	0.0102257	0.0878058	0.159857	0.0949991	0.384073	0.270724	0.100781	0	0.107785	0.12398	0.108887	0.0393317	0.241221	0.15411	0.0804862	0.0756736	0.123933	0.203175	0.418089	0.0279799	0
CG42747	0.106816	0.0890918	0.0765374	0.0481624	0.322341	0.0824929	0.100549	0.858015	0.245776	0.506262	0.113184	0.189303	0.258393	0.141515	0.693245	0.445454	0.635335	0.570894	0.166708	0.265814	0.697696	0.290993	0.220764	1.01271	0.015456	0.248657
CG42748	0.378479	1.02972	0.335219	0.490485	0.554765	0.32416	0.226887	1.58313	1.37006	1.51051	1.16279	1.45055	0.969195	1.72623	1.58943	1.70637	1.26528	1.46023	1.28871	1.1668	1.4287	0.35769	1.4476	1.13308	1.20692	0.490548
CG4278	0.177362	0.266764	0.176089	0.235904	0.169181	0.368404	0.275986	0.208709	0.29838	0.226062	0.11906	0.137644	0.21865	0.0843326	0.177031	0.221341	0.265719	0.175288	0.186414	0.378833	0.188383	0.111827	0.398157	0.303604	0.266833	0.0366067
CG42784	0	0.058818	0	0.0217988	0.0270072	0.0276464	0.0168292	0.0381202	0	0.0128669	0	0.0132741	0.0191443	0	0.0719331	0.0244684	0.0352202	0.0122384	0.0332032	0	0.0386056	0.730458	0	0	0.00383399	0
CG42788	0.328158	0.144987	0.143104	0.246191	0.239122	0.148471	0.0985881	0.0201287	0.0422667	0.0767972	0.0235086	0.272868	0.0871077	0.0544015	0.0584196	0.134417	0.0751857	0.0122656	0.0684657	0.0234268	0.122764	0.0370148	0.0490601	0.0885201	0.177749	0.125116
CG42795	0.0337642	0	0.0195232	0.0372651	0.0489745	0.0544618	0	0	0.0392189	0.0671329	0	0.0147688	0.111782	0.0420754	0.0931781	0.0321733	0.0985613	0.0349352	0	0.0101537	0.0853643	0.429647	0.0752559	0.0827729	0.0363967	0
CG42797	0.21998	0.0841983	0.0991049	0.270037	0.178525	0.193016	0.146426	0.454851	0.261218	0.303362	0.422924	0.239376	0.472259	0.0647881	0.354501	0.347205	0.175107	0.221165	0.383214	0.340919	0.394654	0.321225	0.146325	0.266412	0.178854	0.505612
CG42806	0.162653	0.224875	0.331588	0.333389	0.306143	0.289884	0.184871	0.571074	0.692413	0.44428	0.316741	0.496761	0.848864	0.456601	0.773308	0.419081	0.380078	0.625561	0.679902	0.169512	0.340093	0.355879	0.397615	0.401166	0.597994	0.0904028
CG4281	0.256642	0.278049	0.207724	0.258337	0.289435	0.301267	0.378777	0.491646	0.256226	0.294163	0.376639	0.270069	0.462001	0.357108	0.302142	0.279324	0.174143	0.253528	0.111683	0.354457	0.256657	0.0562659	0.238023	0.230641	0.272451	0.557495
CG42813	0.113613	0.153636	0.0987559	0.153455	0.121069	0.044793	0.130074	0.0645021	0.107064	0.192659	0.0582168	0.0354633	0.0108546	0	0.00516873	0.0812879	0.142488	0.143675	0.127964	0.129962	0.109722	0	0.235895	0.15548	0.139742	0
CG4287	0.0442949	0	0.0410138	0.0773431	0.0783112	0.0761236	0.117925	0.159782	0.125184	0.175653	0	0.148189	0.119364	0.0821299	0.0690416	0.128906	0.0796019	0.0741966	0.0599164	0.191048	0.100656	0	0.0975088	0.00424926	0.0691503	0
CG4291	0.0413407	0.0892814	0.023205	0.0825504	0.151536	0.061639	0.0774748	0.132389	0.0651429	0.156386	0	0.0512164	0.00765704	0.0467082	0.134684	0.0476837	0.119234	0.0836247	0.0295918	0.103566	0.0791817	0	0.0986699	0.0650677	0.080409	0.125116
CG4294	0.246238	0.431304	0.20528	0.326783	0.460625	0.382824	0.325541	0.31427	0.750143	0.523159	0.459808	0.405744	0.473201	0.53816	0.350745	0.42169	0.418768	0.549637	0.230707	0.397962	0.365187	0.1105	0.420875	0.652757	0.405554	0.080679
CG4300	0.361422	0.38703	0.43522	0.319718	0.206338	0.434472	0.491145	0.0560612	0.0365879	0.184577	0	0.199687	0.162834	0.0243973	0.035407	0.0962521	0.0702066	0.0690566	0.238323	0.196323	0.0203761	0.020977	0.316478	0.0199643	0.112504	0.080679
CG4301	0.0309613	0	0	0.0626017	0.0185086	0.0376371	0.020397	0	0.0263035	0.0210399	0.0375342	0.0154038	0	0	0	0.0218831	0.0388908	0	0.0174742	0	0.032766	0	0.0050346	0.0392848	0.0655893	0
CG43066	0.296046	0	0.280794	0.321738	0.186415	0.246659	0.349191	0.149271	0.0488916	0.0476458	0.190672	0.138749	0.142679	0.158907	0.0931345	0.105024	0.0549281	0.0855562	0.0310154	0.067233	0.0950476	0.0745212	0.0207213	0.0625395	0.0999259	0
CG43078	0.0214943	0	0.0434755	0.0126605	0.00664032	0.0830903	0.0460065	0.0311136	0.00610592	0.0385335	0.0213997	0.0184204	0.0369751	0.0153916	0.0207038	0.0259524	0.0193945	0.0111085	0.0622745	0.0129077	0.00760886	0	0.0398947	0.067704	0.00383399	0.161722
CG43085	0.0207483	0	0.0244708	0.0173665	0.00315208	0.0106744	0.0707639	0.00806742	0.0493694	0.0185519	0.0121176	0.010944	0	0	0.0610646	0.060493	0.0333105	0.0450778	0.0494805	0	0	0	0	0	0.0105125	0
CG43102	0.0646144	0.15048	0.0837338	0.0515044	0.0442866	0.052094	0.0509179	0.120938	0.056126	0.0471539	0.109737	0.141623	0.134385	0.0405372	0.0404675	0.0787012	0.04831	0.0296403	0.071928	0.0181738	0.0989739	0.0929645	0.13195	0.0325389	0.0394823	0
CG43143	0.732016	0.796844	1.23163	0.857161	1.12025	1.26296	0.968705	0.330403	0.209947	0.715223	0.361878	0.603934	0.495455	0.514641	0.59143	0.480975	0.40065	0.473663	0.427298	1.38554	0.653661	0.569389	0.716625	0.431656	0.437215	1.27368
CG43163	0.0330767	0.175582	0.0231234	0.0712457	0.0283273	0.0380903	0.08854	0.0461622	0.312656	0.240838	0.158444	0.287554	0.238582	0.17994	0.227258	0.197989	0.357238	0.0818179	0.183581	0.229529	0.268655	0.299121	0.338753	0.179962	0.394333	0
CG43164	1.06621	2.48875	0.483326	0.503492	1.31456	0.577343	1.02477	9.73486	10.8139	10.466	10.5798	13.062	9.97303	10.8521	9.05629	6.89704	5.25655	5.03405	8.19007	1.63099	4.56915	2.94823	8.35271	12.4766	6.73753	7.33713
CG43313	1.0875	1.2858	1.54392	1.2326	1.78781	1.33532	1.39462	1.09788	1.26825	1.00922	0.90751	1.34491	1.77591	1.83947	1.3116	1.07811	1.04027	1.29272	1.04456	0.953152	0.999617	1.27648	1.14764	0.573299	0.656774	0.215519
CG4332	0.118493	0.34897	0.178641	0.110351	0.10953	0.152032	0.200391	0.495376	0.218727	0.201906	0.0978949	0.379299	0.139885	0.0521663	0.0896519	0.324214	0.268246	0.309615	0.227612	0.247064	0.278537	0.512761	0.309651	0.344151	0.210565	0.0982801
CG43340	0.00784153	0	0.014806	0.0421187	0.00315208	0.0687032	0.0723766	0.139714	0.141432	0.0812146	0.166359	0.185612	0.0998078	0.178327	0.20564	0.237478	0.0571018	0.299779	0.0863004	0.303141	0.10228	0.902589	0.163098	0.0203613	0.103309	0.7711
CG43343	0.21579	0.0510525	0.256001	0.236445	0.258141	0.26275	0.426224	0.210136	0.331305	0.494842	0.3608	0.33364	0.287732	0.441734	0.267172	0.312705	0.289466	0.202492	0.148985	0.1489	0.099666	0.259584	0.339127	0.477206	0.170233	0.419956
CG43347	0.057683	0.104251	0.071896	0.0734525	0.0564533	0.100402	0.0775482	0.0518866	0.149744	0.0963386	0.0287964	0.0480827	0.0574549	0.0400635	0.00964964	0.128788	0.04861	0.0269066	0.0689533	0.0233874	0.0883773	0.0373659	0.0959552	0.0343145	0.0147929	0
CG43367	0.179927	0.00786806	0.0933376	0.148607	0.220839	0.125714	0.184837	0.294504	0.0955037	0.200489	0.0902213	0.0894653	0.178826	0.0573579	0.154685	0.0782233	0.108126	0.0964916	0.057814	0.0207928	0.0748411	0.304551	0.166012	0.225325	0.117175	0.876052
CG4338	0.13079	0.190349	0.0445249	0.113801	0.0885027	0.158896	0.339228	0.189964	0.0269	0.0259788	0.0447623	0.0931527	0.0709588	0.113841	0.128359	0.0443629	0.086287	0.0320299	0.0594324	0.0295497	0.153442	0.0743807	0.0469243	0.082224	0.15945	0.0904028
CG43386	6.23894	2.23263	5.34819	7.77898	5.63527	10.959	4.43437	14.9408	8.36625	10.5266	9.78106	7.39965	10.1145	6.02018	6.4048	4.41722	6.27569	11.8584	5.5642	8.50325	8.14447	7.83618	5.36455	8.9977	6.44837	11.1187
CG43394	0.019084	0.100453	0.04329	0.0344705	0.0374832	0.0289162	0.0321607	0.0440876	0.0468275	0.0636547	0	0.0607672	0.0943452	0.1862	0.00510893	0.115181	0.0988664	0	0.0185143	0.0168885	0.0684401	0	0.0549131	0.0205985	0.348032	0.161703
CG43427	0.467934	0.355335	0.420042	0.427834	0.355385	0.274265	0.569437	0.427539	0.481648	0.47452	0.372407	0.450793	0.63743	0.760392	0.633044	0.313809	0.659986	0.366881	0.691643	0.458797	0.489485	0.216064	0.424157	0.489955	0.483352	1.08749
CG4360	0.972469	1.15109	0.783085	0.919999	0.891947	1.07367	0.88824	1.0901	0.962276	0.965874	0.910968	0.796648	1.19287	1.0161	0.508302	1.00054	0.797277	1.11161	0.590412	0.652708	0.782582	0.825483	0.576856	1.15417	0.827338	1.35623
CG4364	1.18872	1.55436	1.57273	1.47125	1.55036	1.81508	2.6183	1.74492	1.28758	1.2891	1.47131	1.52572	1.23678	1.40554	0.994494	1.22309	1.91146	1.28771	1.31906	1.15479	1.36359	0.916756	1.15396	1.10746	1.7828	1.73533
CG4365	0.188931	0.0476763	0.263438	0.185157	0.259046	0.337717	0.270177	0.50888	0.315808	0.571151	0.180647	0.305333	0.299055	0.317195	0.379878	0.347311	0.262508	0.284029	0.478864	0.361674	0.298326	1.34162	0.22956	0.247176	0.337038	0.0884895
CG43658	5.14325	3.89884	5.1549	5.01492	4.37706	4.44474	3.68502	3.70895	5.33358	2.65288	1.63358	2.65976	2.50815	2.25452	2.94606	2.77287	2.62356	2.96221	4.30045	2.38409	2.66171	2.45674	2.45742	4.77249	1.82558	1.50197
CG43689	0.033389	0.139267	0.161766	0.072637	0.0482178	0.0392569	0.0374068	0.00510732	0.0570539	0.0193111	0.0448898	0.0645713	0.0952981	0.0232211	0.0250697	0.0747255	0.0994347	0	0.0265692	0	0.100466	0	0.0118726	0.0221556	0.0729592	0.0518828
CG43707	0.0331926	0	0.0504324	0.0105912	0.00322587	0.0287533	0.0569413	0.0267426	0.00330064	0.0269658	0	0.0519853	0	0	0	0.00823416	0.0184444	0.0110329	0.0898505	0	0.0183707	0	0.0291484	0	0	0.0904028
CG43729	0.0612894	0	0.146838	0.0662411	0	0.0256669	0.00605097	0.139228	0.0809618	0.0907641	0.0959914	0.0571859	0.0176127	0	0.0207038	0.0651945	0.0502524	0.0441205	0.251124	0.0811188	0.0571316	0	0.167952	0.0287612	0.00865988	0
CG43736	2.57991	1.72141	2.68353	2.65911	2.33145	2.02035	1.94902	2.14268	2.01508	2.5092	2.06482	1.96203	1.98812	2.1516	1.51437	1.7933	1.39948	2.07085	1.81643	1.53762	1.36719	0.99121	1.73278	1.10364	1.26299	0.632276
CG43739	1.91904	1.97672	2.39727	2.24658	2.04347	2.36981	2.21373	1.3817	1.53295	1.34528	1.13478	1.1416	1.63626	1.2193	1.34143	1.13421	1.1117	1.5295	1.11335	1.12901	1.16178	1.35615	1.34277	1.4452	1.03297	1.84773
CG4374	0.0796882	0.0869559	0.34785	0.161954	0.218505	0.145039	0.096664	1.29914	1.91851	2.10419	2.04483	1.59434	1.71873	1.97504	0.971942	2.509	1.62537	4.00592	0.951169	0.104103	1.44369	0.455925	1.4491	0.827446	0.349617	0.800076
CG43759	1.71882	1.09136	1.67388	1.22497	2.60266	1.71177	1.39034	6.06865	4.82502	4.15949	4.07384	3.60089	3.91128	3.02511	4.66054	3.15824	3.28746	4.50906	4.35574	3.99639	3.2357	3.53626	3.50581	3.45837	4.76929	2.14034
CG43780	0.320293	0.52266	0.121765	0.204038	0.25065	0.318606	0.267641	1.33574	1.72249	1.78442	1.85949	1.48627	1.67953	1.85561	1.95622	1.5767	1.68719	1.90857	1.49818	2.66562	2.27592	1.77879	1.25027	1.32295	1.45162	0.544477
CG43783	0.131665	0.144959	0.143885	0.079402	0.0628128	0.0528438	0.0495019	0.0493957	0.0952504	0.170144	0.113426	0.0761309	0.0747624	0	0.0301509	0.0734737	0.0399275	0.0219851	0.0494029	0.00505804	0.106381	0.101888	0.00329807	0.103183	0.0416288	0
CG43795	0.0424081	0.175142	0	0.0163907	0.0157304	0.00743003	0.00183478	0.05779	0	0.00290767	0.0818813	0.0133663	0.0324188	0.00750243	0.00621029	0.0216093	0	0	0.0352627	0	0.0419128	0	0.0230948	0	0	0
CG4382	0	0.00670851	0.00688966	0.0211336	0.0351167	0.00680639	0	0	0	0.0241048	0	0.0166399	0.0227982	0	0.0249459	0.013465	0.0291983	0.0347853	0	2.79177	0.140566	0	0.00957011	0.00785278	0.0159459	0
CG43843	0.0344567	0	0.027674	0.0348033	0.0291212	0	0.0566323	0	0	0.0167547	0	0.0379041	0	0	0.00830362	0.0148025	0.0130613	0.0111085	0.0784535	0.00717577	0.00773438	0	0.00345535	0.0283418	0.0140252	0
CG4386	0	0	0.0088476	0.0240124	0.0710718	0.0100419	0	0	0	0	0	0.00176988	0.0320521	0.0709165	0.0896539	0.00805694	0.0061622	0.0815733	0	0	0.0212736	0	0.034475	0.0573056	0.361711	0.0904028
CG43861	0.175989	0.0261571	0	0.0276635	0	0.0313096	0.0022439	0.126369	0.190428	0.0614	0.0871406	0.155399	0.217906	0.157413	0.116146	0.164448	0.18555	0.17258	0.217904	0	0.00288787	0.138354	0.491222	0.469404	0.222446	0
CG43867	0.678136	0.042193	0.536928	0.237058	0.194652	0.199618	0.415651	0.114713	0.186507	0.28839	0.130348	0.124492	0.205757	0.440245	0.161813	0.134887	0.308951	0.214221	0.243611	0.146265	0.294702	1.66186	0.403355	0.206386	0.174626	0
CG43896	0.0283001	0.0577201	0.00991375	0.0270998	0.0195901	0.0256631	0.0685538	0.00861152	0	0.0415414	0.0202226	0.0037899	0.0204088	0.140221	0.032695	0.0267241	0.0358447	0.0416977	0	0.0451692	0.00558872	0	0.0829889	0.0156645	0.0749064	0
CG43897	0.0796045	0.0627528	0.0508421	0.0866095	0.0468182	0.0779737	0.0273184	0.00647488	0.048514	0.0533804	0.0226546	0.131283	0.0991259	0.0167873	0.0768707	0.0724049	0.0749202	0.0463683	0.0885665	1.09268	0.0747141	0	0.0621705	0.140297	0.0222886	0.282658
CG4390	0.633019	0.423373	0.549546	0.552805	0.488347	0.628948	0.710144	0.713252	0.779469	0.764727	0.427394	0.708608	0.937199	0.763333	0.429135	0.587301	0.732649	0.356873	0.762319	0.882226	0.476615	0.425878	0.322698	0.292948	0.810456	1.07929
CG43901	0.0745488	0	0	0.0620261	0.0261212	0.0834592	0	0.0399692	0.0825159	0.040753	0.104445	0.0213931	0.0729675	0.0694048	0.0745317	0.0634142	0.0286277	0	0.0185143	0.0478895	0.0121287	0.347787	0	0.0516968	0.029544	0.125116
CG43902	0.0459758	0.0952724	0.0279727	0.0427189	0.0387336	0.0301659	0.0346035	0.0486389	0.0390103	0.0119506	0.0758529	0.106773	0.00518131	0.133285	0.114437	0.041211	0.0138866	0.0510339	0.0888933	0.0561968	0.0104539	0.107028	0.00345535	0.0441162	0.0491941	0
CG43921	0.310218	0.204186	0.236996	0.166612	0.303447	0.168686	0.261833	0.254191	0.25296	0.161076	0.162428	0.290838	0.271916	0.352452	0.24801	0.270229	0.0974334	0.188241	0.0689241	0.0623798	0.292054	0.204851	0.188654	0.240873	0.168877	0
CG4398	0.0364985	0	0.0803723	0.0233348	0.0709935	0.0521668	0.0647676	0	0	0	0	0.0187481	0.0450187	0.0116292	0	0.00378556	0	0.0274835	0	0	0.0362396	0	0	0	0	0
CG43980	0.0286034	0.0479402	0.00929066	0.00214221	0.0192322	0.021659	0.0269751	0.2333	0.28346	0.18998	0.410818	0.207368	0.485341	0.199302	0.36474	0.263761	0.322319	0.466382	0.171264	0.0332184	0.279873	0	0.0635525	0.175426	0.0569718	0
CG44009	0.435379	0.418217	0.342863	0.371798	0.329577	0.327936	0.228866	0.0759317	0.148544	0.16182	0.051186	0.171809	0.173103	0.55324	0.193779	0.294201	0.305333	0.0641148	0.177754	0.151591	0.0792607	0.227527	0.13234	0.381787	0.0853527	0.171082
CG4404	0.0209554	0.044675	0	0.0118606	0.034979	0.00754903	0	0.00849456	0	0.00652477	0	0.0197271	0	0	0.0453392	0.0223904	0.00106835	0.00575026	0.0399336	0	0.0294812	0	0.0107334	0.0423862	0	0
CG4406	0.100729	0.00763224	0.0150139	0.0644865	0.154643	0.0839585	0.0595964	0.114379	0.0858909	0.0771417	0.293048	0.0877332	0.0682137	0.0176222	0.0373071	0.0740498	0.126616	0.0887806	0.0113005	0.0804898	0.0516342	0.140473	0.106133	0.0740579	0.106792	0
CG4407	0.151547	0.0729134	0.273115	0.193688	0.206154	0.0970082	0.13643	0.123486	0.320623	0.103118	0	0.108987	0.0260394	0.2352	0.299617	0.0537002	0.146389	0.033722	0.131207	0.0445755	0.0559969	0	0.25993	0.108708	0.168144	0
CG44085	0.124709	0.065591	0.0923807	0.332274	0.433827	0.48943	0.722941	0.0792941	0.0780582	0.0622183	0.0217865	0.0869289	0	0.174146	0.0300564	0.107372	0.030141	0	0.0282412	0.829732	0.208495	0	0.0762203	0.0466083	0.0173695	0
CG44242	0.66172	0.567634	0.266561	0.703013	0.597784	0.642618	0.841751	0.725928	0.672181	0.718263	0.525731	0.727488	0.691127	0.494496	0.711532	0.584677	0.801137	0.929484	0.615015	0.924791	0.599419	0.59803	0.776455	0.804087	0.892464	0.401992
CG44245	0.275566	0.329814	0.180631	0.112425	0.221282	0.142966	0.188241	0.167777	0.188395	0.159851	0.0658548	0.0417944	0.141641	0.351106	0.147477	0.247285	0.142674	0.00881906	0.10193	0.120934	0.175836	0	0.110795	0.0709809	0.0146843	0
CG44247	0.052279	0	0	0.0202695	0.00583796	0.0389557	0	0.0150428	0	0.0143577	0	0.00520003	0.0383334	0	0.063151	0.0199072	0.00939169	0.0652511	0	0.0157458	0.00942071	0	0.024563	0	0.0379117	0.125116
CG44325	0.151277	0.86364	0.105591	0.168076	0.664187	0.187351	0.49793	0.739442	1.67802	0.909285	0.979449	0.906477	1.45831	1.22651	0.937148	0.84355	0.860051	0.974769	0.914033	1.21424	0.930101	0.605201	1.53009	2.45535	1.63899	3.18034
CG44422	0.0337295	0	0.0344756	0.0527675	0.0242789	0.0245042	0.0549955	0.00510732	0.104496	0.0293826	0	0.0286013	0.0633133	0	0.0749463	0.0253532	0.0640617	0.0283752	0.0439794	0.0970556	0.00348269	0.206906	0.129776	0	0.0172937	0
CG4449	0.160282	0.403523	0.123788	0.15344	0.117665	0.188769	0.0733999	0.176422	0.258898	0.20413	0.155012	0.17079	0.291008	0.262155	0.222493	0.150992	0.103043	0.306359	0.261714	0.0548281	0.123599	0.0412256	0.110852	0.09787	0.0971589	0.250231
CG4452	0.729714	0.784889	0.456046	0.619266	0.49342	0.577295	0.406812	0.372566	0.743876	0.548039	0.445534	0.668752	0.69383	0.517173	0.64706	0.607677	0.585674	0.506163	0.271063	0.472625	0.618762	0.368427	0.850674	0.500224	0.543306	0.513781
CG4455	0.662604	0.32363	0.584797	0.529017	0.515771	0.762924	0.562519	1.25254	1.12496	1.56464	1.21345	1.20381	1.15208	1.17579	1.2528	1.29195	1.1703	1.15277	1.19109	1.14064	1.1537	0.44119	1.24886	1.75158	0.597248	0.0884895
CG4467	0.0214755	0.00937623	0.0667612	0.0451721	0.0210131	0.0206253	0.0161539	0.0125822	0.0509622	0.0221254	0.0311881	0.0460413	0.00523473	0	0.0176001	0.0451124	0.0384453	0.00585309	0.00942276	0	0.0469794	0	0.0149993	0.00870286	0.0433839	0
CG44774	3.81414	2.89703	3.29282	3.75363	3.26712	2.76608	2.99618	2.99129	3.16546	2.72291	2.76177	3.19664	2.7504	2.65263	3.00903	2.41842	2.55545	3.32624	3.24716	1.68002	2.35888	2.28678	2.95453	2.87998	2.22428	1.37586
CG44836	0.206897	0.100171	0.123233	0.051785	0.127304	0.193093	0.176351	0.0528602	0.0856527	0.0575277	0.0291899	0.0980175	0.0369994	0.0503586	0.0709208	0.144051	0.126826	0.056397	0.117835	0.139732	0.0298593	0.0860126	0.13834	0.0821245	0.184408	0
CG44838	1.65415	1.58029	1.87004	1.74231	1.48587	1.51773	1.71437	0.832641	1.17827	1.12477	1.79535	0.84757	1.06104	1.11339	1.09987	1.15057	0.71018	0.835963	1.23351	0.609155	0.786225	0.714813	0.82725	0.616937	1.12316	0.716499
CG4495	0.214152	0.204791	0.15869	0.201566	0.0651745	0.0974478	0.0821652	0.151566	0.356441	0.219738	0.287231	0.153698	0.257244	0.320605	0.231712	0.209752	0.198101	0.439743	0.341851	0.0886272	0.207486	0.323415	0.203482	0.217622	0.162658	1.05321
CG4496	0.48673	0.512225	0.210842	0.362425	0.225641	0.338062	0.242956	0.238129	0.0841882	0.416153	0.136675	0.155959	0.238084	0.126701	0.17587	0.224972	0.152608	0.25527	0.210845	0.458902	0.281339	0.020977	0.0601122	0.222086	0.174763	1.49522
CG45002	0.0150114	0.0482072	0.0231091	0.0138462	0.0224572	0.0348175	0	0.00647488	0.0383749	0.00296302	0.0570438	0.0135038	0.00518131	0	0.0537095	0.023653	0.012333	0	0.0434571	0.0458199	0	0.456786	0	0	0.0389105	0.080679
CG4502	1.03935	0.986261	1.05776	0.811947	0.94038	0.72814	0.585769	0.537836	0.753731	0.937575	1.27404	0.891168	1.06657	0.661324	0.936061	0.82492	0.820032	0.710214	0.748716	1.32327	0.852867	0.506697	0.512231	0.729668	0.641194	0.10982
CG45049	1.34046	1.11855	1.12172	1.38916	1.51036	1.1	1.42139	1.35129	1.29528	1.05733	0.893282	1.14919	1.54633	1.81187	1.02014	1.03074	1.17453	1.54837	0.73223	0.994243	1.03032	1.46354	1.45878	1.2187	1.2258	1.75822
CG45050	17.2188	13.3462	14.7712	14.5028	15.0108	14.5872	14.4975	14.7601	15.9907	14.4959	13.5778	13.9455	13.3706	12.6862	12.2122	13.2674	10.957	15.4193	11.8142	15.0516	13.0758	16.1666	14.4665	16.8267	13.0909	14.058
CG45066	0.0110617	0	0	0.015752	0	0.00619423	0	0	0.0100048	0.00739667	0	0.0163624	0	0	0.0103086	0	0.0101266	0.0691685	0	0	0	0	0.00700647	0	0	0.080679
CG45071	0.230077	0	0.187333	0.291634	0.251349	0.287802	0.0984404	0.2465	0.16609	0.189336	0.0995709	0.219856	0.295492	0.224658	0.302068	0.15401	0.165502	0.267803	0.19927	0.205916	0.270804	0.020977	0.204188	0.0771631	0.221994	0.326865
CG45101	0.232475	0.0575665	0.180247	0.288971	0.171723	0.198412	0.228988	0.177603	0.167561	0.123878	0.194452	0.149644	0.0321608	0.116159	0.205017	0.0905578	0.154773	0.168015	0.239948	0.0260662	0.12324	0.179931	0.0397911	0.169973	0.205963	0
CG4511	0.80895	0.658119	0.550903	0.680929	0.536733	0.744429	0.759357	0.729135	0.709582	0.665916	0.940741	0.866569	0.613869	0.576994	0.707724	0.602178	0.699862	0.513949	0.476549	0.610768	0.584604	0.093341	0.550614	0.722627	0.918648	1.41168
CG45186	0.352164	0.274774	0.317245	0.181431	0.29302	0.396456	0.444736	0.653479	0.894699	1.02966	0.579216	0.480199	0.650847	0.554337	0.381454	0.594745	0.396366	0.68482	0.509032	1.16183	0.830553	0.859512	0.71836	0.562203	0.564801	1.58103
CG45263	0.0866599	0	0.049667	0.326313	0.391497	0.181969	0.47599	0.194024	0.684449	0.252421	0.0524169	0.0394112	0.064348	0.131152	0.0763203	0.121821	0.561992	0.503684	0.108298	1.16247	0.0718221	0.494542	0.191638	0.420521	0.084012	0.125116
CG4538	0.295721	0.168103	0.301303	0.307989	0.154559	0.267685	0.209098	0.333304	0.33427	0.26132	0.334729	0.286563	0.4611	0.175089	0.190656	0.250151	0.154263	0.426121	0.319037	0.278436	0.302455	0.318123	0.44372	0.139998	0.200057	0.746245
CG4552	0.0463884	0.0995801	0.118028	0.0730926	0.0960228	0.0161168	0.034644	0.0894748	0.0645695	0.153342	0.287202	0.069007	0.104572	0.0676213	0.0249398	0.104557	0.0923163	0.0800868	0.123381	0.0507447	0.0575145	0	0.0519182	0.217458	0.0618529	0
CG4554	0.159333	0.190029	0.105191	0.173581	0.121299	0.357736	0.257906	0.402691	0.20063	0.116648	0.228409	0.227973	0.0577012	0.284383	0.119496	0.241864	0.224509	0.0215703	0.283818	0.101657	0.159893	0.177617	0.285702	0.0318348	0.120295	0
CG4557	0.185195	0.379611	0.175358	0.224637	0.312409	0.132891	0.222006	0.143515	0.1393	0.211677	0.0891376	0.20637	0.298454	0	0.155391	0.201956	0.254494	0.193448	0.154484	0.268278	0.104128	0.140778	0.284851	0.063925	0.150024	0.080679
CG4558	0.222564	0.147711	0.226396	0.230668	0.290045	0.272106	0.308476	0.308697	0.24664	0.348868	0.697109	0.377448	0.337976	0.291228	0.465526	0.298547	0.26605	0.33084	0.161091	0.561411	0.327825	0.302285	0.316751	0.510462	0.27002	0.954927
CG4572	0.253439	0.361097	0.211194	0.205648	0.155032	0.218309	0.251119	0.606171	0.241266	0.276794	0.174024	0.424871	0.10455	0.471309	0.240863	0.359898	0.502655	0.720843	0.379991	0.72314	0.335911	0.608818	0.216976	0.242924	0.398744	0.7711
CG4585	0.128413	0.100238	0.162389	0.0968977	0.0187182	0.0222767	0.0460198	0.104906	0.0953392	0.091452	0.107448	0.0978828	0.287096	0.0291887	0.0503	0.055232	0.118597	0.138446	0	0.0889626	0.140764	0.181511	0.0500621	0	0.264179	0
CG4586	0.233131	0.330429	0.290073	0.113884	0.23746	0.148235	0.0292648	0.524906	0.301913	0.313434	0.044375	0.268931	0.424612	0.295849	0.271548	0.371236	0.376618	0.514947	0.255289	0.458026	0.178084	0.303943	0.112077	0.134747	0.123201	0.305811
CG4587	0.00861767	0.0122831	0.0363611	0.0245189	0.0173236	0.00684655	0	0.00649426	0.0310322	0.0228039	0	0.0102369	0.0299508	0.00606904	0.0108578	0.0148773	0.00160058	0.00908975	0.0128699	0.012693	0.00884138	0.0929645	0.0083681	0.0475651	0.0208551	0.824946
CG4593	0.439655	0.193821	0.358354	0.425062	0.181668	0.452809	0.577048	0.444714	0.205032	0.369624	0.189211	0.194916	0.30434	0.326676	0.225112	0.282815	0.337645	0.43784	0.73267	0.502207	0.297667	0.162965	0.264588	0.192161	0.464495	0.103766
CG4594	0.0605021	0.154008	0.0878683	0.0523077	0.0303327	0.156044	0.220697	0.0175215	0.00988857	0.0531996	0.23983	0.0415118	0.0486289	0.260997	0.0581292	0.0326126	0.154258	0.100556	0.0660806	0.1209	0.150984	0.020977	0.0307817	0.010728	0.0905972	0
CG4598	0.672919	0.575573	0.391469	0.330414	0.355128	0.395764	0.28893	0.328393	0.221753	0.538075	0.336969	0.387396	0.439422	0.3659	0.291299	0.504216	0.498744	0.497325	0.361192	0.719408	0.378851	0.305263	0.372755	0.26165	0.622875	0.215519
CG4603	0.146283	0.27753	0.163607	0.175422	0.130945	0.25315	0.196458	0.376091	0.203404	0.237212	0.212424	0.199593	0.313605	0.430154	0.485088	0.233091	0.170601	0.342458	0.246088	0.295563	0.245624	0.132717	0.194088	0.274714	0.461735	0.080679
CG4612	2.13717	1.82651	1.69198	1.3537	1.6412	1.64935	1.66697	2.32614	2.89099	3.00622	1.97857	2.40226	2.68045	2.66078	3.05389	2.42394	2.28748	3.10717	1.58695	2.13756	2.39723	3.40496	1.57644	1.97992	1.70389	2.31672
CG4622	0.068355	0.042193	0.031511	0.0812526	0.024455	0.053518	0.108864	0.113568	0.0521655	0.0791324	0	0.0935984	0.07411	0.0564882	0.0566071	0.0454207	0.0668979	0.0522521	0.0784113	0.0648601	0.109414	0.241295	0.132471	0.106023	0.115074	0
CG4631	0.177611	0.305543	0.178103	0.0818227	0.125095	0.0922762	0.0378901	0.379436	0.107853	0.23079	0.491395	0.152207	0.0264693	0.484728	0.0558598	0.108316	0.067486	0.44036	0.0618325	0.112005	0.202444	0	0.154291	0.0713954	0.00902731	0.0366067
CG4645	0.589726	0.564094	0.243083	0.341371	0.233624	0.379266	0.379496	0.277575	0.325426	0.263189	0.379589	0.414881	0.518368	0.40072	0.251094	0.414835	0.371033	0.770368	0.300019	0.655519	0.298457	0.574229	0.110502	0.362044	0.176249	0.125116
CG4646	0.258958	0.277932	0.175165	0.250489	0.272487	0.306702	0.38033	0.231392	0.190398	0.152216	0.0425181	0.223103	0.292264	0.0952323	0.158466	0.248725	0.173669	0.263204	0.188649	0.216562	0.192611	0.234026	0.314858	0.243017	0.444075	0.0904028
CG4658	0.152198	0.371639	0.109534	0.219587	0.176708	0.164916	0.145999	0.392939	0.0951692	0.166569	0.260067	0.161149	0.0807348	0.139571	0.272117	0.145637	0.206037	0.331068	0.386331	0.222262	0.0470692	0.117046	0.328521	0.240549	0.264043	0
CG4666	0.00820881	0.0520939	0.0431872	0.0157679	0.00384124	0	0	0	0.0285269	0.00369355	0.0406689	0.00475383	0	0	0.00704424	0.0457374	0.00668377	0.0172508	0.0195629	0	0.0680445	0.372606	0.0359711	0.0125761	0	0
CG4692	3.16435	3.22781	3.44065	4.3017	4.0725	4.47947	4.27431	3.13854	3.63843	3.00374	2.39249	3.3551	3.86679	3.18161	3.77024	3.6397	3.74239	2.79079	3.31677	3.32818	4.35521	2.39039	3.51118	3.49213	3.89177	6.23493
CG4709	0.0609182	0.122635	0.0744286	0.097769	0.081988	0.0742103	0.103929	0.146165	0.0753563	0.132077	0.138562	0.102186	0.138479	0.044117	0.0891372	0.112626	0.147465	0.153505	0.0778792	0.110973	0.137174	0.0897076	0.0862765	0.0953603	0.0749751	0
CG4729	0.553803	0.500309	0.524324	0.57695	0.490612	0.655418	0.476474	0.414503	0.7592	0.714801	0.56536	0.604032	0.822162	0.366915	0.463489	0.508857	0.836235	0.747156	0.422628	1.06447	0.464637	0.101333	0.40184	0.319895	0.548411	0.440808
CG4733	0.307555	0.148489	0.17634	0.232739	0.24526	0.17982	0.213924	0.00512434	0.0563962	0	0	0.0466589	0	0	0	0.0145664	0.0158361	0	0	0.00335867	0.0038395	0	0.0201292	0	0	0
CG4744	0.0125071	0	0.0866113	0.023188	0.0124111	0	0	0	0	0.0192862	0.0146941	0.0147129	0	0.00653384	0	0.0166103	0.00292254	0.00832332	0.0280842	0.0174922	0.00682708	0	0	0.0184077	0.0392542	0
CG4747	2.38099	2.5744	2.33311	3.25728	2.5086	3.60331	4.15473	2.99365	2.46249	3.51273	2.95828	3.52753	3.8957	2.0129	2.56785	2.50654	2.33116	2.34922	3.10808	1.89445	2.30762	2.01076	2.24988	1.35259	2.52367	2.24075
CG4751	0.118242	0.351695	0.202323	0.140946	0.143187	0.160247	0.198801	0.110788	0.151798	0.18141	0.148123	0.133232	0.073349	0.102995	0.174317	0.114843	0.109511	0.151672	0.0506083	0.0465542	0.0817277	0.020977	0.257059	0.0998659	0.154441	0
CG4766	0.0296779	0.0867117	0.0233237	0.0427552	0.0151846	0.0400013	0.101791	0.0344678	0.401303	0.257914	0.446782	0.113361	1.17927	0.328703	0.317664	0.445687	0.259236	1.77413	0.154764	1.10822	1.23767	0.292968	0.172216	0.211539	0.0837245	1.70275
CG4768	0.832617	0.98957	0.839473	0.91723	0.876112	1.08051	0.949465	1.07225	0.867017	0.995171	1.06325	1.21102	0.716485	0.562445	0.812697	0.864498	0.853869	0.766192	1.11607	0.64611	0.816464	0.415844	0.77623	1.15208	0.906488	0.78046
CG4769	0.857236	1.01514	0.76794	1.102	1.16745	0.99853	1.24655	0.579905	0.656219	0.618143	0.570279	0.62557	0.526596	0.499299	0.537077	0.641549	0.99608	0.530116	0.714311	1.22687	0.801684	0.541182	0.61655	0.241809	1.29153	0.527384
CG4788	0.0839479	0.421812	0.141638	0.131023	0.143413	0.249916	0.190923	0.219535	0.0044466	0.0993039	0	0.133915	0.136507	0.100979	0.069278	0.261581	0.133134	0.113762	0.20563	0.212587	0.0527233	0.0745212	0.0565686	0.0942056	0.0723917	0.080679
CG4789	0.424132	0.205177	0.488231	0.525476	0.330834	0.416075	0.497325	0.401446	0.686685	0.472435	0.55373	0.526846	0.444875	0.595149	0.479617	0.519456	0.445688	0.273633	0.887602	0.564377	0.627053	0.579484	0.36189	0.468323	0.707178	0.842397
CG4806	0.375111	0.139042	0.333807	0.463769	0.368639	0.876248	0.510619	0.651554	0.364286	0.402085	0.274147	0.405639	0.424715	0.477193	0.212039	0.399941	0.312444	0.389112	0.219013	0.21401	0.29529	0.862266	0.437047	0.366085	0.562109	1.01754
CG4825	0.169298	0.164558	0.128129	0.26551	0.0464376	0.142974	0.227094	0.312083	0.15267	0.12704	0.258208	0.0787343	0.178299	0	0.228368	0.150242	0.253094	0.265655	0.0441128	0.0608711	0.125836	0.073603	0.0446552	0.0399732	0.0933157	0
CG4829	0.0908596	0.0361957	0.0408961	0.0274788	0.0105689	0.0426278	0.0182713	0	0.0347364	0.0324886	0	0.0111763	0	0.0405659	0.0235343	0.0849191	0.345967	0.0819492	0.00731255	0.00717577	0.0968361	0	0.0121952	0.0436375	0.0501082	0.0518828
CG4835	0.0502812	0	0.0130617	0.0430909	0.0145965	0.0384533	0	0	0.0544185	0.0424446	0.155053	0	0.0617169	0.00782993	0.0167815	0.0385801	0.0758246	0.0546317	0	0	0	0	0	0.0954782	0.0149116	0
CG4849	0.184753	0.0562208	0.205631	0.223622	0.22059	0.267468	0.264584	0.261867	0.265241	0.226372	0.278382	0.281633	0.47027	0.0641535	0.191358	0.189686	0.169244	0.0528458	0.480887	0.336037	0.189746	0.75498	0.234086	0.0918351	0.326883	0.207689
CG4853	0.125293	0.0913549	0.136181	0.235052	0.307726	0.121628	0.253464	0.135752	0.15751	0.198833	0.0178124	0.162955	0.0559848	0.0381282	0.0105788	0.108277	0.111815	0.138992	0.12652	0.329646	0.0338735	0.066999	0.287534	0	0.250605	0
CG4858	0.161409	0.23761	0.105901	0.230577	0.0933067	0.139436	0.104583	0.178617	0.119364	0.213128	0.22234	0.158053	0.137299	0.0732771	0.0410013	0.211524	0.190943	0.232797	0.112752	0.260279	0.141189	0	0.21049	0.160823	0.0422364	0.117286
CG4860	0.278058	0.354508	0.240461	0.306847	0.175949	0.280236	0.412955	0.206272	0.208877	0.158816	0.115837	0.206253	0.414125	0.0508995	0.228259	0.149082	0.188881	0.240267	0.0897818	0.711744	0.23108	0	0.0893003	0.297944	0.287845	0
CG4866	0.222218	0.296135	0.245593	0.41336	0.288898	0.451847	0.369583	0.149634	0.163226	0.135942	0.216874	0.213028	0.0618668	0.299578	0.332883	0.1406	0.282246	0.0809294	0.183111	0.265907	0.190623	0.0373659	0.244037	0.1416	0.240345	0.654474
CG4882	0.147981	0.223493	0.0336952	0.140086	0.176165	0.315463	0.46991	0.19493	0.176556	0.212167	0.226747	0.151909	0.174653	0.0549676	0.217507	0.0704557	0.292235	0.278987	0.289708	0.163769	0.188958	0.370139	0.175997	0.255441	0.296058	0.180806
CG4887	0.252433	0.16476	0.124391	0.300443	0.324361	0.189778	0.481924	0.353835	0.319746	0.451214	0.498961	0.420906	0.507033	0.32169	0.28536	0.383109	0.322451	0.245336	0.572048	0.309703	0.148277	0.431798	0.248862	0.39035	0.0846341	1.08712
CG4896	0.128623	0.064965	0.25795	0.134655	0.18004	0.300211	0.312535	0.563927	0.267227	0.389308	0.343439	0.412945	0.405849	0.312625	0.240939	0.225401	0.309956	0.374831	0.0617788	0.434659	0.359143	0.640188	0.170309	0.334442	0.403093	0.103766
CG4901	0.0760572	0.0482072	0.0669637	0.143206	0.104837	0.140724	0.116371	0.250633	0.149315	0.209436	0.109438	0.145298	0.144843	0.0337285	0.0561948	0.0672981	0.0833233	0.107854	0.145961	0.0255133	0.126529	0	0.0779925	0.130809	0.0730768	0
CG4911	0.365017	0.248507	0.466637	0.33508	0.571404	0.382162	0.807792	0.486951	0.467463	0.361481	0.366898	0.511203	0.365817	0.244069	0.297352	0.438874	0.363373	0.301922	0.258385	0.531133	0.225445	0.483709	0.49373	0.0641318	0.330616	0.0982801
CG4914	0.0933377	0.170878	0.0531616	0.0942355	0.154237	0.230115	0.0416553	0.543349	0.308067	0.751851	1.03294	0.42292	1.98775	3.27014	0.962245	1.79134	2.19528	1.28796	0.534721	0.525155	2.49705	0.48706	0.607506	0.757506	1.00155	1.07759
CG4925	0.0834289	0.442806	0.157658	0.180145	0.108831	0.148435	0.0865745	0.148728	0.220246	0.363414	0.0577607	0.186649	0.085901	0.424159	0.134042	0.170989	0.217525	0.102361	0.216016	0.267669	0.211721	0.810649	0.105782	0.0846953	0.262734	0
CG4928	0.159504	0.361766	0.240474	0.152967	0.451005	0.120676	0.231599	0.97134	1.71381	1.69162	0.755607	1.29292	2.13524	3.16991	2.37422	1.95891	2.47192	1.74178	2.01483	1.96259	3.70648	0.250697	0.623642	1.05323	0.372571	0.505612
CG4933	0.0905855	0.166456	0.0789007	0.0719044	0.0240283	0.0438471	0.168054	0.142221	0.0873353	0.0970602	0.0640284	0.101171	0.10414	0	0.0603251	0.0477881	0.0720932	0.206965	0.118224	0.116351	0.119809	0.0980854	0.0614519	0.00946958	0.0511468	0
CG4936	0.239105	0.240052	0.204409	0.156662	0.0633132	0.212354	0.166186	0.157674	0.202321	0.18826	0.218776	0.14956	0.0607272	0.229905	0.0725116	0.124077	0.0750168	0.066698	0.122602	0.16704	0.0779154	0	0.167129	0.0307836	0.156379	0
CG4951	0.0802282	0.335562	0.117537	0.173047	0.265561	0.310526	0.28119	0.148032	0.314736	0.367902	0.356701	0.358529	0.249247	0.261856	0.227679	0.260559	0.170665	0.526939	0.256832	0.139084	0.121484	0.119348	0.179248	0.192337	0.243471	0.125116
CG4953	0.0221967	0	0.00520522	0.0533075	0.0942381	0.0460492	0	0.0490379	0.0861631	0.0410459	0.0993195	0.0448557	0	0.0309521	0.0840274	0.0516051	0.0423029	0	0.122019	0.103592	0.0288289	0.0884361	0.0424232	0.0415083	0.143526	0
CG4957	0.056125	0.18151	0.0760479	0.0148329	0.0425537	0.0986954	0.089589	0.0243982	0.0285219	0.0407803	0	0.0117912	0.00953661	0.0842906	0.0429402	0.0231469	0.0096538	0.0129157	0	0.0349909	0.0371156	0	0.0874836	0.0472215	0.098942	0
CG4968	0.488656	0.253118	0.465683	0.502331	0.384591	0.630534	0.34866	0.446723	0.359829	0.26989	0.307782	0.487413	0.181937	0.180402	0.376304	0.342647	0.336372	0.369813	0.686466	0.633855	0.30695	0.842573	0.193524	0.323695	0.245429	0.142286
CG4972	0.237566	0.224854	0.378896	0.395491	0.34862	0.494349	0.371269	0.561023	0.42155	0.257041	0.350509	0.488103	0.297164	0.301266	0.305811	0.300408	0.434592	0.380279	0.587219	0.607335	0.376623	0.191605	0.233127	0.517977	0.479779	0.242401
CG5001	0.203189	0.00763224	0.331096	0.0570616	0.0843624	0.111837	0.149633	0.102062	0.280376	0.142022	0.0836965	0.203768	0.0698294	0.210601	0.169731	0.197896	0.332424	0.0834267	0.148501	0.210052	0.189887	0.151172	0.0327534	0.218473	0.304564	0
CG5003	0.109074	0.185526	0.216846	0.229238	0.260394	0.259783	0.0270979	0.30042	0.226322	0.290037	0.242399	0.15451	0.135877	0.171766	0.373479	0.0978119	0.259144	0.059157	0.0903782	0.0900094	0.066191	0.349807	0.279264	0.262424	0.160529	0.117286
CG5004	0.281542	0.248314	0.113923	0.282785	0.275677	0.293974	0.289128	0.054544	0.189428	0.168075	0.153594	0.210499	0.367914	0.151735	0.120267	0.294107	0.1541	0.162674	0.164421	0.256265	0.236383	0.189397	0.599857	0.164461	0.286907	1.83236
CG5010	4.97216	5.38046	4.65888	5.49546	4.97042	5.44081	4.7864	3.72391	4.3976	4.29515	3.4433	4.25372	4.59771	4.13609	4.72115	5.62143	5.30082	4.87686	4.11788	4.98772	4.24315	1.49323	4.16251	4.92086	4.98303	4.02359
CG5013	0.203141	0	0.15454	0.149622	0.251216	0.247931	0.13066	0.319115	0.311379	0.265878	0.292909	0.266784	0.256385	0.177887	0.320866	0.262942	0.315359	0.214508	0.32076	0.210568	0.290579	0.59938	0.379652	0.293489	0.345531	0
CG5021	0.262808	0.19794	0.194585	0.111383	0.229035	0.22645	0.144895	0.389919	0.227804	0.29318	0.325635	0.123758	0.213621	0.131896	0.0835817	0.175349	0.13182	0.102221	0.141499	0.123873	0.21043	0.517205	0.243789	0.116061	0.151647	0
CG5026	0.144954	0.112259	0.233069	0.117731	0.347226	0.273373	0.323853	0.749691	0.247157	0.424565	0.336277	0.288127	0.286087	0.35046	0.178629	0.337921	0.3165	0.30755	0.289606	0.158855	0.34432	0.141103	0.22355	0.354526	0.304627	0.161722
CG5028	0.544654	0.427907	0.425453	0.608283	0.661132	0.784414	0.436014	0.485284	0.225418	0.39458	0.152593	0.336111	0.422468	0.349004	0.278587	0.40723	0.374391	0.304443	0.22453	0.481127	0.701728	0.111827	0.437325	1.01233	0.843466	0.696295
CG5033	0.178237	0.239375	0.230373	0.243792	0.251712	0.383653	0.290319	0.264962	0.0655762	0.125709	0.187184	0.186367	0.059522	0.0423244	0.14557	0.192059	0.2715	0.158081	0.311065	0.049693	0.14614	0.441178	0.221565	0.245726	0.264569	0.954927
CG5037	0.215507	0.0995477	0.224306	0.250359	0.127923	0.165175	0.205779	0.131186	0.104751	0.213986	0.181771	0.0928532	0.19784	0.0921406	0.0822178	0.122726	0.0261734	0.0865876	0.020474	0.0410474	0.223264	0.154708	0.0625816	0.0724401	0.161408	0
CG5044	0.143532	0	0.145984	0.16659	0.155018	0.144448	0.0991856	0.0459436	0.101225	0.13963	0.148744	0.131865	0.0354813	0.0589813	0.0378374	0.0961169	0.073991	0.375618	0.245453	0.137198	0.125933	0.14152	0.160748	0.0909976	0.195466	0
CG5045	0.302554	0.187508	0.174822	0.341743	0.250215	0.251532	0.284173	0.218602	0.269295	0.247548	0.412685	0.167179	0.368439	0.165557	0.18391	0.290731	0.338957	0.165016	0.0800941	0.261331	0.115131	0.487677	0.24985	0.385492	0.224625	0
CG5056	0.242035	0.367477	0.250148	0.245203	0.181527	0.189354	0.0944093	0.124626	0.0999476	0.170162	0.182173	0.116814	0.0688505	0.191999	0.128993	0.174638	0.130734	0.102618	0.159097	0.0199966	0.175589	0.107103	0.127434	0.243175	0.132345	0
CG5059	1.18452	1.28224	1.21781	0.950708	1.15534	0.824972	0.980406	0.883051	1.03911	1.46521	1.15544	1.03612	0.813858	1.35382	0.937863	1.17128	0.732925	0.962876	0.700196	0.849605	0.732692	1.24408	0.765322	1.56448	0.558296	0.436705
CG5065	0.434762	0.57116	0.347953	0.437542	0.40271	0.287552	0.288651	0.815065	1.03377	0.973204	0.623366	0.549193	0.870044	1.09896	1.85017	1.88966	0.595008	1.13755	0.675969	0.234539	1.02338	0.122738	0.601648	0.595508	0.386369	0.28821
CG5068	0.102786	0	0.0917139	0.192559	0.0656185	0.220291	0.0947597	0.266105	0.0298423	0.149654	0.0755331	0.209267	0.0568235	0.042494	0.206531	0.0939124	0.112402	0.138519	0.0429994	0.0507946	0.114404	0.405977	0.0856504	0.274705	0.0226021	0
CG5087	0.121308	0.209133	0.0629826	0.11798	0.0414167	0.114457	0.0856624	0.168192	0.222505	0.0932932	0.176316	0.0993761	0.113553	0.30057	0.0460064	0.0806813	0.202038	0.108474	0.159722	0.108303	0.113955	0.020977	0.0199594	0.0635364	0.0437097	0.125116
CG5098	0.156449	0.32547	0.135814	0.221035	0.0563227	0.205374	0.318951	0.278322	0.228766	0.235396	0.167407	0.192461	0.178999	0.288329	0.170142	0.130955	0.150211	0.0265241	0.377946	0.116446	0.274648	0.232012	0.0888758	0.23613	0.0668995	0.58126
CG5110	0.0694558	0.178213	0.086105	0.0418466	0	0.0588843	0.0408328	0.206489	0.152563	0.109059	0.253245	0.0727915	0.0726549	0.138983	0.0890671	0.11918	0.0833784	0.0925995	0.0753486	0.0958116	0.1364	0	0.0290758	0.0509108	0.0512775	0.163616
CG5112	0.130197	0.220838	0.0318979	0.130256	0.0496814	0.112301	0.209579	0.478259	0.436773	0.43463	0.531375	0.555529	0.459372	0.317137	0.331657	0.403773	0.466329	0.474267	0.494911	0.581575	0.192086	0	0.339936	0.411302	0.381	0.824946
CG5118	0.00794307	0.0807052	0.00543065	0.0633575	0.072737	0.102053	0.0552439	0.392301	0.101426	0.0696042	0.018667	0.200348	0.0955457	0.0293519	0.141579	0.0928845	0.12878	0.158934	0.033344	0.116173	0.130168	0.253749	0.119506	0.0769031	0.071368	0
CG5149	0.11318	0.20156	0.151421	0.0764539	0.104081	0.188973	0.041749	0.12917	0.151016	0.186777	0.149363	0.246745	0.163001	0.039077	0.121909	0.102257	0.0784535	0.101039	0.130265	0.139792	0.114773	0.020977	0.101587	0.0870304	0.120776	0.080679
CG5151	2.21858	1.40385	0.84028	1.17265	2.32385	1.05381	1.22006	1.88249	3.32308	3.3453	2.22458	2.0748	1.67864	1.29194	2.29199	2.42905	2.45409	2.10035	2.98813	3.76614	2.5401	0.862382	2.33628	3.77277	2.31187	3.27609
CG5168	0.315467	0.543212	0.282035	0.393006	0.267052	0.356984	0.367002	0.441299	0.254633	0.519758	0.524559	0.435763	0.18761	0.427583	0.121842	0.30196	0.267578	0.570936	0.393169	0.635698	0.399604	0.302484	0.215448	0.274076	0.311048	0.375667
CG5174	0.903243	1.19312	0.661558	0.967612	0.802758	1.44078	1.0631	1.2546	1.0215	1.09412	1.819	0.909164	1.16358	0.762848	1.04549	0.8879	1.10344	1.24126	0.844995	1.1157	1.22981	1.79626	1.03932	1.4217	0.951569	1.90823
CG5180	0.165801	0.042193	0.221907	0.205415	0.0688631	0.101214	0.0267005	0.172303	0.129537	0.0541791	0.35568	0.110477	0.107982	0.34207	0.0654603	0.227076	0.171646	0.148869	0.240895	0.028435	0.106079	0.336665	0.204534	0.0865647	0.0767541	0
CG5181	0.186909	0.0125189	0.197191	0.304357	0.243066	0.240343	0.231433	0.279766	0.183129	0.152108	0.192365	0.187621	0.071462	0.134808	0.113783	0.142567	0.0958023	0.109102	0.120757	0.101293	0.153992	0.372497	0.0808395	0.100582	0.117885	0.080679
CG5191	0.161509	0.278137	0.136045	0.144852	0.202307	0.139552	0.17538	0.184758	0.318034	0.264934	0.47808	0.261398	0.313385	0.58967	0.474369	0.340553	0.157011	0.261401	0.145073	0.151783	0.191702	0.249148	0.384011	0.630946	0.148838	0.915349
CG5196	0.149622	0.331711	0.259036	0.148232	0.157268	0.0662974	0.0773853	0.236659	0.305368	0.174813	0.116741	0.113432	0.171847	0.0722684	0.0906124	0.190272	0.115185	0.283919	0.115506	0.608612	0.162184	0.33177	0.0837062	0.0556691	0.124405	0.0982801
CG5199	0.00861767	0	0.062866	0.0713387	0.0456625	0.0785354	0.0657552	0.112777	0.111241	0.110473	0.312627	0.174357	0.156374	0.257672	0.0816096	0.0473373	0.0928334	0.0750687	0	0.0436214	0.0750281	0.0562659	0.0327111	0.0397452	0.0849853	0.954927
CG5205	0.0135125	0.00786806	0.0941734	0.104194	0	0.0105623	0.00326554	0.0751682	0.175786	0.0852136	0.0327671	0.118575	0.0846016	0.114273	0.0573994	0.0348656	0.0691576	0.0048814	0.093114	0.0280502	0.0686889	0	0.119131	0.0403347	0.00733945	0
[truncated: 10,178 more rows]
