# Supplementary material for: A cell atlas of adult muscle precursors uncovers early events in fibre‐type divergence in Drosophila
Source: EMBO Rep. 2020 Aug 19;21(10):e49555. doi: 10.15252/embr.201949555 (PMC7534622; doi:10.15252/embr.201949555)
Supplement: Supplementary file 5 — Dataset EV3 [file EMBR-21-e49555-s005.xls]

## Sheet: Legend
Dataset EV3. Markers for epithelial, tracheal and myoblast cells from the reference single-cell atlas. Related to Figure 1
Cell type was assigned to each cluster based on the expression of zfh1, trh and Fas3. Then, clusters were grouped into three cell types and markers for each cell type were found.
List of all differentially expressed genes between cell type, threshold set p_val_adj<0.05 for all comparisons. Data is shown in each tab as Epithelia markers, Trachea markers, Myoblast markers.

## Sheet: Trachea_Biomarkers
Gene	avg_logFC	pct.1	pct.2	p_val_adj	p_val
CG13044	3.05859	0.507	0.004	0	0
CG12009	2.04987	0.298	0.003	0	0
CG14566	1.83455	0.283	0.002	0	0
Mmp1	1.68546	0.463	0.069	4.49173e-131	3.78283e-135
peb	1.63056	0.438	0.019	0	0
haf	1.28256	0.309	0.017	3.96779e-209	3.34158e-213
CG3777	1.27956	0.368	0.03	1.09246e-179	9.20048e-184
Cht5	1.24723	0.371	0.022	1.12401e-243	9.46611e-248
mfas	1.23224	0.335	0.039	7.68368e-116	6.47101e-120
serp	1.13797	0.419	0.088	5.96716e-72	5.0254e-76
Cht6	1.10364	0.368	0.078	6.02256e-63	5.07206e-67
Msr-110	0.961007	0.426	0.133	3.60354e-41	3.03482e-45
LamC	0.937699	0.316	0.046	9.62252e-81	8.10386e-85
dp	0.895028	0.39	0.13	8.42013e-32	7.09123e-36
sn	0.81465	0.64	0.342	1.37434e-27	1.15743e-31
sano	0.628911	0.357	0.134	9.45824e-21	7.9655e-25
stai	0.620717	0.779	0.582	4.07418e-16	3.43118e-20
verm	0.595884	0.279	0.09	7.81243e-22	6.57944e-26
CG42342	0.594552	0.316	0.108	9.10899e-22	7.67137e-26
Act5C	0.543353	0.967	0.896	2.03874e-37	1.71698e-41
bi	0.54158	0.489	0.16	1.17006e-37	9.85399e-42
Pka-C1	0.514793	0.467	0.261	4.88545e-10	4.11441e-14
crc	0.512224	0.618	0.394	1.49785e-09	1.26146e-13
vvl	0.474932	0.603	0.256	6.31477e-29	5.31815e-33
CG14830	0.47432	0.283	0.119	8.35696e-12	7.03803e-16
cib	0.459503	0.879	0.726	3.77566e-17	3.17977e-21
mab-21	0.456473	0.368	0.184	3.64254e-09	3.06766e-13
GILT1	0.443257	0.438	0.231	6.57869e-11	5.54042e-15
Cyt-c-p	0.425354	0.309	0.135	5.03431e-11	4.23978e-15
AnxB9	0.420446	0.301	0.175	0.00128192	1.07961e-07
Act42A	0.404881	0.408	0.232	5.00619e-07	4.21609e-11
CG6959	0.396971	0.254	0.096	6.49308e-13	5.46832e-17
hoip	0.387019	0.316	0.155	5.60059e-08	4.71669e-12
Fkbp14	0.369749	0.316	0.156	1.02195e-07	8.60665e-12
CR18854	0.367865	0.316	0.153	2.29837e-08	1.93564e-12
trol	0.347579	0.537	0.29	1.08155e-10	9.10856e-15
CG43759	0.340184	0.441	0.26	1.43614e-05	1.20948e-09
TER94	0.336571	0.272	0.157	0.00642237	5.40876e-07
Sec61beta	0.333828	0.404	0.248	0.000431097	3.6306e-08
mgl	0.325038	0.474	0.307	0.000727031	6.12288e-08
sqh	0.323324	0.32	0.157	2.10591e-07	1.77355e-11
Tudor-SN	0.318522	0.301	0.186	0.0320592	2.69995e-06
chic	0.316308	0.89	0.84	2.5135e-10	2.11681e-14
Cctgamma	0.315117	0.438	0.28	0.00182552	1.53741e-07
tsr	0.314117	0.779	0.676	5.80012e-06	4.88472e-10
CG12400	0.312485	0.261	0.132	7.6067e-05	6.40618e-09
ed	0.308819	0.71	0.54	0.000145401	1.22453e-08
Mlc-c	0.296381	0.294	0.142	3.7043e-07	3.11968e-11
CG13751	0.296362	0.265	0.146	0.00183139	1.54235e-07
twr	0.295419	0.324	0.19	0.0023976	2.0192e-07
Msp300	0.289565	0.875	0.738	0.00166706	1.40396e-07
cl	0.286518	0.287	0.144	5.98534e-06	5.04071e-10
baz	0.27915	0.257	0.135	0.000472069	3.97565e-08
GstD1	0.274785	0.643	0.455	0.000298488	2.5138e-08
shrb	0.27443	0.335	0.195	0.00206419	1.73841e-07
Cam	0.271611	0.956	0.887	5.67986e-06	4.78345e-10
T-cp1	0.265955	0.301	0.161	8.26693e-05	6.96221e-09
CG8258	0.259105	0.272	0.153	0.00574156	4.8354e-07
CG6543	0.256273	0.309	0.179	0.00421298	3.54807e-07
Cht3	0.255631	0.309	0.171	0.00042048	3.54118e-08
CG4038	0.252088	0.268	0.154	0.0197523	1.66349e-06
CG13096	0.250599	0.287	0.153	0.000263742	2.22117e-08

## Sheet: Epithelia_Biomarkers
Gene	avg_logFC	pct.1	pct.2	p_val_adj	p_val
ImpE2	2.1567	0.674	0.118	0	0
ImpE1	1.76767	0.582	0.09	0	0
grh	1.65866	0.623	0.091	0	0
grn	1.53018	0.314	0.041	1.27609e-284	1.0747e-288
Fas3	1.50704	0.585	0.104	0	0
vvl	1.49287	0.392	0.085	1.45696e-298	1.22702e-302
CG43164	1.45777	0.551	0.1	0	0
heph	1.43202	0.864	0.341	0	0
mbl	1.33332	0.68	0.181	0	0
pio	1.32887	0.464	0.064	0	0
Sema-2b	1.2621	0.478	0.094	0	0
mirr	1.23093	0.289	0.038	9.89187e-252	8.3307e-256
Sb	1.23066	0.279	0.026	1.74473e-268	1.46937e-272
Blimp-1	1.22945	0.355	0.047	0	0
CG31997	1.19865	0.338	0.04	0	0
Phk-3	1.15318	0.265	0.046	1.27664e-202	1.07516e-206
Inx3	1.09516	0.672	0.25	0	0
mamo	1.08195	0.336	0.225	3.61787e-44	3.04688e-48
ft	1.02569	0.316	0.052	3.51186e-253	2.9576e-257
mab-21	1.02171	0.289	0.049	7.43907e-224	6.265e-228
ovo	1.01217	0.285	0.039	1.74362e-243	1.46844e-247
ed	0.986869	0.719	0.3	0	0
Inx2	0.963944	0.673	0.294	0	0
CG33978	0.946139	0.288	0.051	8.59653e-219	7.23979e-223
Cht3	0.944709	0.271	0.041	7.10494e-220	5.98361e-224
bowl	0.943302	0.251	0.031	3.14763e-218	2.65086e-222
CG34417	0.923686	0.373	0.093	2.12091e-238	1.78618e-242
Act42A	0.910615	0.344	0.086	8.48012e-217	7.14176e-221
Lac	0.90702	0.275	0.045	7.4524e-215	6.27623e-219
CG34383	0.889467	0.286	0.049	5.095e-218	4.29089e-222
kek1	0.86524	0.395	0.138	1.10962e-185	9.34494e-190
Prosap	0.850779	0.478	0.173	1.90346e-235	1.60305e-239
rg	0.84387	0.411	0.129	5.00272e-220	4.21317e-224
trn	0.800352	0.273	0.074	1.38078e-151	1.16286e-155
dally	0.79753	0.515	0.211	2.66587e-224	2.24513e-228
GstS1	0.797511	0.315	0.081	2.85349e-189	2.40314e-193
Msp300	0.776728	0.847	0.594	5.41494e-282	4.56033e-286
Ten-a	0.770468	0.573	0.232	4.36537e-260	3.67641e-264
GILT1	0.75601	0.331	0.103	1.92829e-169	1.62396e-173
Dl	0.717481	0.506	0.243	2.86365e-174	2.4117e-178
Rtnl1	0.707706	0.333	0.113	4.76135e-152	4.00989e-156
CG2852	0.705626	0.814	0.572	0	0
Hsp67Ba	0.697743	0.356	0.126	4.71406e-156	3.97007e-160
GstD1	0.671747	0.561	0.318	5.04441e-140	4.24828e-144
PPP4R2r	0.669721	0.405	0.169	2.54041e-149	2.13947e-153
CrebA	0.643388	0.426	0.192	2.1678e-140	1.82567e-144
Cirl	0.63283	0.535	0.268	9.65947e-168	8.13497e-172
Gp150	0.630782	0.293	0.092	2.43746e-140	2.05277e-144
CR40469	0.623652	0.955	0.877	7.95811e-143	6.70213e-147
mgl	0.618147	0.412	0.169	6.64922e-152	5.59981e-156
ogre	0.616	0.59	0.328	3.52406e-161	2.96788e-165
Nrg	0.609757	0.494	0.235	7.57926e-155	6.38307e-159
CR34335	0.582462	0.997	0.978	0	0
Pdi	0.573177	0.609	0.364	2.01663e-151	1.69835e-155
Hsp68	0.559345	0.555	0.309	6.34587e-136	5.34434e-140
CG43759	0.543506	0.344	0.153	1.95939e-102	1.65015e-106
l(1)G0320	0.52657	0.387	0.192	4.47074e-100	3.76515e-104
Snoo	0.521719	0.263	0.102	3.2258e-92	2.7167e-96
CG6770	0.510967	0.915	0.82	9.8457e-237	8.29181e-241
Hsp23	0.48807	0.75	0.617	1.65119e-114	1.39059e-118
His4r	0.483698	0.752	0.582	7.92399e-143	6.6734e-147
scyl	0.467113	0.661	0.465	1.82971e-99	1.54094e-103
crc	0.466194	0.488	0.274	3.66792e-104	3.08904e-108
cindr	0.465057	0.355	0.177	4.89334e-84	4.12105e-88
Gapdh2	0.455367	0.37	0.185	2.3158e-89	1.95031e-93
Idh	0.445906	0.33	0.156	1.18186e-85	9.95333e-90
pyd	0.439959	0.253	0.103	1.1057e-80	9.31193e-85
nmo	0.438833	0.446	0.258	2.33939e-81	1.97018e-85
zip	0.434933	0.578	0.392	3.96543e-73	3.33959e-77
Hsp27	0.433299	0.993	0.961	1.21855e-257	1.02623e-261
emc	0.430821	0.506	0.325	1.45233e-71	1.22311e-75
CG10077	0.419331	0.305	0.147	1.66478e-74	1.40203e-78
DnaJ-1	0.413426	0.475	0.275	8.18484e-88	6.89307e-92
mt:srRNA	0.406672	0.487	0.304	1.62626e-73	1.3696e-77
CR42862	0.389014	0.279	0.14	1.22332e-59	1.03025e-63
hid	0.374577	0.378	0.202	5.58882e-72	4.70677e-76
Oda	0.374391	0.607	0.416	3.64907e-80	3.07316e-84
roX1	0.374332	0.466	0.392	5.2627e-20	4.43212e-24
CG2918	0.370525	0.266	0.135	3.19401e-55	2.68992e-59
ergic53	0.36334	0.276	0.143	1.08176e-54	9.11031e-59
CG8860	0.359266	0.336	0.195	2.96043e-51	2.49321e-55
Hr4	0.358623	0.301	0.163	3.15812e-54	2.65969e-58
Trx-2	0.357717	0.329	0.186	3.10806e-54	2.61753e-58
shep	0.353524	0.45	0.277	6.15343e-62	5.18227e-66
Clic	0.353013	0.291	0.146	1.37493e-60	1.15794e-64
pcs	0.352522	0.272	0.148	8.40394e-48	7.0776e-52
Ald	0.343964	0.264	0.122	7.0986e-65	5.97827e-69
CG12384	0.342859	0.251	0.121	1.29678e-57	1.09212e-61
CG5151	0.336675	0.254	0.132	1.59989e-48	1.34739e-52
CG42389	0.333088	0.385	0.221	8.44788e-61	7.11461e-65
Gp93	0.33103	0.323	0.187	1.97259e-48	1.66127e-52
ERp60	0.317989	0.401	0.248	8.16743e-51	6.87842e-55
Hsc70-3	0.307849	0.688	0.55	1.89037e-51	1.59203e-55
alt	0.306834	0.491	0.33	3.33429e-49	2.80806e-53
hdly	0.303918	0.294	0.168	1.75165e-43	1.4752e-47
Bacc	0.296271	0.923	0.846	1.35104e-102	1.13782e-106
Tm1	0.296148	0.641	0.487	1.37591e-47	1.15876e-51
Clc	0.294325	0.401	0.251	3.58466e-48	3.01892e-52
CkIalpha	0.293687	0.538	0.375	1.3739e-50	1.15706e-54
Sar1	0.291069	0.31	0.188	6.27329e-38	5.28322e-42
Su(Tpl)	0.289737	0.376	0.231	2.70972e-45	2.28206e-49
Sec61beta	0.286234	0.303	0.18	5.6335e-39	4.7444e-43
kek5	0.284016	0.265	0.145	1.96565e-42	1.65542e-46
Eph	0.282702	0.253	0.138	6.20968e-41	5.22965e-45
His3.3B	0.281034	0.731	0.598	5.88137e-54	4.95315e-58
CG10803	0.278011	0.285	0.159	1.11962e-43	9.42913e-48
Hsp26	0.27465	0.757	0.67	2.1167e-45	1.78264e-49
akirin	0.274146	0.624	0.478	4.59345e-45	3.86849e-49
InR	0.269584	0.37	0.236	1.48878e-38	1.25382e-42
CG11486	0.267834	0.553	0.394	8.9435e-45	7.532e-49
CG4612	0.260608	0.276	0.158	5.23712e-39	4.41058e-43
CG42724	0.259687	0.279	0.167	4.8784e-34	4.10847e-38
Tapdelta	0.254012	0.347	0.229	3.50648e-31	2.95307e-35

## Sheet: Myoblast_Biomarkers
Gene	avg_logFC	pct.1	pct.2	p_val_adj	p_val
Him	2.89733	0.71	0.069	0	0
E(spl)m6-BFM	2.7568	0.623	0.041	0	0
zfh1	2.10137	0.518	0.028	0	0
E(spl)m7-HLH	1.84607	0.448	0.061	0	0
trol	1.71787	0.575	0.114	0	0
Ef1alpha100E	1.70799	0.421	0.074	0	0
BM-40-SPARC	1.5896	0.333	0.019	0	0
beat-IIIc	1.57887	0.383	0.073	0	0
E(spl)mbeta-HLH	1.55842	0.773	0.406	0	0
E(spl)m3-HLH	1.47141	0.365	0.067	0	0
CG9650	1.42975	0.276	0.025	0	0
E(spl)malpha-BFM	1.34608	0.347	0.081	6.21964e-300	5.23803e-304
babos	1.24451	0.39	0.121	1.14104e-287	9.60959e-292
ct	1.22764	0.358	0.077	0	0
CadN	1.20869	0.266	0.056	4.51231e-232	3.80016e-236
vg	1.08112	0.43	0.127	0	0
A2bp1	0.991708	0.663	0.404	0	0
Fas2	0.949075	0.7	0.442	0	0
mub	0.925301	0.455	0.255	8.23161e-167	6.93247e-171
cv-c	0.706711	0.294	0.153	2.46379e-85	2.07494e-89
dm	0.705432	0.682	0.523	6.06883e-170	5.11102e-174
stg	0.694513	0.274	0.174	1.83613e-46	1.54634e-50
CG2865	0.650323	0.377	0.271	1.5905e-56	1.33948e-60
FER	0.649061	0.253	0.145	4.81449e-56	4.05465e-60
Sh3beta	0.630603	0.364	0.273	1.1304e-44	9.51999e-49
bun	0.628108	0.678	0.594	6.32809e-110	5.32937e-114
Oatp74D	0.62523	0.287	0.158	1.61336e-72	1.35873e-76
sn	0.564454	0.426	0.299	1.12149e-70	9.44495e-75
miple2	0.540264	0.41	0.316	1.05611e-49	8.89434e-54
Diap1	0.506159	0.306	0.24	3.46067e-24	2.9145e-28
vig	0.501645	0.362	0.281	8.66485e-34	7.29733e-38
tna	0.476596	0.809	0.712	3.6496e-135	3.07361e-139
mod	0.474613	0.349	0.284	2.72212e-25	2.2925e-29
CG6891	0.471526	0.256	0.175	4.27509e-31	3.60038e-35
CG16817	0.470762	0.629	0.539	3.20576e-80	2.69982e-84
CoVa	0.462715	0.267	0.201	1.23599e-22	1.04093e-26
Uhg5	0.407144	0.32	0.274	3.82874e-14	3.22448e-18
Act5C	0.406181	0.932	0.875	1.8965e-212	1.59719e-216
lola	0.39005	0.557	0.511	7.07537e-32	5.9587e-36
Uhg4	0.385712	0.252	0.213	4.23765e-09	3.56884e-13
Btk29A	0.359694	0.251	0.224	3.87049e-05	3.25963e-09
Tet	0.359322	0.427	0.383	1.40792e-16	1.18571e-20
CG43658	0.358507	0.338	0.281	4.06531e-16	3.42371e-20
CG13917	0.351422	0.283	0.255	5.7051e-06	4.8047e-10
chrb	0.350261	0.438	0.421	5.9038e-08	4.97204e-12
FK506-bp1	0.340919	0.317	0.284	4.2954e-08	3.61749e-12
sd	0.337608	0.502	0.458	5.50016e-23	4.63211e-27
Nop60B	0.33447	0.475	0.446	1.59979e-12	1.34731e-16
Trf2	0.329373	0.513	0.48	1.05728e-18	8.90419e-23
cib	0.328091	0.769	0.703	1.07944e-87	9.0908e-92
Fim	0.317435	0.264	0.246	0.025374	2.13693e-06
Nap1	0.306839	0.377	0.355	5.7711e-08	4.86028e-12
Jupiter	0.301881	0.406	0.381	3.79603e-10	3.19693e-14
CG9603	0.294336	0.457	0.432	6.68163e-13	5.62711e-17
Imp	0.289929	0.656	0.618	7.45823e-27	6.28114e-31
l(2)06225	0.286854	0.381	0.365	3.02791e-06	2.55003e-10
14-3-3zeta	0.286762	0.865	0.838	1.16171e-65	9.78362e-70
RpL38	0.280491	0.904	0.87	2.79046e-86	2.35006e-90
Ntf-2	0.27693	0.326	0.312	0.0119122	1.00322e-06
Nacalpha	0.274703	0.591	0.561	2.35455e-24	1.98294e-28
kuz	0.269989	0.401	0.384	7.60733e-06	6.40671e-10
His2Av	0.269756	0.472	0.433	7.46722e-15	6.28871e-19
RpL34a	0.265628	0.596	0.566	6.86364e-21	5.7804e-25
RpS20	0.258887	0.958	0.932	9.98428e-111	8.40852e-115
RpL27A	0.25678	0.961	0.938	4.46753e-123	3.76245e-127
RpL23A	0.251537	0.767	0.728	3.92657e-44	3.30686e-48
