# Supplementary material for: A cell atlas of adult muscle precursors uncovers early events in fibre‐type divergence in Drosophila
Source: EMBO Rep. 2020 Aug 19;21(10):e49555. doi: 10.15252/embr.201949555 (PMC7534622; doi:10.15252/embr.201949555)
Supplement: Supplementary file 7 — Dataset EV5 [file EMBR-21-e49555-s007.xls]

## Sheet: Legend
Dataset EV5. Markers for DFM myoblasts and IFM myoblasts in the reference single-cell atlas. Related to Figure 3.
List of all differentially expressed genes between IFM and DFM myoblasts, threshold set p_val_adj<0.05 sorted by avg_logFC.
Cell type was assigned to each cluster based on the expression of ct and vg. Then, clusters were grouped into two myoblast types and markers for each myoblast type were found.

## Sheet: DFM vs IFM myoblasts
Gene	avg_logFC	pct.1	pct.2	p_val_adj	p_val
Argk	1.37374	0.518	0.165	5.89919e-124	4.96816e-128
Ama	1.22856	0.397	0.101	8.02859e-107	6.76149e-111
Alk	1.10181	0.3	0.083	3.57862e-69	3.01383e-73
kirre	1.07631	0.282	0.077	4.11793e-65	3.46803e-69
Ten-a	1.00583	0.403	0.169	4.50401e-57	3.79317e-61
sty	0.876679	0.411	0.223	5.32133e-37	4.4815e-41
Nrt	0.851974	0.409	0.21	7.15088e-41	6.0223e-45
chrb	0.818258	0.607	0.392	4.39617e-53	3.70235e-57
CG34380	0.813642	0.421	0.206	1.00613e-45	8.47337e-50
drl	0.77741	0.328	0.154	2.78098e-33	2.34208e-37
wb	0.739164	0.266	0.121	1.79482e-26	1.51155e-30
hid	0.714799	0.304	0.151	1.80227e-25	1.51783e-29
ct	0.708306	0.521	0.322	3.1223e-37	2.62953e-41
beat-IIIc	0.6197	0.548	0.35	3.93023e-33	3.30995e-37
ed	0.596884	0.361	0.238	1.15413e-15	9.71983e-20
ogre	0.565496	0.405	0.276	1.07063e-15	9.0166e-20
Tet	0.547919	0.532	0.401	8.72561e-20	7.3485e-24
CadN	0.494749	0.355	0.249	2.16882e-10	1.82652e-14
fok	0.487479	0.256	0.157	8.00279e-10	6.73976e-14
luna	0.483219	0.277	0.198	1.80202e-05	1.51762e-09
Inx2	0.465997	0.345	0.24	1.04336e-09	8.78689e-14
E(spl)malpha-BFM	0.434225	0.422	0.334	1.95888e-07	1.64972e-11
jim	0.410408	0.456	0.376	1.10041e-07	9.26743e-12
scyl	0.374516	0.505	0.436	1.18897e-05	1.00132e-09
CG11835	0.362848	0.256	0.194	0.0497049	4.18603e-06
CG42671	0.352651	0.499	0.393	7.40457e-10	6.23595e-14
His4r	0.311031	0.62	0.556	3.91295e-08	3.29539e-12
CG6770	0.263217	0.854	0.804	5.20216e-15	4.38114e-19
CR34335	0.259276	0.992	0.973	6.56775e-27	5.5312e-31
cv-c	-0.253392	0.197	0.323	4.63601e-07	3.90433e-11
CG7911	-0.258569	0.239	0.366	1.06159e-06	8.94048e-11
Uhg4	-0.272275	0.174	0.274	6.46514e-05	5.44479e-09
RpL22	-0.276173	0.554	0.703	1.61854e-10	1.36309e-14
CG10576	-0.283353	0.161	0.251	0.000309851	2.60949e-08
Uhg5	-0.297418	0.219	0.35	5.06047e-08	4.26181e-12
bun	-0.305166	0.59	0.706	3.16707e-07	2.66724e-11
CG7580	-0.323725	0.176	0.277	1.42141e-05	1.19708e-09
Oatp74D	-0.324577	0.198	0.315	5.3859e-07	4.53588e-11
Nlp	-0.336036	0.409	0.558	4.48691e-11	3.77877e-15
dm	-0.347528	0.533	0.724	6.23471e-21	5.25073e-25
trol	-0.354437	0.422	0.63	7.98848e-19	6.72771e-23
sd	-0.356471	0.375	0.538	4.70203e-13	3.95994e-17
Nop60B	-0.37398	0.34	0.511	5.96214e-13	5.02117e-17
mod	-0.390748	0.23	0.384	2.69207e-12	2.2672e-16
Nop56	-0.411673	0.172	0.31	1.41314e-11	1.19011e-15
BM-40-SPARC	-0.420555	0.227	0.371	5.11891e-12	4.31103e-16
FK506-bp1	-0.496962	0.184	0.353	3.35987e-17	2.8296e-21
nop5	-0.499867	0.225	0.387	6.21378e-16	5.2331e-20
zfh1	-0.542505	0.328	0.583	2.02442e-34	1.70492e-38
nkd	-0.664726	0.168	0.355	1.56186e-22	1.31536e-26
vg	-1.09413	0.14	0.515	1.58252e-82	1.33276e-86
