# Supplementary material for: A cell atlas of adult muscle precursors uncovers early events in fibre‐type divergence in Drosophila
Source: EMBO Rep. 2020 Aug 19;21(10):e49555. doi: 10.15252/embr.201949555 (PMC7534622; doi:10.15252/embr.201949555)
Supplement: Supplementary file 9 — Dataset EV7 [file EMBR-21-e49555-s009.xls]

## Sheet: Legend
Dataset EV7. Average expression of all genes across myoblast cluster of combined datasets of 1151>Ama-RNAi and WT (reference atlas). Related to Figure 7
List of average gene expression across myoblast clusters.

## Sheet: AverageGeneExpressionMyoblast
Gene	ClusterMyoblasts_AmaRNAi	DFM_1_WT	DFM_2_WT	IFM_1_WT	IFM_2_WT	IFM_3_WT	IFM_4_WT	IFM_5_WT
128up	0.261908	0.439709	0.643202	0.309515	0.590118	0.463839	0.812054	0.913092
14-3-3epsilon	30.1517	27.5805	25.4334	21.1681	25.7581	24.8198	25.4404	24.0717
14-3-3zeta	44.7419	30.5103	24.7277	26.5627	31.9786	28.4383	36.0039	26.2557
140up	0	0.185492	0	0.09608	0.0643644	0.0101576	0.089306	0.122725
18SrRNA-Psi:CR41602	3.12326	3.66599	4.27206	3.3111	3.29187	3.13736	4.04198	7.13225
18w	0.946347	0.33119	0.591	0.376249	0.489724	0.453549	0.605267	0.325596
26-29-p	0.868055	0.605995	0.402141	0.60916	0.655781	0.50442	0.486901	0.62331
28SrRNA-Psi:CR40741	0.964986	0.591143	1.01082	0.42422	0.219102	0.40467	0.49246	0.821841
28SrRNA-Psi:CR41609	0.0401413	0.0854345	0.114723	0.210594	0.0999358	0.0515247	0.226678	0.265484
28SrRNA-Psi:CR45855	3.58902	5.97884	3.06931	4.01406	4.80615	3.79826	8.89359	2.96979
28SrRNA-Psi:CR45859	4.66591	1.88925	1.84506	1.78584	1.49498	1.64003	3.08355	6.11926
28SrRNA-Psi:CR45860	0.0921319	0.0358317	0	0.00749766	0.0307953	0.0509685	0.0324913	0.0256282
2mit	0	0.0434494	0	0	0.0310741	0.0109661	0.0186414	0.0408691
4E-T	0.265341	0.271325	0.364472	0.197372	0.335289	0.289265	0.276748	0.411211
4EHP	2.13652	1.65589	1.51476	2.27493	1.92315	2.00029	2.08835	1.98787
5-HT1A	0	0.0105185	0	0	0.0104076	0	0.0404529	0.00173901
5-HT1B	0	0	0	0	0.021702	0.0233244	0	0
5-HT2A	0.0348529	0.00585987	0	0	0.0230684	0.0306844	0.0550796	0.00975463
5-HT7	0	0.0512294	0	0	0.0386074	0.0254764	0	0
5.8SrRNA-Psi:CR45863	0.0391512	0.175524	0.0606303	0.236636	0.124362	0.0704931	0.309457	0.191858
5PtaseI	0.0330295	0.0890954	0.0415053	0.0628322	0.0457223	0.0437077	0.0446728	0.0291753
A16	0.160833	0.2312	0.0953227	0.154414	0.278729	0.279739	0.337692	0.255952
A2bp1	11.8541	18.5562	12.7704	14.8945	12.8468	14.5658	15.9917	11.925
ABCB7	0.112918	0.155635	0	0.120692	0.0732926	0	0.108532	0.0691865
ACC	0.0331279	0.212224	0.111878	0.282703	0.106034	0.112691	0.176621	0.163562
ACXA	0	0	0	0.0186098	0	0	0	0
ADD1	1.34638	1.0733	0.693233	1.14175	1.00802	1.33556	1.41568	1.2896
AGBE	0.107467	0.0825622	0.361609	0.0974287	0.135437	0.184512	0.085925	0.343831
AGO1	10.3045	8.24309	7.0867	8.7425	7.09893	8.0876	6.93526	6.07654
AGO2	0.994985	0.887438	0.824434	0.809064	0.749054	0.888411	0.915129	1.00505
AIF	0.396024	0.31304	0.532176	0.4761	0.322867	0.629355	0.556217	0.91243
ALiX	0.380466	0.27632	0.678455	0.329445	0.23647	0.187793	0.18231	0.19347
AMPKalpha	0.390537	0.188463	0.462278	0.250723	0.103217	0.109308	0.265895	0.17872
AMPdeam	0.330704	0.281209	0.159419	0.476084	0.459533	0.412269	0.441972	0.530328
AOX1	0.0891742	0	0	0	0	0.00985494	0	0
AOX3	0	0.0147659	0	0	0.00685645	0.029282	0	0.00326554
AP-1-2beta	0.38191	0.210274	0.00574367	0.273944	0.246946	0.241903	0.314569	0.187648
AP-1gamma	0.901191	0.892453	0.841468	0.813024	1.23528	1.04729	1.17387	0.960786
AP-1mu	0.232421	0.301019	0.128245	0.086254	0.20635	0.134912	0.184401	0.169743
AP-1sigma	0.246909	0.709975	0.298342	0.522151	0.627316	0.658374	0.516902	0.5561
AP-2alpha	0.285925	0.376489	0.609437	0.272664	0.438404	0.220532	0.301177	0.557689
AP-2mu	0.31519	0.106318	0.0630132	0.0810833	0.100685	0.0813076	0.15728	0.0777364
AP-2sigma	0.678207	0.369393	0.323671	0.379813	0.443102	0.289539	0.444453	0.343702
APC10	0.0740094	0.0624255	0.0254498	0.0368963	0.0366573	0.0491286	0.0389235	0.0629421
APC4	0.0476054	0.0383444	0.0125261	0.0797054	0.0867926	0.0117183	0.0822743	0.192005
APP-BP1	0	0.180188	0	0.204646	0.115497	0.0923919	0.0370332	0.0924559
ASPP	0.014079	0.0632948	0.145834	0.0966128	0.0813439	0.0791053	0.138986	0.115219
ATP7	0.159153	0.0406037	0.0242385	0.218299	0.0768062	0.0848035	0.141608	0.0801024
ATP8B	0.02405	0.0358794	0	0.0198059	0.0759633	0.0505375	0.0260329	0.0133557
ATPCL	0.20197	0.197648	0.206497	0.433868	0.269344	0.186295	0.193774	0.358974
ATPsyn-Cf6	2.89641	2.82655	3.1261	2.93253	3.96494	3.81418	3.89147	3.30835
ATPsyn-b	3.64284	2.59531	3.04399	2.16449	2.95853	2.68798	3.62986	3.99818
ATPsyn-beta	4.44405	2.97342	3.36108	3.47912	4.07177	3.59753	4.12622	4.50954
ATPsyn-d	2.97532	2.91401	3.66162	3.23803	3.56891	4.0038	4.05219	3.47409
ATPsyn-gamma	2.91647	2.40975	2.70112	2.67189	2.85613	2.2882	2.82688	2.59319
ATbp	0.0602555	0.0711932	0.0974633	0.100284	0.0614902	0.0432713	0.116081	0.0823191
Aac11	1.57161	0.979546	1.03506	1.08943	1.13383	0.874766	1.6525	1.4885
Aatf	0.241376	0.333384	0.649849	0.327048	0.451419	0.525039	0.518134	0.713642
Aats-ala	0.337132	0.27571	0.14967	0.275297	0.38523	0.343293	0.5758	0.58197
Aats-ala-m	0	0.0455472	0	0.054353	0.0408099	0.0392433	0.132917	0.0375681
Aats-arg	0.263258	0.242595	0.229676	0.131954	0.241998	0.151874	0.327297	0.279097
Aats-asn	0.564623	0.292315	0.665487	0.270046	0.511831	0.218101	0.592149	0.579765
Aats-asp	0.820911	1.01134	0.902149	1.21821	1.17659	0.834772	1.37225	1.66736
Aats-cys	0.0144038	0.124261	0	0.0478052	0.0918793	0.0296094	0.166749	0.089678
Aats-gln	0.0774564	0.304939	0.502741	0.270844	0.366281	0.336505	0.586688	0.515249
Aats-glupro	0.181582	0.300846	0.538877	0.264344	0.350057	0.290064	0.486405	0.503063
Aats-gly	0.524469	0.422823	0.595328	0.679327	0.576264	0.460294	0.697043	0.416427
Aats-his	0.677277	0.388627	0.326055	0.719981	0.787179	0.481048	0.984777	0.610342
Aats-ile	0.287569	0.285804	0.112662	0.140601	0.288956	0.195901	0.434044	0.51287
Aats-leu	0	0.0555542	0	0.0365021	0.0488794	0.0490945	0.0337924	0.0217136
Aats-lys	0.406965	0.506333	0.541985	0.632201	0.627378	0.451371	0.451354	0.882587
Aats-met	0	0.0300459	0.0932975	0.0245369	0.0272565	0.0308733	0.0166262	0.0273933
Aats-phe	0.212095	0.108258	0	0.139938	0.109651	0.13112	0.130984	0.140047
Aats-pro	0	0.0755275	0.175357	0.0994331	0.0453283	0.0208245	0.031797	0.0336345
Aats-ser	0.0549511	0.0282328	0.174497	0	0.00609682	0.0437824	0.0480244	0.00689843
Aats-thr	1.01789	0.805154	0.638977	0.787578	0.990633	1.01726	0.943128	1.43913
Aats-trp	0.293622	0.123299	0.00786806	0.103212	0.130889	0.111021	0.153299	0.165681
Aats-tyr	0.0873873	0.586113	0.278035	0.548543	0.525879	0.705584	0.719118	0.698988
Aats-tyr-m	0.0113611	0.0445625	0	0.0216967	0.0132645	0.0651494	0.0410975	0.0620826
Aats-val	0	0.146611	0.102092	0.0409792	0.179236	0.139356	0.197326	0.175476
Abd-B	0	0.0407777	0.0758144	0.103404	0.056519	0.0622432	0.0162415	0.0371906
Abi	0.56314	0.239235	0.204377	0.234566	0.19468	0.0903871	0.190624	0.0835265
Abl	1.8378	1.82368	1.14001	1.46127	1.52626	1.31886	1.7385	1.72512
Abp1	0.255932	0.192002	0.125311	0.29181	0.292392	0.205193	0.300095	0.233728
Ac13E	0.290363	0.328125	0.217266	0.347953	0.115996	0.398341	0.259384	0.219401
Ac3	0.0692713	0.011838	0.095563	0.03367	0.0082923	0.0156642	0.0201106	0.0295251
Ac78C	0.0152709	0	0	0.0426803	0.0211699	0.0228572	0.040109	0.112948
Ace	0	0.0287563	0	0.0148423	0.027299	0.0254663	0.0292261	0.0448079
Acf1	0.524195	1.29274	2.13449	1.59007	1.54872	1.83567	1.50389	1.29992
Ack	0.179906	0.180433	0.268246	0.296476	0.251626	0.157554	0.131859	0.235361
Ack-like	0.273957	0.421146	0.695085	0.306513	0.449379	0.597715	0.432477	0.620755
Acn	1.179	1.28406	1.29136	1.47306	1.67061	1.32786	1.83848	2.79287
Acon	0.257414	0.484032	0.636633	0.771247	0.659195	0.690866	0.743974	0.657401
Acox57D-d	0	0	0.0261571	0.0245369	0.0160481	0	0	0.113632
Acox57D-p	0	0.061731	0.134228	0	0.0448828	0.0526305	0.0425507	0.10855
Acp36DE	0	0.0119958	0.0469015	0.0157828	0.0119437	0	0.0269803	0
Acph-1	0.164217	0.0431378	0.00574367	0.0739683	0.179394	0.0200552	0.0849349	0.10548
Acsl	0.529029	0.529274	0.278684	0.704927	0.646392	0.689676	0.545575	0.581989
Act42A	4.7837	0.790864	1.32361	0.35957	0.663522	0.599166	0.673441	0.354077
Act57B	0.0152709	4.02205	1.10929	1.87856	0.60491	0.463329	0.744956	0.475098
Act5C	46.9411	50.5798	43.8449	41.976	47.7518	32.3362	60.5609	50.033
Act87E	0.124054	1.83569	0.781204	0.406557	0.437104	0.236169	0.590261	0.3325
Actn	0.932237	0.49284	0.523278	0.452793	0.394091	0.379699	0.41217	0.57226
Acyp2	0.244679	0.379289	0.376591	0.363318	0.222588	0.166813	0.205676	0.478183
AdSL	0.427868	0.194542	0.131157	0.215807	0.189523	0.187065	0.282605	0.522889
AdSS	0.88078	0.329264	0.135273	0.278236	0.762804	0.27907	0.819411	0.652402
Ada2a	0.190635	0.178701	0.143301	0.256214	0.249607	0.143804	0.243085	0.417999
Ada2b	0.529804	0.203115	0.304121	0.157342	0.210701	0.209176	0.21145	0.278825
Adam	0.773889	0.867334	1.51958	0.940016	1.35807	1.12769	1.44702	1.03466
AdamTS-A	0.206543	0.292239	0.507537	0.470923	0.186914	0.251586	0.295941	0.20603
Adar	0.331857	2.3809	0.842109	1.02576	0.910888	0.919485	0.878192	0.552465
AdenoK	0.0868808	0.315565	0.0324027	0.242147	0.380759	0.14205	0.15403	0.165524
Adf1	0.429598	0.440148	0.308169	0.411478	0.436603	0.276273	0.408255	0.442838
Adgf-A	0.25207	0.147675	0.235214	0.183075	0.119358	0.19116	0.0396377	0.105603
Adgf-D	0	0.00607895	0	0	0	0	0.00841683	0
AdipoR	0.0942521	0.290958	0.377388	0.280649	0.426326	0.361968	0.474948	0.527106
Adk1	0.138045	0.0367293	0.0307958	0.0461693	0.0749008	0.039887	0.0300609	0.121579
Adk2	2.1247	1.18696	1.99086	1.5464	1.74767	1.88998	2.08425	1.63125
Adk3	0.355698	0.265714	0.975856	0.28927	0.280046	0.335916	0.24485	0.395865
Ady43A	0.135445	0.100534	0.0504908	0.11022	0.116594	0.058196	0.215027	0.0340638
Aef1	1.21635	0.941074	0.9026	1.21148	0.871167	0.67293	1.1948	0.794337
Afti	0.102619	0.0596757	0	0.0965579	0.0952718	0.0473705	0.040167	0.128959
Ag5r	0	0.0710497	0	0.0528724	0.0951799	0.143302	0.0295969	0.068625
Ahcy13	1.37923	1.50926	0.908412	1.65629	2.25346	1.3897	2.28471	2.32019
Ak6	0.255202	0.0830409	0.0551615	0.188268	0.118168	0.122885	0.197719	0.158866
Akap200	18.1584	18.7947	15.7671	13.9574	14.6848	12.9079	15.6271	15.2745
Akt1	1.35145	1.39073	1.21158	1.19837	1.31155	1.37459	0.94452	1.09414
Alas	0.207392	0.108931	0.125478	0.110621	0.13131	0.209599	0.15225	0.158403
Ald	2.80864	1.38017	1.47267	0.850915	1.10076	1.42935	1.68011	1.64529
Aldh	0.155078	0.0106598	0	0.0215936	0.0191269	0.0981296	0.0191226	0.0851901
Aldh-III	0.338832	0.390391	0.220084	0.284902	0.41504	0.246103	0.263549	0.304397
Alg-2	0.824596	0.85336	1.01011	0.873016	0.928155	0.884802	1.16613	0.795029
Alg10	0.0834168	0.350624	0.487763	0.176232	0.311838	0.309033	0.314802	0.346098
Alh	0.634866	1.05221	0.806308	1.08748	0.784739	0.962626	0.682294	0.688146
Alk	0.847905	4.96682	3.32577	0.992725	0.58027	1.42597	0.703449	1.19354
AlkB	0.213191	0.101184	0.087699	0.102926	0.039011	0.0306449	0.125618	0.106714
Als2	0	0.0730798	0	0.133723	0.0895326	0.0672526	0.0628598	0.0477435
Ama	2.65428	6.4185	7.24393	3.6364	0.625781	1.08162	1.0082	0.975008
Amph	0	0.0587854	0.214295	0.111911	0.0842348	0.121567	0.180199	0.146251
Amun	3.39366	3.57194	3.15704	3.63209	4.0231	3.29303	3.82819	4.11044
Ance	0.297613	0.246063	0.219319	0.233383	0.164261	0.317865	0.344884	0.446861
Ance-2	0	0.0109273	0.103565	0	0.0080243	0	0.0159947	0.00937835
Ank	1.02179	0.759515	0.981647	0.610305	0.834847	0.846523	0.716707	0.879721
Ank2	0.0357731	0.0625304	0.0299171	0.0781364	0.109079	0.0580041	0.0973971	0.0740387
Ant2	0.0806323	0.181834	0.142408	0.140892	0.0993427	0.195327	0.0932626	0.11593
Antp	5.66289	2.53249	2.38949	1.75334	1.75685	2.32674	1.93202	2.0287
AnxB10	0.111902	0.0741006	0	0.0946744	0.0796402	0.0256868	0.145015	0.0926929
AnxB11	0.967571	0.391437	0.527436	0.56233	0.691325	0.390616	0.900419	0.745741
AnxB9	1.79498	1.18495	1.25989	1.06769	1.60607	1.62503	1.26059	1.20685
Aos1	1.32881	1.24095	1.92666	0.777882	1.49006	0.994161	1.85449	1.47451
Apc	0.103151	0.117542	0.111931	0.0763294	0.181818	0.199535	0.102969	0.089714
Apc2	0.132032	0.119462	0.155246	0.0522636	0.0441341	0.0976791	0.250851	0.0537402
ApepP	0.179715	0.234607	0.318346	0.185934	0.279062	0.141195	0.313656	0.17905
Apf	0.423764	0.53597	0.525644	0.481385	0.451441	0.422935	0.446169	0.209144
Aph-4	0	0	0	0	0.0116594	0	0	0
Apoltp	0	0.0168907	0.107955	0.0393184	0.0155572	0	0.0190522	0.0256821
Appl	0.206991	0.11867	0	0.0653166	0.0647351	0.0881663	0.156918	0.133833
Aprt	0.221501	0.0213529	0.250157	0.0215965	0.0851343	0.0123596	0.0328468	0.227984
Aps	5.7407	5.35103	4.31568	4.73901	4.70209	4.78518	4.55676	5.13507
Arc1	2.13819	0.435601	0.169923	0.290726	0.494955	0.34638	0.63921	0.374813
Arc2	0.541067	0.064207	0	0.129775	0.0825305	0.0798996	0.0503929	0.020397
Arc42	0.101465	0.171816	0.345563	0.127632	0.177827	0.185745	0.191568	0.0990172
Arf102F	1.19329	0.551912	0.302825	0.470963	0.601163	0.307342	0.427102	0.275533
Arf51F	1.67002	0.777769	0.740029	0.660009	0.71853	0.878256	0.627344	0.550536
Arf79F	4.18997	3.55206	3.58794	2.69764	3.5428	2.54799	2.98776	3.26541
ArfGAP1	0.0645878	0.0659666	0.21287	0.0843513	0.300592	0.178095	0.238803	0.20607
ArfGAP3	0.35831	0.458101	0.191881	0.258665	0.234567	0.16683	0.225698	0.203604
Arfip	0.116016	0.112688	0.0794313	0.080835	0.0774072	0.0907063	0.0523564	0.107728
Arfrp1	0.195408	0.154898	0.208261	0.298331	0.171151	0.022532	0.132454	0.208036
Argk	1.81003	14.7452	9.32039	5.67309	2.94537	1.15736	3.00011	1.01902
Arl1	0.608017	0.108313	0.386022	0.23552	0.140275	0.137404	0.230069	0.201753
Arl2	0	0.191899	0.172199	0.299055	0.289715	0.280304	0.236552	0.452832
Arl4	0.976874	0.588531	0.374294	0.559531	0.502719	0.539753	0.385016	0.479064
Arp1	0.646496	0.547309	0.504326	0.251248	0.48795	0.355395	0.675944	0.537053
Arp10	0.107875	0.0953593	0.460717	0.1122	0.219866	0.127737	0.047203	0.0944089
Arp2	0.611369	0.434769	0.415307	0.370213	0.61284	0.540794	0.72985	0.843918
Arp3	0.577193	0.70339	0.49708	0.416334	0.703157	0.462102	0.51552	0.70585
Arp5	0.126953	0.152486	0.115627	0.117551	0.124046	0.0699253	0.0906454	0.107754
Arp6	0.101304	0.50317	0.47384	0.265493	0.375482	0.566028	0.638318	0.538816
Arp8	0.0548658	0.238151	0.195526	0.197231	0.311924	0.142552	0.179007	0.022102
Arpc1	0.865197	0.301944	0.284211	0.266309	0.37798	0.34948	0.488672	0.278033
Arpc2	1.17613	0.878371	1.24385	0.653875	0.909925	0.84512	0.794715	1.27433
Arpc3A	0.409573	0.295378	0.491173	0.226173	0.370404	0.246903	0.281822	0.331736
Arpc4	1.09026	0.688347	0.921101	0.719675	0.812237	0.781117	1.10143	0.734892
Arpc5	0.613075	1.13502	1.1277	0.960075	0.713081	0.718202	0.958558	0.84561
Ars2	3.14825	3.19871	2.28309	2.514	2.90337	2.24596	3.69935	3.7435
Art1	0.329165	0.423278	0.692557	0.899244	0.853149	0.811007	0.996108	0.933069
Art3	0.26014	0.163579	0.252726	0.271604	0.277912	0.133466	0.334198	0.195478
Art4	0.249939	0.129471	0.0606303	0.189396	0.206019	0.489092	0.277453	0.242565
Art6	0	0	0	0	0	0	0	0
Art7	0.259577	0.0169982	0.0386173	0.0238607	0.0274277	0.0125095	0.0744235	0.0681971
Art8	0	0.0303833	0	0.0686161	0.044235	0.0132747	0.0611758	0.0232867
Asap	0.138367	0.0731615	0.160954	0.194323	0.13579	0.0936813	0.202954	0.301811
Asator	0.209927	0.240055	0.0946164	0.20658	0.171705	0.203377	0.294881	0.159359
Asph	0.0409702	0.166571	0	0.268125	0.210793	0.0904668	0.0983288	0.0380699
AstC-R2	0	0	0	0	0.0109434	0	0	0.0263336
Asx	0.308206	0.460407	0.121536	0.384936	0.333971	0.330244	0.282849	0.225607
Atac1	0	0.0103254	0	0.0340983	0.0544032	0.082539	0.0352845	0.202283
Atac2	0.160998	0.0819022	0.143092	0.13073	0.10207	0.106796	0.125596	0.313432
Atac3	0.0867244	0.200552	0.0758144	0.121921	0.0713571	0.0906184	0.12872	0.21928
Ate1	0.150313	0.135467	0	0.22884	0.164812	0.136136	0.168025	0.15535
Atet	0.154751	0.240833	0.203243	0.311859	0.200961	0.229444	0.21666	0.289267
Atf-2	0.0348529	0.0686223	0.184142	0.0647444	0.134029	0.0548932	0.0542665	0.0364524
Atf3	1.75508	0.543081	0.242777	0.194929	0.579594	1.938	0.39315	1.74551
Atf6	0.344126	0.342765	0.902763	0.259662	0.326377	0.4922	0.35004	0.764665
Atg1	0.683182	0.96263	0.880548	0.511534	0.871292	0.707327	0.79247	0.493564
Atg10	0	0.0105928	0	0.195492	0.082004	0.0581126	0.167926	0.0438388
Atg101	0.0152709	0.0663078	0	0.199223	0.127454	0.108261	0.0599137	0.0881639
Atg12	0.0340205	0.0350688	0.00465084	0.132345	0.0847091	0.0184325	0.0642479	0.0372852
Atg13	0.819957	0.849103	0.862839	0.771553	0.804323	0.485091	0.559926	0.70351
Atg14	0.175253	0.151955	0.220883	0.114977	0.0753191	0.11165	0.115944	0.0945394
Atg16	0.156395	0.133248	0.111885	0.0723826	0.119103	0.183254	0.070656	0.154645
Atg17	0.772889	0.962545	0.609253	1.00215	0.852351	0.89572	0.729701	0.605424
Atg18a	0.556539	0.339107	0.352315	0.306974	0.292093	0.381449	0.304619	0.276884
Atg18b	0.283992	0.0769047	0	0	0.0480917	0.0597187	0.0561621	0.0945357
Atg2	0	0.127057	0	0.118304	0.0661455	0.0902175	0.094622	0.0772374
Atg3	0.246356	0.223912	0.185956	0.18346	0.202903	0.133413	0.1871	0.445726
Atg4a	0.325607	0.152067	0.33055	0.340585	0.207392	0.231803	0.191621	0.279161
Atg4b	0	0.0831076	0	0.0323045	0.0175456	0	0.0468674	0.0624625
Atg5	0.10175	0.0995571	0.0395343	0.09997	0.113371	0.177057	0.0555691	0.213877
Atg6	0.0538329	0.049543	0.0943138	0.048727	0.0541221	0.0189549	0.0704358	0.11046
Atg7	0.101937	0.130414	0	0.0328192	0.0593011	0.0540937	0.0708926	0.153076
Atg8a	1.32135	2.29688	2.42615	2.45527	2.1994	2.14118	2.30444	2.24768
Atg9	0	0.0142005	0.191738	0.0580021	0.0613832	0.0679642	0.0400356	0.0819082
Atox1	0.170119	0.14029	0.284067	0.207391	0.290449	0.0721081	0.399989	0.283833
Atpalpha	3.25205	3.53308	2.99944	2.32019	2.56414	3.47754	2.71741	3.08076
Atu	0.446621	0.331204	0.385233	0.261844	0.462363	0.306127	0.410715	0.41933
Atx2	3.08251	3.44946	2.12837	2.8674	3.15643	2.48569	3.23309	3.02855
Atxn7	0.0202388	0.177338	0.0903253	0.142905	0.147296	0.20187	0.0443895	0.237695
Aven	0	0.0751148	0.00670851	0.0508334	0.0420077	0.076931	0.0519354	0.0834191
Awh	0.014079	0.00987218	0	0	0	0.0447278	0	0.0301128
Axn	0.308449	0.407777	0.0479402	0.200314	0.297396	0.225387	0.277223	0.383817
Axs	0.0503748	0.169247	0.00670851	0.0788645	0.113643	0.114207	0.130018	0.150154
Axud1	0.938385	0.868004	0.734781	0.922588	0.54463	0.707061	0.431321	0.379276
B-H1	0.0673963	0	0	0.0574213	0.0248083	0.00422754	0.0136745	0.00728431
B-H2	0.0935279	0.0518162	0	0.0146156	0.00419533	0.0274644	0	0.00177997
B4	0.233434	0.276844	0.295054	0.338807	0.372522	0.330929	0.300437	0.366953
B52	2.04214	2.72518	2.15293	2.80866	3.35189	2.44397	3.09553	3.02929
BBS4	0	0	0	0	0	0	0.00630295	0
BCAS2	0.423429	0.387543	0.208658	0.307142	0.48724	0.483939	0.573239	0.395571
BCL7-like	0.331144	0.138364	0.230795	0.191793	0.360314	0.275455	0.394401	0.309007
BEAF-32	0.726821	0.447978	0.844438	0.30913	0.3685	0.371008	0.40868	0.514942
BHD	0	0	0.0642286	0.0963033	0.0771156	0.0708537	0.0466571	0.066111
BI-1	0.456874	0.396322	0.46024	0.227909	0.278898	0.326049	0.309189	0.442219
BM-40-SPARC	2.14664	2.77124	3.30651	2.62958	4.03202	6.95916	4.91345	7.68657
BRWD3	0.627608	0.299203	0.434451	0.273414	0.331631	0.237107	0.358947	0.452485
BTBD9	0.0996439	0.179877	0	0.0630587	0.0793074	0.0379388	0.104547	0.128589
Bacc	35.827	34.0364	36.4788	25.9335	34.4939	33.0657	32.4826	22.9245
Baldspot	1.23097	0.939792	1.08103	0.780749	1.0901	1.04969	1.10386	0.710077
Bap170	0.199071	0.168689	0.184385	0.125955	0.117582	0.1746	0.183976	0.273389
Bap55	0.337091	0.414008	0.53193	0.463926	0.473981	0.457153	0.632515	0.320809
Bap60	0.551099	0.545059	0.843035	0.704487	0.623941	0.609088	0.667309	0.836282
Bdbt	0.0487329	0.0185192	0	0.05208	0.0612549	0.0631056	0.124677	0.120099
Bem46	0	0.151537	0.00465084	0.136312	0.0862689	0.0487492	0.0228351	0.152587
Best1	0.207585	0.270149	0.304404	0.162152	0.258549	0.254415	0.305126	0.357515
Best2	0.433187	0.0381447	0.138021	0.0853806	0.00805443	0.14606	0.136025	0.0698664
Bet1	0.104278	0.125935	0.180497	0.103023	0.0701132	0.0595222	0.185012	0.0933117
Bet3	0.370651	0.135863	0	0.157133	0.140085	0.100381	0.0560638	0.12278
Bet5	0.0872693	0.138943	0.15398	0.164966	0.114252	0.0486765	0.159473	0.20231
Bgb	0.300535	0.258207	0.351213	0.229569	0.154726	0.274864	0.235229	0.126295
BicC	0	0.00643859	0	0.0142827	0.0233665	0	0.00668275	0
BicD	1.97372	1.35266	0.962663	1.20026	1.04656	1.1851	0.96899	0.801705
Bin1	0.848338	0.651818	0.756446	0.581858	0.588299	0.344393	0.50821	0.512502
Bka	0.255639	0.132352	0.0645056	0.0664307	0.0940857	0.0739387	0.161178	0.0805158
Blimp-1	0.564281	0.27654	0.915164	0.353927	0.351902	0.945423	0.200522	0.157013
Blm	0.351387	0.0909983	0.0792858	0.10529	0.15049	0.145794	0.154723	0.204022
Blos1	0.12237	0.141597	0.198111	0.0678426	0.0734133	0.0521331	0.14503	0.133036
Blos3	0.0744713	0.0793062	0.16631	0.189531	0.0659561	0.0785876	0.109749	0.176062
Blos4	0.0487329	0.0194529	0.179845	0.0549692	0.0104474	0	0.03313	0.0178558
Bmcp	0.187498	0.0888112	0	0.0965357	0.13371	0.0317782	0.112026	0.00386061
Br140	0.234077	0.0667483	0.0530515	0.102114	0.0895813	0.0677661	0.146258	0.140666
Brca2	0.121954	0.0609501	0	0.178703	0.0949403	0.114636	0.058077	0.168906
Brd	0	0.00486667	0	0	0.0142881	0	0	0
Brd8	0.130719	0.143188	0.192555	0.0658521	0.0784799	0.0282792	0.0910589	0.112104
Bre1	0.347854	0.514407	0.874888	0.303161	0.572152	0.559662	0.674657	0.644024
Brf	0.0600473	0.0359676	0.00465084	0.0877786	0.141448	0.169849	0.0869627	0.161328
Brms1	0.116232	0.285782	0.236062	0.340305	0.423464	0.290931	0.280094	0.199042
Bruce	0.55063	0.457354	0.673608	0.267266	0.244238	0.210477	0.349119	0.268684
Bsg	7.33744	5.09352	3.48191	4.55896	4.50225	4.37306	4.02927	3.95213
Bsg25A	0	0	0	0	0.00805568	0.0332704	0	0
Bsg25D	0.261486	0.396389	0.168998	0.298612	0.246336	0.318215	0.354997	0.302436
BtbVII	0.737677	0.8234	0.853186	0.872833	1.00764	0.88063	0.847659	0.920093
BthD	0.235123	0.192865	0.352755	0.0773367	0.134287	0.194624	0.235608	0.392171
Btk29A	1.00557	3.30032	2.56172	3.30702	3.13549	3.11821	3.39326	2.71652
Bub1	0.173759	0.34146	0.259089	0.358008	0.346289	0.342289	0.2698	0.494273
Bub3	0.505593	0.555628	0.478522	0.544564	0.513083	0.29735	0.824094	0.434888
BubR1	0.15698	0.247926	0.125814	0.146332	0.148705	0.146199	0.188287	0.101025
Bug22	0.460046	0.0971008	0.103091	0.15609	0.262702	0.137358	0.186159	0.0789615
Bx	0.922064	0.907358	1.07181	0.462994	0.382888	0.576342	0.412617	0.567356
Bx42	0.476433	0.451656	0.382937	0.198725	0.375332	0.300533	0.412838	0.422407
Bzd	0	0.0197345	0.114037	0.0131277	0.0574336	0.0512462	0.0281492	0.0286129
C15	0.02405	0	0	0	0.00477441	0	0.0207754	0.00347802
C1GalTA	0.0152709	0.247782	0.269293	0.162597	0.234641	0.180261	0.12337	0.137758
C3G	0.36257	0.691845	0.235462	0.551473	0.604594	0.544202	0.613364	0.684334
CAH1	0.114548	0.0105185	0.0716723	0.0370078	0.0255381	0	0	0
CAP	0.207948	0.40555	0.392699	0.425973	0.481628	0.251847	0.286306	0.530003
CASK	0.179861	0.348362	0.27022	0.344221	0.271776	0.323757	0.280188	0.295101
CBP	2.10813	3.73891	3.86491	3.99193	3.56439	3.39636	4.37073	4.01562
CCKLR-17D3	0.0548968	0	0.1176	0.0634857	0.0681161	0.155425	0.0583914	0.032287
CD98hc	0.438984	0.434928	0.33286	0.753905	0.655841	0.345839	0.625234	0.936234
CDC45L	0.215796	0.153204	0.383388	0.215915	0.150347	0.310181	0.219166	0.302836
CDase	0.775192	0.0937766	0.196409	0.127235	0.0233084	0.0431998	0.0666524	0.0681573
CG10000	0	0	0	0.00853206	0.0038591	0	0.00532967	0
CG10005	0	0.0569838	0.191579	0.0583038	0.040808	0.135213	0.0604678	0.0240056
CG10011	1.1313	0.831685	0.520789	0.704046	0.809478	0.940211	0.797211	0.507011
CG10038	0.188902	0.0503705	0.212008	0.157474	0.23597	0.198568	0.200888	0.193417
CG10050	0.14245	0.0190851	0.044675	0	0.044446	0.0229006	0.0123982	0
CG10053	0	0.0662993	0	0.0177904	0.0734304	0.0283877	0.102042	0.00326554
CG10055	0.471369	0.384064	0.234147	0.457005	0.513133	0.53486	0.369439	0.432479
CG10068	0	0.0836751	0.0581074	0.078296	0.0289398	0.0320405	0.0554878	0.0146648
CG10075	0.0834168	0.11931	0.103565	0.115723	0.101821	0.129321	0.0868034	0.0525755
CG10077	2.04216	1.33194	1.6643	1.57687	1.27899	1.89197	1.75099	1.86019
CG10081	0	0	0	0.0123434	0.00796747	0	0.00188161	0
CG10082	0.913279	1.09124	0.799377	0.762794	0.995312	1.24698	0.995257	1.06653
CG10089	0	0.00316049	0.0701621	0.00957442	0	0	0	0.00733229
CG10092	0	0.0449303	0.0261571	0.00999001	0.0398328	0.0195032	0.0227836	0.0243204
CG10096	0	0.0150114	0	0.0363768	0.013387	0	0.0321322	0
CG10098	0.387799	0.186476	0.0171697	0.110451	0.120102	0.082518	0.203087	0.365581
CG10103	0.306073	0.265953	0.430075	0.537951	0.475261	0.362202	0.250428	0.346178
CG10126	0	0	0.00465084	0	0.0145113	0	0.00477309	0.00632835
CG10132	0	0	0	0.0145815	0.0132409	0	0.0111726	0.0301128
CG10133	0.178195	0.0520026	0	0.0815073	0.183739	0.123609	0.125969	0.192778
CG10139	0.29762	0.436829	0.383841	0.229956	0.393731	0.228398	0.437399	0.124764
CG10144	0.070806	0.0227128	0.0370536	0.0693171	0.0907951	0.0628193	0.0400193	0.0179634
CG10147	0	0.0206014	0	0.0114495	0.0270771	0.00258889	0.00796775	0
CG10151	0.0598231	0.0303265	0.142884	0.0172503	0.0263444	0	0.0152662	0.0425083
CG10165	0	0	0	0.0400504	0.00217019	0.0240511	0.0282414	0
CG10166	0.317344	0.11076	0.0941088	0.193074	0.113724	0.0825848	0.143832	0.229986
CG10171	0.0743797	0.0783927	0	0.110548	0.0789712	0.11313	0.0869911	0.0262675
CG10175	0.182283	0	0	0	0.022914	0.00583796	0.0144794	0
CG10176	0	0.0105845	0.0318708	0.0412636	0.0411084	0.0616712	0.0383481	0.140216
CG10183	0	0	0.0402324	0	0.010179	0	0.00477309	0
CG10184	0.0331279	0.0144026	0.00465084	0	0.0176428	0.0315274	0.0201366	0.0306748
CG10185	0	0	0.00786806	0.0479679	0.00575951	0	0.0140011	0
CG10188	0.111334	0.083888	0.0490817	0.105076	0.0883712	0.105418	0.0836567	0.198673
CG10194	0	0.0158581	0.065591	0.0290493	0.0391836	0	0.0531628	0.00366932
CG10195	0.180452	0.0415676	0	0.0126	0.0843538	0.0500994	0.137521	0.146296
CG10208	0.14245	0.0560253	0.208402	0	0.0121633	0.0155306	0.096175	0.0223627
CG10209	0.200738	0.139737	0.12343	0.145145	0.0956895	0.0472196	0.130373	0.196895
CG10211	0.0144038	0	0	0.0412286	0.0228762	0.0233977	0.049751	0.00558044
CG10214	0.217199	0.082409	0.180472	0.0574056	0.164913	0.144445	0.15072	0.0906758
CG10217	0.221782	0.143454	0.183446	0.144107	0.0755619	0.192603	0.0443796	0.109308
CG10219	0.812108	0.474668	0.401471	0.303668	0.518977	0.395897	0.477479	0.630552
CG10222	0.079186	0.0896792	0.0534391	0.0727405	0.155649	0.0463969	0.122347	0.03559
CG1024	0.185108	0.0200475	0.186664	0.032912	0.0342563	0.0587725	0.0492667	0.0128746
CG10249	0.459742	0.277244	0.580229	0.397325	1.14106	0.956446	1.04431	0.712461
CG10254	0.0689757	0.116214	0.0519937	0.0924839	0.123684	0.123344	0.211643	0.342892
CG10262	0	0	0.0937014	0.00969697	0.00816433	0.0234286	0.0276751	0
CG10265	0.217878	0.0793479	0.208597	0.101779	0.186866	0.176452	0.156384	0.288914
CG10268	0.0635647	0.0888468	0	0.083907	0.144128	0.0310343	0.167823	0.0313437
CG10274	0.142086	0.113857	0.102495	0.052674	0.0943497	0.0995218	0.0966847	0.129861
CG10283	0.204085	0.35198	0.261171	0.109503	0.187412	0.227429	0.141741	0.0359315
CG10286	0.175007	0.331963	0.2366	0.431947	0.273297	0.381697	0.501046	0.61741
CG10289	3.3517	1.79162	2.41834	2.09532	1.91788	1.75901	2.18563	1.93572
CG10306	2.41817	3.92143	4.54942	3.27052	3.19992	3.16679	3.5029	4.06676
CG10311	0	0.00457933	0	0.0200461	0.0101947	0	0	0.00173901
CG10320	0.946299	1.38209	1.12833	1.13847	1.48228	1.61655	1.65058	1.27959
CG10321	0.130077	0.282651	0.0624298	0.180354	0.215447	0.168204	0.244171	0.381608
CG10324	0.523067	0.28995	0.175804	0.465891	0.4218	0.308453	0.353124	0.534022
CG10326	0.873551	1.04056	0.772733	0.975604	0.918467	0.853771	0.962461	1.20574
CG10333	0.0973068	0.422159	1.08457	0.27679	0.578554	0.400731	0.618155	0.826149
CG10336	0.0583679	0.209263	0.351889	0.19096	0.194788	0.22159	0.210786	0.11496
CG10338	0	0	0.131178	0	0.0124328	0.00735952	0.0830411	0.0761953
CG10339	0	0.0197351	0	0	0	0.0362879	0	0
CG10340	0.289013	0.437103	0.579192	0.307921	0.258825	0.250977	0.393997	0.173657
CG10341	0.0367918	0.0988464	0.0818337	0.173932	0.146957	0.0489036	0.174161	0.111075
CG10343	0.306086	0.200151	0.363034	0.169735	0.244537	0.176627	0.547387	0.337196
CG10345	0	0	0	0	0	0	0.0192385	0
CG10347	0	0.0313617	0.0125261	0.0922021	0.0867894	0.0598819	0.0995105	0.0198209
CG10348	0.0921319	0.00651631	0	0.0114279	0.00648328	0.0408817	0	0
CG10353	0.275656	0.168364	0.36354	0.454629	0.342054	0.298159	0.307117	0.316137
CG10359	0.151314	0.114549	0.262412	0.121769	0.128962	0.335804	0.160528	0.249233
CG10362	0.02405	0	0	0	0.0107438	0.0170849	0.0180499	0
CG10365	0.0868624	0.0735472	0.0125261	0.0353094	0.0108055	0.051119	0.0409849	0
CG10366	0.0152709	0.130053	0.0299171	0.126084	0.0571003	0.0825101	0.111232	0.135072
CG10375	0.361134	0.577113	0.589671	0.926904	0.681836	0.493229	0.643675	0.769786
CG10376	0.0300463	0.134617	0.199575	0.0971943	0.117347	0.161938	0.148676	0.221065
CG10383	0.310341	0.156844	0.112602	0.160712	0.0964449	0.0830459	0.118834	0.342896
CG10384	0	0.0242771	0	0.0331785	0.0332745	0	0.0164841	0
CG10395	0.701402	0.468811	0.71736	0.591292	0.361634	0.445378	0.553828	0.459749
CG10407	0.0988533	0.116487	0.184104	0.176869	0.121109	0.0693944	0.174932	0.132264
CG1041	0	0.0998779	0.0150454	0.153303	0.0768035	0.0999867	0.0618911	0.037072
CG10413	0.172497	0.144003	0.00670851	0.162381	0.121435	0.101073	0.194077	0.140749
CG10417	0.227453	0.85658	0.722777	0.679542	0.866659	0.427521	0.96551	0.856259
CG10418	1.16312	0.810213	0.236403	0.359085	0.563253	0.511458	0.574695	0.363705
CG10420	0.134156	0.0475027	0.0491932	0.0567048	0.0284626	0.0119903	0.0372908	0.0178658
CG10424	0.311671	0.190619	0.278875	0.290849	0.262439	0.168814	0.196175	0.252113
CG10425	0.0348529	0.0534419	0.0679593	0.124909	0.0539611	0.0235139	0.0783248	0.0181452
CG10428	0.169188	0.114324	0.147814	0.155312	0.104371	0.107827	0.0892317	0.0657989
CG10431	0	0.0765381	0	0.101627	0.0430787	0.0486485	0.0348752	0.0178314
CG10435	0.0449115	0.182595	0.00465084	0.211861	0.213181	0.157793	0.275261	0.149432
CG10440	0.125552	0.0155655	0.0405717	0.0444843	0.0831103	0.0775607	0.128425	0.046299
CG10444	0.0961929	0.0641526	0.215882	0.0864841	0.0604225	0.0755961	0.146917	0.262512
CG10445	0.0331279	0.0657945	0	0.0398354	0.0982218	0.100954	0.0808579	0.0219398
CG10462	0.110153	0.223053	0.296065	0.190262	0.205658	0.116731	0.317769	0.318192
CG10463	0.259821	0.17856	0.0903692	0.196448	0.328467	0.250565	0.379136	0.406758
CG10465	0.798181	0.330515	0.0923029	0.467294	0.312035	0.163934	0.315941	0.196635
CG10466	0.0827508	0.166254	0.139092	0.277019	0.099215	0.108512	0.083429	0.0589247
CG10467	0	0	0	0.0151137	0.00934352	0.0158646	0.00757938	0
CG10469	0.0613874	0.0151127	0	0	0.0356943	0	0.0232557	0.0385571
CG10470	0.353759	0.27004	0.243274	0.284876	0.242863	0.0697406	0.311769	0.171464
CG10492	0.0847269	0.178152	0.0823135	0.192768	0.171973	0.323019	0.120327	0.224178
CG10494	0	0	0	0.0276047	0.052052	0.0138335	0.0101894	0.0352718
CG10495	0	0.0191995	0.0798709	0	0.0328633	0.0210183	0	0.044723
CG10516	0.0362181	0.143691	0.165653	0.128695	0.0984341	0.0834506	0.0764651	0.0310696
CG10527	0.401342	0.131597	0.067463	0.0562809	0.098831	0.583661	0.169011	0.322323
CG10543	2.27876	1.70328	2.83315	1.60899	1.69301	2.14302	1.82192	1.72404
CG10555	1.33607	1.68049	1.43939	1.162	1.29329	1.12004	1.42058	1.19121
CG10559	0.10175	0	0	0	0	0.00756915	0	0
CG10565	0.70518	0.453915	0.38955	0.519731	0.719399	0.854331	0.677084	0.885257
CG10566	0	0.0111164	0	0.0124278	0	0	0	0
CG10576	3.00912	1.83115	2.51527	2.24912	2.64791	2.52217	3.49036	3.7088
CG10581	0	0	0	0	0	0	0.0850736	0.00221467
CG10584	0	0.00612586	0	0.00958451	0.0217893	0.0100547	0.00782121	0.0679252
CG10585	0.107424	0.293768	0.221335	0.179163	0.319241	0.318004	0.359429	0.472884
CG10590	0.0202388	0.115663	0	0.164995	0.141784	0.169695	0.204708	0.116366
CG10600	1.7339	1.87484	1.19831	1.62115	1.64271	2.01955	1.66595	1.84131
CG10602	0.529148	0.320952	0.143171	0.354799	0.395976	0.278607	0.540759	0.680688
CG10616	0.134195	0.0627253	0.0979581	0.165802	0.165435	0.116496	0.191193	0.121921
CG10623	0	0.0734121	0.00990392	0.0238087	0.0505658	0.0032548	0.0495893	0.0101512
CG10625	0.157984	0.192182	0.646356	0.0186098	0.152612	0.378131	0.0953309	0.0841165
CG10628	0.215077	0.0519358	0.171889	0.0992069	0.105603	0.122087	0.12747	0.14581
CG10631	0.0838797	0.135533	0.291303	0.181777	0.134579	0.211124	0.146468	0.178787
CG10635	0.262038	0.625417	0.6049	0.524265	0.423261	0.373794	0.619485	0.786083
CG10638	0.698548	0.39274	0.830638	0.41805	0.48734	0.399994	0.657305	0.363378
CG10639	0.0952925	0.0312973	0.0581074	0.0220324	0.0752379	0.047994	0.0437327	0.0997589
CG10646	0.014079	0.0072322	0	0	0.0163947	0	0	0.0312342
CG10650	0.10175	0.0208582	0	0	0.00928452	0	0.0164661	0
CG10657	0.014079	0.0104777	0	0	0.0210325	0	0.0193924	0.00173901
CG10660	0	0.026358	0	0	0.0200931	0	0.0334288	0
CG10663	0.0488392	0.320377	0.37154	0.241654	0.329683	0.185164	0.328615	0.372057
CG10671	0.0192167	0	0.0943138	0.0506846	0.0533025	0.0545358	0.00541384	0.0748399
CG10672	0.142058	0.0532511	0.0262523	0.174533	0.0499185	0.078421	0.165836	0.064196
CG10674	0.206005	0.332594	0.370196	0.224343	0.301273	0.305046	0.442725	0.337703
CG10681	0	0.0747837	0	0.0628904	0.0824565	0.0188906	0.0407428	0.068438
CG10688	0.109657	0.0197394	0.211467	0.0201796	0.0255144	0.0833215	0.0409097	0.0965864
CG10702	0	0.0138413	0	0.03367	0.0268622	0.0260892	0.0228876	0
CG10721	0	0.12314	0.0708511	0.0399739	0.0937913	0.0517263	0.147094	0.0749517
CG10731	0.255572	0.0291804	0.0594643	0.0679853	0.0425558	0.0504895	0.147082	0.0827084
CG10732	0.0512505	0.0896234	0.139645	0.0914202	0.0450341	0.0566803	0.119151	0.0343109
CG10734	0	0	0	0	0	0	0.00791341	0
CG10737	0.0944553	0.162799	0.208058	0.23043	0.175863	0.206593	0.0835125	0.0969314
CG10738	0	0.0287664	0	0.0148302	0.00193882	0.0282371	0	0
CG1074	0.141793	0.273094	0.162163	0.0986337	0.171784	0.165932	0.135325	0.295524
CG10747	0	0.0515393	0	0.0647737	0.0233216	0.0453315	0.055169	0.0869325
CG10754	0.216038	0.235186	0.141189	0.214672	0.270427	0.284116	0.32078	0.326229
CG10761	0.10175	0	0	0	0	0	0	0
CG10777	3.99041	3.97514	4.25923	4.15334	4.74	4.054	4.88295	4.83048
CG10778	0.105329	0.0459361	0.0186354	0.0768879	0.0943284	0.0939129	0.0848146	0.100643
CG10795	0.114443	0.105087	0.203024	0.112614	0.151234	0.0993899	0.176693	0.112551
CG10802	0.244456	0.0616996	0.0671163	0.1163	0.0618469	0.136708	0.0815112	0.181415
CG10803	3.05429	1.64081	2.64492	1.82533	1.80276	1.90333	1.78074	1.87874
CG10809	0.261623	0.416787	0.470974	0.425467	0.422231	0.360135	0.40762	0.418242
CG10841	0	0.0137008	0	0	0.00509289	0	0	0
CG10863	0.0532488	0.018497	0	0.0168819	0.00534674	0.0243153	0	0.0386742
CG10864	0	0.0550391	0	0	0.00962007	0.0108068	0.0159271	0
CG10866	0	0	0	0.00957442	0.0273415	0.032007	0.0157454	0
CG10874	0.126263	0.139792	0.163206	0.11478	0.0900373	0.137287	0.10727	0.0395395
CG10877	0.17307	0	0.0103945	0.0114279	0.01168	0.0135528	0.067413	0.0445651
CG10880	0.0650331	0	0.0905649	0	0.0424871	0.0275665	0.0142561	0.0158617
CG10889	0.0379737	0.0777562	0.0834801	0.128787	0.0930749	0.0788454	0.076177	0.0471496
CG10898	0.0820614	0.107608	0.0673388	0.104549	0.0703727	0.02929	0.0443342	0.0932506
CG1090	0	0.0180902	0	0	0.00663112	0.00886827	0.0039299	0
CG10903	0.101356	0.184609	0.07203	0.200276	0.353387	0.159703	0.395352	0.202476
CG10904	0.204674	0.177053	0.0561406	0.0897507	0.05072	0.0792055	0.093731	0.0915999
CG10907	0.141172	0.0691276	0.0900315	0.0504945	0.0719668	0.0885555	0.0866537	0.0408283
CG1091	0.422414	0.254556	0.304618	0.107397	0.232538	0.172495	0.279365	0.510857
CG10912	0	0.0233887	0.0887091	0	0	0	0	0
CG10915	0.128184	0.0813621	0.0797238	0.172269	0.0848216	0.210766	0.0598558	0.285057
CG10916	0.0662559	0.0333732	0	0	0.0109842	0	0.0409638	0
CG10924	0	0.0328397	0.0405717	0.0244708	0.0607535	0.0462462	0.0578051	0.0512308
CG10932	0.230367	0.29502	0.417741	0.305941	0.325209	0.24224	0.442288	0.443918
CG10933	0.0391512	0.0465655	0.0402487	0.0374883	0.0211544	0.0810569	0.0415341	0.037097
CG10936	0.0909256	0.0580378	0.151001	0.154403	0.0710635	0.184122	0.0159765	0.0386081
CG10948	0.314644	0.316595	0.17687	0.475751	0.24932	0.440972	0.322205	0.609822
CG10949	0.152577	0.0594234	0	0.0182155	0.109836	0.0337213	0.0470106	0.0852351
CG10959	0	0	0	0.0172176	0.0134143	0	0.0304389	0.0119177
CG10960	0.0344876	0.0895034	0.259633	0.196135	0.0603342	0.164695	0.126027	0.0654907
CG10970	0	0.0160743	0.0947266	0	0	0	0	0.025516
CG10973	0.159267	0.134175	0.147144	0.148698	0.240649	0.224141	0.252428	0.167485
CG10979	0	0.125415	0.182577	0.16921	0.134708	0.200005	0.250915	0.334199
CG10984	0.323697	0.367583	0.950672	0.298617	0.314471	0.353318	0.187732	0.335018
CG11000	0	0.102906	0.0797238	0	0.097772	0.0535922	0.00766495	0.0330361
CG11007	0.269274	0.0327366	0.217893	0.0604133	0.146462	0.0281324	0.150383	0.0570211
CG11018	0	0	0	0	0	0	0	0
CG1103	0.423993	0.173512	0.263867	0.270359	0.243918	0.217124	0.300201	0.0183146
CG11030	0.95038	0.722663	0.615394	0.657187	0.971535	0.751378	1.02365	0.845024
CG11035	0	0.0298186	0	0.0316945	0.04405	0.0109419	0.069624	0.0514983
CG1104	0.0667735	0.0548417	0.0385143	0.0216193	0.050439	0.0816664	0.0815402	0.115209
CG1105	0.12716	0.173063	0	0.077232	0.0567569	0.0595899	0.10063	0.0612327
CG11050	0.391503	0.179455	0.383832	0.202249	0.167167	0.0948686	0.21805	0.182834
CG11060	0.0449115	0.00849294	0	0	0	0.0264315	0	0.0146319
CG11069	0.0704639	0.0549144	0.248807	0.067514	0.0188705	0.0631009	0.0305971	0.0124087
CG11070	0.262402	0.110398	0.0928179	0.168828	0.0902232	0.073656	0.144362	0.129392
CG11073	0	0.0139414	0	0	0.026021	0	0.02359	0.00177997
CG11076	0.708972	0.293117	0.314127	0.345669	0.161472	0.322557	0.358896	0.281516
CG11077	0.333392	0.131358	0.125618	0.090012	0.125294	0.214185	0.173755	0.254527
CG11089	0.20187	0.171609	0.155681	0.142563	0.127013	0.108101	0.178376	0.210419
CG1109	0.539715	0.539376	0.198611	0.450242	0.372994	0.395978	0.417351	0.290608
CG11103	0.142086	0.0574427	0	0.0498333	0.0454634	0.182758	0.0447455	0.0745846
CG11107	0.4385	0.1843	0.167624	0.312673	0.416014	0.240122	0.413836	0.278952
CG11109	0.133042	0.0727856	0.0522827	0.0702508	0.0427917	0	0.0705455	0.110954
CG11110	0.176887	0.12647	0.142715	0.128676	0.101867	0.01177	0.0681842	0.123307
CG11122	1.17014	0.755548	0.566916	0.75209	0.732657	0.693761	0.91595	0.830504
CG11123	0.215084	0.079568	0	0.0562927	0.0687943	0.033857	0.0651683	0.124249
CG11127	0.18055	0.123719	0.475574	0.180542	0.0872477	0.0620845	0.0706729	0.203622
CG11134	0.290734	0.142536	0.221223	0.210876	0.25761	0.154961	0.28101	0.148053
CG11137	0.498062	0.209707	0.262106	0.252923	0.215745	0.0894494	0.346206	0.232875
CG11138	3.75768	4.30508	4.41561	3.46736	3.00958	3.71587	3.17334	3.32208
CG11141	0.116629	0.016085	0.0501623	0.098408	0.0859665	0.0804739	0.0477214	0.0985795
CG11147	0	0.0223795	0	0	0.0227752	0.0581837	0	0
CG11148	2.62619	1.96488	2.15142	1.91031	2.13584	1.65195	1.84231	1.83496
CG11151	0.821047	0.617424	0.642144	0.578908	0.674756	0.671019	0.671089	0.424168
CG11155	0.135932	0.0294465	0.114258	0.0584875	0.0171501	0.0234427	0	0.0476501
CG1116	0.0519642	0.051848	0.0630132	0	0.0473398	0.0380628	0.0672555	0.0613189
CG11160	0	0	0	0	0.0255641	0.00315208	0.0142885	0.0909297
CG11164	0.200392	0.111367	0.0654346	0.0612435	0.0723253	0.0569356	0.129133	0.166294
CG11168	0	0.0543864	0.0648052	0.0291945	0.0409091	0.00422754	0.0886425	0.0221047
CG11170	0.23005	0.182216	0.213455	0.0505981	0.137522	0.0418411	0.0648338	0.099167
CG11178	0.163755	0.124803	0.0156476	0.0186411	0.134966	0.065407	0.110949	0.204854
CG11180	2.05379	1.56255	1.1541	2.35283	2.59651	2.12034	4.36587	2.39173
CG11190	0.901845	0.406677	0.456746	0.42823	0.39805	0.386745	0.36328	0.235036
CG11200	0.0284828	0.0323623	0.0401205	0.0202922	0.0323107	0.053967	0.0324224	0.0458459
CG11208	0.292176	0.184079	0.183866	0.0970704	0.040656	0.114035	0.119546	0.167812
CG11210	0.0744713	0.0559054	0	0.0740939	0.0476982	0.0923883	0.0302458	0.0789797
CG11241	0	0.0301396	0.065591	0.0599368	0.0392625	0.0458771	0.0608736	0.115714
CG11247	0.242011	0.41837	0.476422	0.303276	0.257685	0.276687	0.402959	0.469275
CG11248	0.154751	0.124871	0.148104	0.0823758	0.0221107	0.0873678	0.0490634	0.120329
CG11261	0.0192167	0.0529707	0.124218	0.0784585	0.0326684	0.0299915	0.128231	0.129062
CG11267	3.643	1.34975	1.47544	1.72913	2.5831	1.82419	3.09082	2.34948
CG11275	0	0.0216614	0.239396	0.0760332	0.0676534	0.0618812	0.0363358	0.0653822
CG11279	0.387286	0.0443179	0.0700486	0.0978592	0.149109	0.211507	0.0761063	0.184799
CG11284	0.0678633	0.211123	0.24903	0.0846285	0.248705	0.472068	0.28837	0.0969093
CG1129	0.163399	0.558141	0.326768	0.186753	0.268759	0.223187	0.278327	0.308995
CG11306	0.559519	0.210147	0.316858	0.186593	0.243208	0.327458	0.23922	0.255399
CG11307	0.108716	0.0825687	0.251921	0.144236	0.141635	0.0515917	0.0714235	0.152935
CG11309	0	0.0587639	0.157133	0.0425368	0.0569046	0.0541297	0.0850191	0.0226451
CG11319	0	0.016054	0	0.0154476	0.00990021	0.0215137	0.0207369	0.042514
CG11321	0.0893251	0.0221986	0.0262523	0	0.0533239	0.0502758	0.065356	0.0879736
CG11334	0.839195	0.185985	0.120209	0.168235	0.333097	0.434947	0.459297	0.327479
CG11337	0	0.0505128	0	0.05294	0.0751352	0.151836	0.0936663	0.134754
CG11342	0.0796096	0	0	0	0.0484829	0.0315341	0.0385247	0.0628258
CG11353	0	0	0	0	0.0103348	0	0.0100553	0.0044878
CG11357	0.417713	0.328816	0.0864791	0.331481	0.26617	0.321283	0.350514	0.459809
CG11360	0.283048	0.492874	0.341632	0.619527	0.371761	0.193724	0.29486	0.37094
CG11367	0	0.316368	0.0872293	0.333452	0.239573	0.240448	0.111522	0.256604
CG11370	0.0202388	0.0490715	0	0.00853206	0	0	0.0166479	0
CG11377	0.169984	0.0565133	0.278699	0.0577031	0.137703	0.0816484	0.211431	0.101838
CG11380	0.0414098	0	0	0	0.0162626	0	0.00379255	0.0211526
CG11388	0	0.062657	0	0.0587587	0.0449539	0.00663736	0.0485069	0.0308185
CG11396	0.175874	0.076615	0.0237857	0.01665	0.0689878	0.0344657	0.0782368	0.0612542
CG11398	0	0.0618965	0	0.00860067	0.0106406	0.0251367	0.0314884	0.023875
CG11399	0.112918	0.11406	0.225233	0.10662	0.203197	0.168299	0.146107	0.0296702
CG11400	0	0	0.00763224	0	0.0093544	0.00202683	0.00379255	0.0021367
CG11403	0.0383245	0.159227	0.107692	0.115346	0.169301	0.227739	0.132683	0.309658
CG11409	0	0.0120676	0	0	0.0353423	0.00202683	0.0358454	0.0232593
CG11412	0.284296	0.297989	0.137728	0.483984	0.310477	0.304775	0.521576	0.349195
CG11414	0.134641	0.171481	0.394674	0.228996	0.23976	0.219099	0.148137	0.383767
CG11417	1.05764	0.59323	0.825381	0.693691	0.913315	0.857089	1.52292	1.24653
CG11418	0	0.166932	0	0.0216967	0.0303718	0.0446155	0.0835256	0.033537
CG1142	1.35978	1.01083	1.22694	1.08981	1.24428	0.861953	1.51028	1.11153
CG1143	0.0686719	0.0133659	0	0.0199144	0.0120709	0.0668735	0.0313752	0.0110005
CG11436	0.183713	0.109642	0	0.0802979	0.143345	0.0161504	0.0472147	0.0177853
CG11437	0	0	0	0	0	0	0.00502263	0
CG11438	0	0.0203255	0.0990619	0	0.0268734	0.0570876	0.00849744	0
CG11444	0.829415	0.399105	0.798006	0.725393	0.571017	0.648213	0.642526	0.813406
CG11447	0.0201215	0.0505505	0	0.112235	0.0829359	0.0750546	0.0811319	0.0223627
CG11448	0.188284	0.21024	0.0862351	0.162696	0.190041	0.132298	0.18837	0.270125
CG11454	0.0686939	0.0567749	0.17467	0.159822	0.156196	0.0905548	0.11851	0.187965
CG11455	1.58328	1.73656	1.26062	1.68534	1.96959	2.17474	2.07884	2.41716
CG11456	0.0606502	0.0447831	0.0830903	0.0193314	0.0428466	0	0.0529298	0.00221467
CG1146	4.10455	2.66919	2.11389	3.09349	3.76922	3.24225	2.89145	3.09998
CG11474	0.212285	0.0416706	0	0	0.0913316	0.0571498	0.0287959	0.112648
CG11475	0	0.0505245	0	0.0141935	0.00588921	0	0.0056831	0
CG11486	7.0498	8.03734	6.28289	5.68342	6.08485	6.23557	5.17213	3.67348
CG11504	0	0.0474208	0.0362379	0.104161	0.123302	0.0942973	0.0960782	0.124541
CG11505	2.05315	2.06866	1.9821	2.34821	2.13067	1.64988	2.21271	2.27193
CG11509	0.555471	0.570559	0.692006	0.704317	0.469852	0.617587	0.697384	0.624516
CG11523	0.41716	0.117947	0.0960317	0.153434	0.339586	0.178148	0.334739	0.367809
CG11534	0	0.0552126	0.0701621	0.160626	0.0668489	0.15296	0.0723208	0.0306514
CG11537	0.335961	0.498843	0.586167	0.405762	0.341193	0.455652	0.408505	0.312918
CG11550	0	0.0218724	0.115025	0.0400805	0.0646125	0.0222044	0	0.0776323
CG11555	0.748712	0.143746	0.128461	0.204188	0.268971	0.108261	0.21019	0.36868
CG11560	0	0.0717553	0.0716723	0.0487484	0.0880097	0.115488	0.0658401	0.016497
CG11562	0.335196	0.143014	0.0242385	0.115771	0.222508	0.295768	0.236111	0.197203
CG11563	0.297803	0.171261	0.152576	0.268667	0.292264	0.162629	0.313005	0.276078
CG11576	0	0.0405322	0.121261	0.0299429	0.0703947	0.0167898	0	0.0203339
CG11577	0	0.148328	0.00574367	0.179396	0.156637	0.149363	0.284114	0.331731
CG11583	0.673341	0.413061	0.336653	0.434385	0.450585	0.433727	0.682926	0.460597
CG11586	0.486878	0.234424	0.145001	0.259158	0.19078	0.166328	0.203905	0.268423
CG11590	0.718874	0.405681	0.63253	0.659414	0.496455	0.174741	0.506373	0.566331
CG11593	0.377955	0.267359	0.264926	0.12589	0.178865	0.181881	0.167507	0.21511
CG11596	0.421374	0.152007	0.253435	0.25887	0.249898	0.174866	0.36884	0.26408
CG11597	0	0.0183859	0	0.0116178	0.0225303	0	0.0147728	0.0183649
CG11601	0	0.0479945	0	0.0286779	0.0422101	0.0116544	0.0452016	0.00181536
CG1161	0.557493	0.757196	1.15622	0.46203	0.457983	0.468337	0.586272	0.39693
CG11635	0	0	0	0	0.0166419	0.00785689	0.0182564	0
CG11638	0	0.00934576	0	0.0320176	0.0161436	0.0658702	0.00188161	0
CG11652	0.0685025	0.0291874	0.0381746	0.0549407	0.0664146	0.105704	0.0746655	0.0159707
CG11658	0	0	0	0.0454543	0.00605327	0.0447767	0.011332	0.0215091
CG11665	0.722224	0.692056	0.746282	0.904324	0.624922	0.721472	0.636254	0.582017
CG11679	0.0192167	0.0837797	0.151385	0.0670232	0.14419	0.0454319	0.0861767	0.0716542
CG11686	2.75135	0.245073	0.233876	0.231232	0.13362	0.294296	0.0997917	0.0971729
CG11695	0.0331279	0.0682638	0.0667027	0.0995668	0.101341	0.207767	0.0535602	0.071325
CG11696	0.0450207	0.0634198	0	0	0.131994	0.0314644	0.0964359	0.0668458
CG11699	0.512585	0.495889	0.7995	0.35105	0.606767	0.513249	0.520939	0.582868
CG11700	0.0549511	0.0445057	0.0287069	0.0141935	0.0187787	0.126562	0.0770343	0.117032
CG11710	0.137692	0.130354	0.0486405	0.135555	0.16698	0.0239763	0.0779986	0.0983687
CG1172	0.0202388	0.281432	0.424002	0.310454	0.349889	0.176086	0.321725	0.464596
CG11722	0.265408	0.0507834	0	0.0155267	0.0323217	0.0133942	0.0260208	0.0537435
CG11723	0.0744713	0.132598	0	0.0600693	0.100941	0.0558974	0.121107	0.0384471
CG11737	0.137536	0.0561623	0.0838954	0.0974294	0.0863206	0.0913843	0.0742058	0.0431644
CG11739	0.100409	0.0381984	0.00937623	0.0619586	0.0384682	0.0699833	0	0.0381241
CG11752	0.171384	0.19529	0.503709	0.37087	0.385784	0.387395	0.494087	0.281959
CG11753	0.142837	0.11993	0.0499885	0.098594	0.128479	0.138154	0.184694	0.12677
CG11771	0.111557	0.0269807	0	0.0979976	0.111336	0.0430376	0.184168	0.174622
CG11777	0	0.105903	0	0.0441853	0.139856	0.0373253	0.106467	0.210752
CG11779	0.404441	0.0708339	0.251877	0.0498534	0.112195	0.073195	0.242685	0.326377
CG11781	0.0879848	0.127775	0.146912	0.151246	0.174318	0.167659	0.121115	0.206905
CG11788	0.140278	0.0667269	0	0.0535966	0.0597193	0.0891619	0.0494453	0.0390141
CG11790	1.10386	0.719351	1.02834	0.905781	0.788997	0.836712	0.831647	0.691737
CG11791	1.07921	0.727497	0.915248	0.707712	0.42997	0.620173	0.610512	0.749089
CG11807	0.291461	0.0963148	0	0.0828799	0.0675502	0	0.0273225	0
CG11808	0.182209	0.0938835	0.228948	0.115349	0.0966559	0.0668702	0.0857815	0.121248
CG11811	0.645791	0.320104	0.469187	0.266662	0.315521	0.274725	0.544078	0.50541
CG11835	0.243742	4.44741	1.4173	3.57267	2.1136	0.684202	3.57218	2.22851
CG11836	0.0613874	0.009923	0	0	0	0	0	0.0131668
CG11837	0.108697	0.118142	0.29954	0.102107	0.183993	0.212049	0.178252	0.252308
CG11839	0.146384	0.0947221	0.254634	0.083388	0.184681	0.0942579	0.199517	0.0473525
CG11851	0.0152709	0.140776	0.0254498	0.0240473	0.122643	0.110713	0.178929	0.194656
CG11857	0.798746	0.534138	0.348348	0.520819	0.526338	0.485361	0.622574	0.3506
CG11858	1.05327	0.997804	1.12962	0.871495	1.19235	1.26256	1.21976	1.15916
CG11873	0.773074	1.18845	0.839251	1.44342	1.1497	1.14326	1.38014	1.23307
CG11876	0.343079	0.460246	0.523496	0.591663	0.655343	0.521249	0.624866	0.668219
CG11880	0.281957	0.348113	0.29545	0.262025	0.289129	0.344398	0.227622	0.281294
CG11882	0.072251	0.208557	0.304456	0.115944	0.0611883	0.151048	0.205386	0.183886
CG11883	0.0998014	0.0638152	0	0.0125133	0.0558713	0.007313	0.0432362	0.0748783
CG11885	0.149249	0.0918914	0.0242385	0.0491413	0.101905	0.0877467	0.0908374	0.11305
CG11897	0.0391512	0.0509833	0.0693314	0.176929	0.0579788	0.106221	0.0489046	0.048942
CG11899	1.17789	0.155286	0.300197	0.2761	0.34744	0.372069	0.216685	0.284018
CG11902	0.112918	0.112214	0.106364	0.0463581	0.0494224	0	0.0555266	0.0419259
CG11905	0.0245821	0.0888551	0.151058	0.0312303	0.044097	0.124892	0.0337176	0.0735264
CG11906	0.0488392	0.0680305	0.134206	0.156997	0.159084	0.0949162	0.126695	0.0992892
CG11920	0.0335683	0.0837003	0.0468439	0.0813787	0.138051	0.0789821	0.25929	0.345724
CG11927	0.0830427	0.0801308	0.0583469	0.0708818	0.0544927	0.0474672	0.0803357	0.0746801
CG11961	0.207447	0.204892	0.175159	0.162543	0.0805985	0.0559108	0.193464	0.159058
CG11964	0.192757	0.221066	0.241001	0.0794585	0.171049	0.0742393	0.226052	0.249641
CG11966	0.12851	0.0222234	0.0674837	0.017316	0.0200772	0.0856041	0.0503041	0.0514235
CG11970	0.229081	0.127739	0.251932	0.0830568	0.108522	0.0701595	0.146561	0.136734
CG11975	0.278018	0.120593	0.171504	0.196781	0.170052	0.087666	0.141362	0.201165
CG11980	0.307423	0.180833	0.0385143	0.192809	0.16741	0.159424	0.263998	0.239804
CG11982	0.191359	0.220384	0.0125261	0.226885	0.189794	0.154035	0.190501	0.275735
CG11984	0.311359	0.597604	0.619071	0.554195	0.645433	0.604738	0.55374	0.648396
CG11985	0.586945	0.413272	0.852173	0.164221	0.480658	0.223339	0.298126	0.335338
CG11986	0.179671	0.0215807	0.0547975	0.0114712	0.144917	0.0233257	0.114759	0.100132
CG11999	0.482336	0.465054	0.29185	0.275717	0.3298	0.220263	0.304107	0.171062
CG12004	0.335538	0.404443	0.196766	0.281265	0.584269	0.414267	0.401147	0.402904
CG12006	0.357348	0.859652	0.411278	0.72641	0.704421	0.502318	0.821391	0.651048
CG12007	0.151376	0.188057	0.128095	0.282558	0.164855	0.0857645	0.0690962	0.206111
CG12009	0	0	0	0	0.0373132	0.0750029	0.019687	0
CG12010	0.163399	0.0257057	0.00763224	0	0.0234704	0.0152625	0.00826463	0.0146883
CG12012	0.362036	0.0683691	0	0.138258	0.122458	0.0818957	0.0857404	0.142042
CG12017	0	0.0270483	0	0.00651095	0.00824375	0.122491	0.0107967	0.00183478
CG12018	0.0952925	0.125568	0.0560752	0.0580889	0.0372406	0.132198	0.0834118	0.114483
CG12024	0.0639304	0.160693	0.211228	0.0919244	0.0983655	0.104088	0.127181	0.162688
CG12025	0.344928	0.602381	0.334664	0.858574	0.768335	0.685281	0.694573	0.38058
CG12034	0.335194	0.223383	0.289178	0.309838	0.35174	0.398605	0.306557	0.1757
CG12042	0.227746	0.0964857	0.0530515	0.104907	0.183701	0.00943064	0.0877031	0.114177
CG12050	0.148691	0.238484	0.184225	0.163789	0.144107	0.112933	0.251408	0.295607
CG12054	2.33643	2.32971	2.60534	2.80496	2.60641	2.81669	1.73497	2.109
CG12056	0.128231	0.0338908	0.0657903	0	0.021081	0.0293023	0.0544262	0.11005
CG12065	0.111871	0.0579091	0.210302	0.112776	0.139095	0.0932869	0.0826804	0.109276
CG12071	0	0.0599763	0.264371	0.111565	0.0528344	0.0582063	0.0718463	0.0432521
CG12075	0.0592727	0.143903	0.332444	0	0.0240253	0.168682	0.0395831	0.0558604
CG12081	0	0.133572	0	0.180805	0.136065	0.131171	0.174615	0.128188
CG12082	0.122497	0.143367	0.00670851	0.146582	0.223002	0.102158	0.221361	0.223762
CG12084	0.595001	0.119694	0.257142	0.340724	0.35248	0.159497	0.249488	0.34844
CG12090	0.0538329	0.239841	0.0657903	0.145213	0.20354	0.295231	0.164989	0.159557
CG12091	0.169899	0.451742	0.367574	0.419224	0.313593	0.341672	0.45396	0.352675
CG12093	0.301228	0.105662	0.0583469	0.100954	0.0747698	0.0661393	0.177472	0.138147
CG12096	0.150483	0.0618426	0.0555725	0.0750666	0.101	0.0576339	0.104195	0.073765
CG12099	0.442447	0.607593	0.338624	0.739924	0.393905	0.596234	0.446111	0.491952
CG12104	0.10146	0.0645206	0.00574367	0.0485236	0.0475608	0.0155903	0.0508772	0.0571241
CG12105	0.109533	0.272204	0.00937623	0.235376	0.0722308	0.092973	0.176219	0.19457
CG12106	0.0599305	0.0783265	0	0	0.0290969	0	0.0439305	0
CG12107	0.0364299	0.181613	0.347026	0.139328	0.184799	0.331951	0.317242	0.1945
CG12112	0.050551	0.240726	0.123611	0.234325	0.257948	0.050144	0.122558	0.218849
CG12118	0	0.0580667	0.0775807	0.0600709	0.0417682	0.186891	0.115444	0
CG12121	0.127207	0.180756	0.26806	0.213627	0.205213	0.236182	0.240721	0.209681
CG12123	0.128247	0.067258	0.110798	0.0579341	0.0706946	0.0645423	0.0426084	0.0190727
CG12125	0.283983	0.102685	0.0652812	0.0607237	0.184332	0.0730657	0.17833	0.16627
CG12128	0.405722	0.0386063	0.348611	0.0670438	0.128419	0.0563324	0.0944362	0.122
CG12129	0.31084	0.0866913	0.0598924	0.127227	0.113229	0.198537	0.153305	0.0737879
CG12134	0.10635	0.120566	0.00465084	0.0317567	0.161993	0.112543	0.279991	0.0906827
CG12155	0.104124	0.189052	0.128144	0.195204	0.286553	0.103436	0.250035	0.132107
CG12159	0.280456	0.406312	0.320941	0.291661	0.382916	0.302981	0.403638	0.373046
CG12162	0.0711017	0.0869085	0	0.0485209	0.104136	0.157479	0.0723641	0.120549
CG12163	0.188194	0.831559	0.918163	0.80219	0.60589	0.7141	0.482865	0.476477
CG12171	0.146656	0.130506	0.118236	0.133064	0.247313	0.182909	0.152608	0.31361
CG12173	0.49566	0.318491	0.481745	0.261615	0.400186	0.312175	0.40763	0.576276
CG12179	0.440868	0.0754112	0.144213	0.157018	0.07474	0.130206	0.0970258	0.0986438
CG1218	0.217405	0.0831171	0.237178	0.12045	0.187364	0.0685825	0.129101	0.29272
CG12182	0.111074	0.0160342	0.166406	0.00765873	0.0172542	0	0.0528537	0.0285288
CG12203	0.344204	0.51348	1.08654	0.448122	0.682757	0.400434	0.655627	0.366198
CG12204	0.0834168	0.0645619	0.125994	0.086778	0.121383	0.0556864	0.0795881	0.264472
CG12206	0.215711	0.531788	0.143211	0.223594	0.588008	0.547587	0.419454	0.539652
CG12207	0.342313	0.254749	0.055429	0.261565	0.243441	0.394966	0.30588	0.253617
CG12209	0	0.00602468	0	0	0.00426931	0	0.00749278	0.00173901
CG12213	0.0659547	0.213456	0.299378	0.114945	0.196687	0.0507489	0.109931	0.202341
CG12219	0.127528	0.131415	0.112479	0.0833461	0.166714	0.174906	0.0655253	0.0656944
CG12224	0.368852	0.339042	0.577091	0.363672	0.21949	0.204244	0.329643	0.230631
CG12229	0	0	0	0	0.00502048	0	0	0
CG12236	0.155404	0.274931	0.147357	0.247375	0.288046	0.125895	0.317272	0.312596
CG12237	0.197553	0.159225	0.137809	0.327678	0.229061	0.359888	0.356928	0.420176
CG12241	0	0.0321975	0.0361957	0.0112095	0.0277686	0.0511283	0.0161914	0
CG12253	0.014079	0.0413629	0.108618	0.0347647	0.0858863	0.051284	0.050858	0.0499894
CG12259	0	0.241012	0.215537	0.163149	0.207336	0.200617	0.176444	0.186402
CG12262	0.520528	0.313927	0.456458	0.600908	0.318183	0.226463	0.344953	0.344543
CG12263	0.0192167	0.074473	0.00465084	0.0473057	0.0591789	0.0976496	0.0395856	0.083035
CG12264	0.0476054	0.142119	0.235756	0.115191	0.145732	0.13082	0.175478	0.221844
CG12267	0.166118	0.077008	0.00763224	0.0123434	0.159714	0.126668	0.214266	0.136253
CG12268	0	0.0076683	0.00465084	0.00325547	0.0360599	0.0510729	0.00852023	0.0391508
CG12272	0.186052	0	0	0.0844013	0.0311851	0.0520199	0.0796025	0.0340067
CG12279	1.11131	0.428294	0.318325	0.379453	0.416349	0.419307	0.599144	0.551626
CG12288	1.67126	1.20066	0.631555	0.958967	1.66004	0.895778	2.20709	1.3503
CG12290	0.429176	0.0718883	0.140439	0.149484	0.207458	0.196792	0.157024	0.3492
CG12299	0.135133	0.137668	0.136616	0.0937611	0.247467	0.190861	0.129822	0.0773175
CG12301	0.399997	0.252882	0.200751	0.252844	0.386966	0.398929	0.50137	0.4725
CG12304	0.24644	0.26034	0.427802	0.282073	0.380866	0.268601	0.700033	0.289116
CG12316	0.243807	0.28903	0.421858	0.37167	0.296287	0.297955	0.546987	0.386942
CG12320	0.0530617	0.0189855	0.150115	0.00544366	0.0680397	0.0316598	0.0585605	0.0870647
CG12321	0.10856	0.159612	0.0877438	0.0419903	0.134786	0.0632589	0.154869	0.121217
CG12325	0.117424	0.147703	0.333108	0.254433	0.29364	0.189545	0.399045	0.0815436
CG1233	0	0.0232077	0.205884	0.053174	0.103472	0.046538	0.108298	0.0412868
CG12333	0.0680534	0.0412549	0	0.0255334	0.0610367	0.0409168	0.00591953	0.111347
CG12338	0	0.0643483	0	0.0207044	0.0279812	0.0109661	0.0359997	0.109236
CG1234	0.536198	0.26872	0.186501	0.585575	0.493711	0.390786	0.592529	0.88116
CG12341	0.0885676	0.0404002	0.0125261	0.0498348	0.0731566	0.106675	0.123854	0.0254192
CG12343	0.394766	0.293136	0.274493	0.59144	0.278477	0.184959	0.302624	0.309459
CG1236	0.265575	0.227052	0.279459	0.200466	0.261836	0.278465	0.295815	0.373906
CG12360	0.478935	0.292541	0.0839385	0.320026	0.225426	0.167171	0.236645	0.583828
CG12375	0.167443	0.0421169	0.107419	0.00325547	0.0100522	0.00258889	0.0158474	0.00173901
CG12379	0.192375	0.113859	0	0.143084	0.220285	0.0532635	0.141628	0.121605
CG12384	2.12607	0.929854	1.66624	1.18061	0.966617	1.40108	1.15007	1.32232
CG1239	0	0.0610264	0	0.157412	0.0599162	0.0564027	0.0893552	0.0150564
CG12391	1.92867	1.66697	0.768785	1.62936	1.57383	1.47326	2.33408	2.71751
CG12393	0.191349	0.0717915	0.0334286	0.0973556	0.0397101	0.0496999	0.0303748	0.0216034
CG12400	0.890457	1.32852	1.15015	1.19373	1.20051	1.21147	1.40867	1.56901
CG12404	0.051734	0.346685	0.408482	0.226951	0.411155	0.31032	0.354536	0.195961
CG12428	0.0340205	0.151763	0.061506	0.0678766	0.0988451	0.105239	0.062207	0.0588826
CG12481	0	0.0401424	0.122484	0	0.0228875	0.00405365	0	0.0465432
CG12484	0.0830427	0.0179937	0	0.0188984	0.00734365	0	0.0277329	0
CG12499	1.15089	0.36717	0.275235	0.583788	0.586142	0.454436	0.751237	0.473966
CG12507	0	0	0	0	0	0	0	0
CG12519	0.0978206	0.19282	0.141118	0.117547	0.113698	0.242775	0.172496	0.217345
CG12531	0	0.0428301	0.033162	0	0.0253244	0.0604617	0.00914119	0.0579854
CG12535	0.179552	0.130127	0.124022	0.0790672	0.193937	0.109957	0.24298	0.0680723
CG12539	0	0	0	0	0.00320885	0	0	0
CG12541	0	0.0153064	0	0	0.0132658	0.00594762	0.0261069	0.00181536
CG12547	0.0824266	0.177519	0.280959	0.185152	0.200393	0.077538	0.187569	0.4106
CG12560	0	0	0.242336	0.0466971	0.0597529	0.0746211	0.0347605	0.0624269
CG12567	0.54826	0.40325	0.317642	0.156924	0.327879	0.29393	0.301319	0.209791
CG12576	0.506532	0.339728	0.390576	0.52637	0.498426	0.574835	0.41206	0.616078
CG12581	0.165672	0.125211	0.0825635	0.0399299	0.0862196	0.210797	0.151699	0.0371558
CG12582	0.331606	0.391167	0.351726	0.29335	0.352468	0.210671	0.431005	0.318499
CG12605	0	0.0356233	0	0.0295396	0.0303253	0.0171835	0.0457318	0.0391707
CG12608	0.924323	0.331768	0.330134	0.385998	0.435023	0.37438	0.576055	0.494838
CG12643	0	0.0427562	0	0.0514376	0.0858665	0.0686548	0	0.022806
CG1265	0.0113611	0.160515	0.0114873	0.0700644	0.181514	0.131671	0.264901	0.0992254
CG12659	0	0.0262457	0.0114873	0.0191293	0.0527637	0.0291766	0.116642	0.0285027
CG12688	0	0	0.0361957	0	0.0131714	0	0.0190029	0.0425645
CG12702	0.348137	0.0213887	0.00786806	0.0135888	0.0823589	0.084947	0.105104	0.0303099
CG12708	0.129246	0.0877919	0.237922	0.0525049	0.0324549	0.0595155	0.0084243	0.0535749
CG1271	0	0.0471905	0	0.0347659	0.0318503	0.0117358	0.023883	0.039369
CG12717	0.2271	0.149083	0.273931	0.110139	0.091397	0.109125	0.060796	0.20702
CG12728	0.014079	0.0683309	0.0478197	0.16448	0.178351	0.138961	0.1559	0.10215
CG1273	0	0.0487091	0.0757473	0.00958451	0.0556622	0.0561358	0.0201106	0.00221467
CG12730	0.238375	0.248363	0.441633	0.335396	0.338509	0.315789	0.227886	0.053634
CG12736	0.390025	0.207991	0.114603	0.24413	0.222957	0.104038	0.310467	0.412707
CG12744	0.0335683	0.14096	0.298681	0.39026	0.248245	0.181598	0.329098	0.152228
CG12746	0	0.0312417	0.0731564	0.0499322	0.0623765	0.013239	0.0587032	0.0261937
CG1275	0.080211	0.0281027	0.045278	0.0141935	0.0497241	0.0489451	0.0220118	0
CG12769	0.0245821	0.0901487	0	0.0653438	0.0260796	0.11892	0.0377049	0.135613
CG12772	0	0.0665475	0	0.0472238	0.0575963	0.0151936	0.0979261	0.229343
CG12773	0.201913	0.1311	0.18754	0.0736592	0.124352	0.0594661	0.139866	0.0835913
CG12795	0.276453	0.154268	0.309852	0.289566	0.18777	0.0923102	0.0710759	0.215775
CG12811	0.310945	0.0497733	0.173446	0.100014	0.158288	0.134314	0.281204	0.284538
CG12814	0.211362	0.0406672	0.0820478	0.00325547	0.0148913	0.0788412	0.0288094	0.0362832
CG12818	0	0.0150785	0	0.0575086	0.0607009	0	0.0577097	0.0350208
CG12822	0.156517	0.139093	0.164347	0.445883	0.0937584	0.188097	0.192746	0.100651
CG12825	0.0245821	0.0431448	0	0	0.0238803	0.0296559	0.0314114	0
CG12848	0.313642	0.136325	0.42878	0.23134	0.217814	0.144354	0.239454	0.348893
CG12851	0.1375	0.0502856	0	0.0117151	0.0694019	0.0644834	0.0389609	0.0185154
CG12857	0	0	0	0.0403177	0	0	0	0
CG12858	0.223955	0.194872	0.271186	0.197806	0.334218	0.161229	0.589309	0.254499
CG12859	0.744035	0.828921	0.584612	0.620983	0.884192	0.645306	0.827089	0.602616
CG12877	0.72117	0.389637	0.261705	0.565034	0.540062	0.429248	0.235414	0.426898
CG12880	0.330039	0.939701	0.629182	0.59922	0.487452	0.632466	0.381366	0.287841
CG12895	0.102104	0.134514	0.281744	0.217191	0.183126	0.155621	0.216078	0.229647
CG12907	0	0.011654	0	0	0.0164172	0.0132012	0	0
CG12909	0.304157	0.151705	0.145806	0.10251	0.348086	0.228419	0.372394	0.485364
CG1291	0	0.15783	0.217683	0.15081	0.273731	0.10527	0.195526	0.276833
CG12929	0.366529	0.15357	0.067848	0.12783	0.0652353	0.0880355	0.0776246	0.0370222
CG12934	0	0	0	0	0.00604895	0	0	0
CG12935	0.180963	0.0700924	0.379998	0.0443284	0.0885414	0.0717072	0.0477441	0.0900775
CG12942	0	0.108359	0.0494179	0.175767	0.0932542	0.16363	0.13902	0.145517
CG12945	0.347724	0.0921057	0.346906	0.16365	0.307646	0.277917	0.263378	0.221486
CG12947	0.138345	0.203614	0.199333	0.208438	0.274581	0.168565	0.253693	0.196621
CG12948	0.23107	0.0771284	0.0356608	0.0816177	0.116294	0.142864	0.0130588	0.0410431
CG12964	0.0597769	0.0219096	0.00786806	0.0158631	0.0440596	0.0581093	0.0205049	0.0238708
CG12975	0.287797	0.104098	0.117989	0.120987	0.199973	0.226318	0.0851882	0.283385
CG12990	0	0.024453	0	0	0.0120579	0.0181047	0.0130588	0
CG12991	0.0840353	0.0347823	0.191246	0.0496459	0.0340039	0.0563147	0.0295754	0.00376508
CG12992	0	0	0	0	0	0.0125472	0	0
CG13001	0.269325	0.281418	0.308839	0.221279	0.216921	0.183244	0.440632	0.158232
CG13003	0	0.0189009	0.0543845	0	0.0310576	0.028413	0.068214	0.00735691
CG13004	0.66548	0.920726	0.470359	0.600619	0.88763	0.733456	0.536896	0.527751
CG13005	0	0.00811014	0	0.0514992	0.00965214	0	0.034837	0
CG13014	0.14251	0.0959238	0.0501623	0.219061	0.18102	0.10539	0.0800198	0.0314917
CG13016	0	0.0525067	0.0923553	0.0833638	0.0786155	0.0519552	0.0522526	0.096427
CG13018	0	0.140005	0.00990392	0.042972	0.089822	0.00804069	0.115542	0.223613
CG13023	0.0344851	0.0312627	0.00786806	0.0168819	0.0359307	0.176153	0.0102535	0
CG13024	0.277216	0.0382048	0.114803	0.0240183	0.0423226	0.0764401	0.00881949	0.00243986
CG13025	0.018203	0.0896706	0	0.0248385	0.136829	0.0454083	0.097897	0.10271
CG13032	0	0	0	0.0154476	0.00656975	0.00723078	0.0146864	0
CG13041	0	0	0	0.00924343	0.0310461	0	0	0
CG13044	0	0.00587773	0	0	0.00355925	0.0388292	0	0
CG13045	0	0.0240987	0	0	0	0	0.0126535	0
CG13053	0.0649013	0.00833556	0.058818	0.126683	0.0592157	0.0356327	0.0187536	0.143651
CG13054	0	0	0	0.0366569	0.00970355	0	0	0
CG13058	0	0	0	0	0.0119529	0	0	0
CG13064	0	0	0.191554	0	0.0101472	0.0955461	0.00552692	0
CG1307	0.557495	0.478555	0.539896	0.430959	0.685401	0.572261	0.866144	0.631364
CG13073	0	0.00937823	0	0	0	0	0	0
CG13082	0	0	0.0242447	0.017316	0.00686757	0	0	0
CG13088	0	0.0205447	0	0	0.00609243	0.0105689	0.0039299	0.0182577
CG1309	0.308746	0.190664	0.00465084	0.181712	0.235994	0.121206	0.266831	0.257156
CG13090	0.0607829	0.0129533	0.0125261	0.0152243	0.0892257	0.0358299	0.0828579	0.143747
CG13096	2.30219	1.4803	0.977373	1.4224	1.66878	1.29367	2.46154	1.93932
CG13097	0.541028	0.251044	0.282732	0.52581	0.735477	0.301249	0.809436	1.04834
CG13101	0.0487329	0.0343352	0.00465084	0	0.0173659	0	0.0303905	0.0408999
CG1311	0.187938	0.282346	0.116188	0.10467	0.0783259	0.0932821	0.266421	0.164469
CG13124	0.287852	0.20263	0.0838035	0.160065	0.200834	0.150029	0.103528	0.187007
CG13126	0.19984	0.0288291	0	0.0716716	0.0638534	0.015653	0.0893188	0.148564
CG13151	0	0.00864528	0.0840583	0	0.00694637	0	0	0.0426922
CG1316	0.417223	0.502406	0.428088	0.583462	0.376227	0.472978	0.332316	0.456244
CG13160	0	0	0.00937623	0	0.00250431	0	0	0
CG13163	0.123907	0.284115	0.0860383	0.0620092	0.147167	0.0745337	0.117773	0.170864
CG1317	0.335197	0.200835	0	0.111285	0.178756	0.213364	0.228444	0.102371
CG13185	1.09622	0.41182	0.708064	0.462555	0.636353	0.706495	1.15641	1.64778
CG13188	0.0488186	0.0391772	0.0493053	0	0.0454277	0.0660702	0.00859428	0.0841924
CG1319	0.0168811	0.21989	0.065552	0.0782077	0.160284	0.16794	0.148316	0.196923
CG13192	0	0.0138926	0.0125261	0.103279	0.0800723	0.0161224	0	0.147965
CG13197	0.192188	0.124271	0.153347	0.225096	0.129584	0.145967	0.274771	0.137293
CG13204	0	0.156414	0.128081	0.427178	0.20582	0.0658856	0.249739	0.241294
CG13220	0.965323	0.494056	0.522625	0.493947	0.714067	0.438163	0.759439	0.535646
CG13252	0.149526	0.178254	0.539656	0.105877	0.162068	0.322632	0.159913	0.33256
CG13258	0	0.0248253	0	0	0.0272416	0.0144616	0.00599482	0
CG13272	0.0391512	0.0250085	0.00465084	0.00544366	0.00582846	0.0358252	0.0288796	0.0135423
CG13283	0	0	0	0	0.00739461	0	0	0
CG13284	0	0.0116046	0	0	0.0268435	0.0357868	0	0.00173901
CG13293	0.0450207	0.0505255	0	0.010073	0.0495106	0.0263687	0.0376074	0.00243986
CG13298	1.64607	1.07627	1.03257	0.851395	1.49151	1.08008	1.3137	1.18788
CG13300	0.63345	0.410986	0.728042	0.608587	0.306743	0.757024	0.245722	0.620375
CG13319	0.226973	0.118736	0.2231	0.156833	0.159133	0.146771	0.190863	0.151293
CG13322	0.200027	0.410805	0.480298	0.255346	0.297744	0.218825	0.263076	0.212686
CG13337	0.0362634	0.0399387	0	0.0146156	0.00306606	0	0.0347271	0
CG13339	0.0192167	0.112233	0	0.0665117	0.160547	0.164087	0.117368	0.0621013
CG13344	0	0.136912	0	0.183689	0.124158	0.0625584	0.0514547	0.0762362
CG13360	0	0.00655429	0.0242385	0	0.00210131	0	0.0170534	0.0022789
CG13364	4.12374	3.75109	4.45903	3.9766	4.24347	3.51373	4.9632	2.99055
CG13365	0.0632237	0.189051	0.145428	0.197727	0.25221	0.161928	0.274032	0.226373
CG13366	0.661242	0.428917	0.524187	0.527725	0.596195	0.437413	0.282709	0.727549
CG13367	0.0894927	0.141987	0.0493053	0.0996357	0.132205	0.0742581	0.137215	0.231206
CG13369	0.156041	0.300573	0.0561479	0.240491	0.200522	0.196481	0.256022	0.208475
CG13373	0	0	0.139979	0	0.0166224	0.0405944	0.0310231	0.0687945
CG13375	0	0.039866	0	0	0.0169342	0.0164433	0	0
CG13376	0	0.00980049	0	0.0331471	0.00290325	0	0	0
CG13377	0.0281579	0.0425759	0.0915223	0	0.00628212	0.0805293	0	0.00554444
CG13384	0.277449	0.114546	0.145995	0.23323	0.107728	0.199103	0.0584054	0.0579885
CG13390	0.0144038	0.0708789	0.0830903	0.00598086	0.0377332	0.0186947	0.0442988	0.0563539
CG13398	0.0511004	0.0868058	0	0.127928	0.0924248	0.0450115	0.139773	0.158197
CG13436	0.0113611	0.006996	0.0990619	0	0.00921124	0.00555674	0.0459846	0
CG1344	0.27987	0.415261	0.459049	0.168337	0.311446	0.297464	0.33393	0.452608
CG13457	0	0	0	0.0291375	0.0253247	0	0	0
CG13482	0.241746	0	0	0.0116475	0.0297204	0	0.00408531	0.0127333
CG13484	0.472473	0.121386	0	0.13452	0.167977	0.0724097	0.125709	0.090579
CG13488	0	0	0	0	0.0046487	0	0	0
CG13502	0	0	0.0605455	0	0.013089	0	0	0
CG13506	0.158035	0.0583262	0.183202	0.128882	0.232037	0.28698	0.174404	0.0948883
CG13516	0	0	0	0	0	0	0	0
CG13531	0	0.0467741	0.100946	0	0.0668459	0.0255202	0.10033	0.117788
CG1354	1.47352	1.35806	1.06254	1.19228	1.55901	1.21753	1.76183	1.68123
CG13551	3.80904	3.14169	4.62236	3.69217	3.42231	2.97648	3.85629	3.68129
CG13562	0	0	0	0	0.0140777	0	0.00886711	0.0795459
CG1358	0.0685025	0.0102237	0	0	0.00426931	0.00990743	0	0
CG13585	0.165347	0.178153	0.247693	0.281936	0.303891	0.291856	0.117341	0.184613
CG13599	0.0864006	0.0988419	0	0.0498027	0.156173	0.0580004	0.0756623	0.0769259
CG1360	0.241449	0.0673303	0.0990619	0.0293255	0.116293	0.0363145	0.136694	0.0140985
CG13601	0	0.0464265	0.0631971	0.0667438	0.100181	0.147649	0.0959976	0.0332658
CG13603	0.120581	0.077188	0	0.170035	0.223666	0.066005	0.0430404	0.0288636
CG13604	0	0.0528306	0.176695	0.036736	0.075405	0.00756915	0.0562729	0.0152578
CG13605	0.0460278	0.151112	0.0669309	0.0772755	0.0767448	0.119343	0.051682	0.140154
CG13615	0	0.016085	0	0.0106078	0.00307161	0	0	0
CG13618	0	0.0313046	0.00937623	0	0	0	0.0210515	0.00193031
CG13623	0.0548968	0.0949042	0	0.155357	0.0541236	0.0172833	0.0208849	0.0827569
CG13624	1.48556	1.59245	1.23867	0.830933	0.919219	1.69269	0.777223	0.980553
CG13625	1.481	1.0244	1.06638	0.759529	1.11812	0.999045	1.17372	1.06405
CG13630	0.420516	0.365191	0.125657	0.217784	0.467647	0.39004	0.768655	0.698256
CG13631	0	0.0941157	0	0.138042	0.0572584	0.133898	0.118829	0.189277
CG13650	0	0.0127917	0	0	0.00411387	0.00999392	0	0
CG13663	0.145433	0.143364	0.109255	0.0472185	0.108363	0.166918	0.117226	0.0512308
CG13675	0.0658241	0	0	0.0519481	0.00981225	0.0238367	0	0.0196649
CG13676	0.194825	0.187275	0.195031	0.00325547	0.0899201	0.239301	0.0892884	0.174818
CG1368	0	0	0.00465084	0	0	0.0034162	0	0.00869506
CG13685	0	0	0	0	0	0.0127843	0.0155584	0
CG13689	0.0330295	0.100837	0.0941088	0.0614514	0.144132	0.0578664	0.155251	0.15725
CG13690	1.35218	0.477215	0.328453	0.279207	0.56	0.665685	0.63975	0.57057
CG13698	0.297279	0.154607	0.273328	0.152509	0.0766557	0.29612	0.0553368	0.107537
CG13708	0	0.00516072	0	0.0275482	0	0	0.0165525	0.0610312
CG1371	0.165601	0.196394	0.0402324	0.166428	0.184673	0.129386	0.316743	0.188487
CG13724	0	0.0476964	0.0555713	0	0.0179908	0	0	0.0352842
CG13737	0	0	0	0.0154345	0.00627746	0	0	0.0022789
CG13739	0.024924	0.00861767	0	0.0150139	0.0348596	0	0.0436374	0.0180127
CG13742	0	0	0.00465084	0.0938786	0.0322818	0.0299861	0.014475	0.0468914
CG13749	0	0.0152824	0	0.0142827	0.0394645	0.00202683	0.0561322	0
CG13751	2.1365	0.927791	1.56749	1.0632	1.14161	0.693841	1.22506	1.06448
CG13760	0.0964506	0.0758236	0.0309471	0.0696567	0.133576	0.12856	0.0659061	0.134818
CG13773	0.666168	0.308795	0.0543845	0.177429	0.326211	0.281432	0.479715	0.358376
CG13784	0.0343178	0.893538	0.146826	0.977702	0.536995	0.673551	0.645164	0.512832
CG13786	0	0.0101621	0	0	0	0	0	0
CG13807	0.188473	0.191813	0.266497	0.168092	0.275066	0.259576	0.257636	0.286479
CG13827	0.0487329	0.062644	0.030808	0.0838697	0.0908074	0.0464598	0.0666714	0.103978
CG13830	0	0.031537	0	0.0935744	0.0268463	0.0289597	0.0442913	0.0703604
CG13833	0	0	0.00786806	0	0	0.0385018	0	0
CG13847	0.0335683	0	0.00465084	0	0.021026	0	0.040181	0.0321236
CG13850	0.174875	0.165029	0.127333	0.0563475	0.140396	0.167627	0.130607	0.155105
CG13865	0.0781486	0.247924	0.172819	0.171591	0.308229	0.201391	0.182806	0.246479
CG13870	0.0245821	0	0	0	0.00965214	0	0	0.0109213
CG13875	0.0450207	0	0.00937623	0.0121051	0.0036062	0	0	0.00177997
CG13876	0	0.0244418	0	0	0.00681236	0.011282	0.0114525	0
CG13887	1.29179	1.12063	1.08729	1.02691	0.902278	0.941965	0.962366	0.85363
CG13889	0.0511718	0.0130768	0	0.0351441	0.0517637	0.00999392	0.0516451	0.11071
CG13890	0.116193	0.0795778	0.0680661	0.0951666	0.0741178	0	0.104057	0.0289631
CG13891	0.0887469	0	0	0.034965	0.0119253	0.0926222	0	0.0512308
CG13893	0	0.024169	0	0	0.0111654	0.0273045	0.0103521	0
CG13894	0	0	0	0.019425	0.0109944	0.00805682	0.0155334	0
CG13895	0.196344	0.175074	0.126052	0.170173	0.274976	0.218485	0.234905	0.26433
CG13896	0	0.182487	0.0125261	0.0155135	0.150818	0.0578279	0.0699371	0.032778
CG13900	0.0831064	0.0463682	0.125676	0.0627687	0.0326389	0.0972101	0.120449	0.0741436
CG13901	0.178924	0.204744	0.195407	0.15541	0.23222	0.237186	0.175239	0.336417
CG13902	0.0113611	0.0803625	0	0.0458746	0.0748811	0.0495538	0.0521522	0.0471467
CG13907	0	0.0214282	0	0.00765873	0.00728056	0.0171242	0.0292039	0.0519049
CG13917	2.06572	3.14439	2.9887	3.98589	5.1134	3.95133	3.12529	2.35225
CG13919	0	0.0812071	0.0547975	0.0348699	0.0565699	0.0120202	0.0417026	0
CG13921	0.014079	0.207428	0.213596	0.145068	0.0734596	0.0793309	0.0668857	0.0370821
CG13926	0.141799	0.117985	0.427568	0.259728	0.156625	0.204425	0.259054	0.148702
CG13937	0	0.0479745	0	0.00765873	0	0.00630816	0	0.106285
CG13954	0	0.00673417	0.0385143	0	0.00160473	0.00863164	0.0245504	0
CG13957	0	0.106004	0.0774419	0.0479568	0.0239581	0.0424979	0.0861548	0.0888293
CG1399	0.262141	0.390694	0.562874	0.340747	0.385575	0.639121	0.34284	0.551877
CG13991	0	0.0803465	0	0.0582712	0.0606659	0.0535796	0.0052426	0.0311756
CG13992	0.0921319	0.0113238	0.270762	0.0610266	0.0190303	0.0376225	0.0552097	0.0397192
CG13993	1.83611	0.459469	0.387054	0.503393	0.542163	0.476018	0.990287	1.30233
CG13994	0.154076	0.0811363	0	0.14516	0.0418806	0.0884349	0.155692	0.101591
CG13995	0	0.0582562	0	0	0.0152664	0.00745342	0.0487607	0
CG14005	0.10175	0.0263551	0	0.0100508	0.0819104	0.0508513	0.01678	0.0395464
CG14015	0.0692713	0.0155297	0.00763224	0	0	0	0	0
CG1402	0	0.0329579	0	0	0.00343337	0.0141589	0.00891428	0.00326554
CG14043	0	0.0319412	0.0818337	0.088367	0.0895331	0.0760977	0.0740215	0.0992042
CG14057	0.303726	0.121115	0.148256	0.137752	0.161766	0.137949	0.152737	0.0869546
CG1407	0.141286	0.174792	0.0902567	0.248352	0.199963	0.128675	0.12931	0.115627
CG14073	1.43121	2.36173	2.15869	2.26098	2.01629	1.93766	1.65174	1.17026
CG14074	0	0.182073	0.0640385	0.157778	0.194128	0.130946	0.214694	0.255276
CG14082	0	0.0238051	0	0	0.0193471	0.0136522	0.0165202	0.024354
CG14100	0.404969	0.043907	0.0798709	0.0154739	0.0345259	0.0163887	0.130264	0.0851447
CG14103	0.110983	0.30894	0.472303	0.313276	0.245064	0.251202	0.351574	0.310145
CG14104	0.612529	0.197163	0.150365	0.139519	0.337708	0.216641	0.298405	0.125331
CG14107	0	0.0125962	0.00574367	0.00609515	0.00267844	0.0268609	0.00899938	0
CG14117	0	0.0839225	0.0287069	0.0367214	0.132697	0.0620723	0.105312	0.156343
CG14118	0	0	0	0	0.0304422	0.00866683	0	0.0208718
CG14130	0.16889	0.0152145	0	0.0819348	0.0200855	0.02207	0.0469335	0.0459764
CG14132	0.0921064	0.15198	0.0271349	0.122532	0.0292565	0.0356191	0.0351544	0.0273184
CG14135	0	0.0698125	0.0547975	0.0695525	0.0348727	0.023335	0.0212594	0.0369581
CG14142	0	0	0	0	0	0	0	0
CG1416	1.63396	0.950899	0.508997	0.963021	1.13096	0.806582	1.18975	1.12663
CG14164	0	0.109692	0.25547	0.0189345	0.109676	0.0435547	0.063697	0.0905193
CG14174	0	0.0110708	0	0.0088476	0.0325692	0.0200183	0.0390049	0.0873451
CG1418	0.140292	0.0665008	0.00930169	0.149796	0.0975178	0.116098	0.185169	0.0646505
CG14182	0.139359	0.0931971	0.227908	0.125	0.102285	0.028938	0.0866075	0.216387
CG14183	0.0549511	0.0205095	0	0.0599762	0.0860777	0.211853	0.143279	0.0223627
CG14184	0.209004	0.157549	0.377805	0.203545	0.247396	0.335907	0.148891	0.0918204
CG14190	0	0	0	0	0	0	0.00769931	0
CG14194	0.0226296	0.17825	0.159559	0.235619	0.222856	0.239867	0.198248	0.202849
CG14195	0	0.0203784	0	0	0.00307607	0	0	0
CG14200	0.476018	0.187485	0.07573	0.292029	0.246387	0.320573	0.265451	0.297902
CG14207	0.270508	1.36733	0.854672	1.14625	1.12852	1.10295	0.992973	0.745171
CG14210	0.884661	0.307237	0.0949459	0.432997	0.530105	0.351968	0.860229	0.420851
CG14215	0.312631	0.119835	0.093154	0.177057	0.202355	0.144167	0.233806	0.115742
CG14218	0	0	0	0	0	0	0	0
CG14220	0.24938	0.101128	0.00990392	0.338216	0.17156	0.0816286	0.120237	0.182722
CG14221	0	0.0174187	0	0.151177	0.0354234	0	0.0395928	0.0333558
CG14223	0	0.068358	0.074643	0.0200682	0.0375982	0.0276884	0.0100957	0.0655986
CG14229	0.124128	0.0814912	0	0.195602	0.0502994	0.0871185	0.0433306	0.0499412
CG14230	0.56417	0.173568	0.204648	0.406566	0.214942	0.230457	0.330405	0.325203
CG14231	0.501179	0.111196	0.158861	0.0442801	0.171122	0.0955863	0.116002	0.140932
CG14232	0	0.129522	0.0863414	0.103193	0.0557858	0.057192	0.118234	0.055082
CG14234	0	0.0676701	0	0.0232207	0.0110526	0.0283447	0	0
CG14237	0	0	0	0	0.0124261	0	0	0
CG14238	0	0.0138234	0.00937623	0.0662313	0.00267844	0.0278034	0	0
CG14252	0.0730551	0.207836	0.052138	0.274359	0.186539	0.12703	0.214924	0.09971
CG14257	0.0245821	0.140173	0.630972	0.0692567	0.0620588	0.15273	0.113183	0.0411751
CG1427	0	0.120332	0.0479402	0.0283305	0.0631199	0	0.0525087	0.0852959
CG14270	0.193051	0.109314	0.163181	0.0661782	0.216833	0.00722026	0.182147	0.165898
CG14286	0.563746	0.138865	0.0970651	0.0750637	0.153765	0.0150313	0.188731	0.248903
CG14291	0.241746	0.00980049	0.0299171	0.022298	0.0386834	0.0432672	0.00974319	0.0723355
CG14299	0.288231	0.125137	0.0857303	0.214636	0.164904	0.123464	0.253159	0.278204
CG14300	0	0	0	0	0	0	0	0
CG14301	0.0152709	0.0729498	0.17337	0.0573619	0.0218969	0.173731	0.00806144	0.0376189
CG14304	0.0674218	0	0.0800186	0.0226114	0.0244189	0	0.0188602	0.00243986
CG14322	0.149377	0.0577534	0.079357	0.0909984	0.141206	0.151	0.14842	0.239942
CG14327	0	0	0	0.0238294	0	0	0	0.00243986
CG1434	0.0671772	0.0579373	0	0.0525244	0.0481652	0.00258889	0.0280958	0.0745275
CG14341	0	0.124647	0.0475715	0.0776986	0.0517965	0.0983737	0.0554013	0.0170033
CG14352	0.139731	0.0431159	0	0.044843	0.0695396	0.079158	0.0897905	0.0616371
CG14353	0.0839428	0.0285007	0.156138	0.119012	0.0771509	0.0897285	0.141973	0.0759072
CG14355	0.0410307	0.0180418	0	0	0.0242022	0	0	0
CG14372	0.0144038	0.101972	0.0847163	0.0788196	0.019654	0.108281	0.0099755	0.108399
CG14395	0	0.0108833	0	0.0425671	0.0130805	0	0.00973722	0
CG1440	1.6172	0.767105	0.458345	0.855946	0.887478	0.558844	1.05322	0.763689
CG14407	0.173094	0.150348	0.106364	0.15528	0.173479	0.102488	0.367339	0.393933
CG14408	0.31478	0.0373185	0	0.028222	0.0785133	0.060022	0.0459482	0.0687987
CG1441	0.0512505	0.010643	0	0	0	0.017364	0	0
CG14411	0.347696	0.45384	0.813948	0.511038	0.467272	0.414676	0.439223	0.469315
CG14414	0.141282	0.183627	0.332019	0.525331	0.297764	0.142047	0.20879	0.342132
CG14423	0	0.0157105	0	0.01441	0.0178835	0.0117822	0.0318214	0.00660766
CG14431	0	0.0287209	0.0402324	0.136801	0.0387301	0	0.0390509	0.00177997
CG14434	0.659769	0.327312	0.583363	0.200524	0.449372	0.600631	0.476065	0.534825
CG14435	0.434866	0.431191	0.478342	0.604496	0.522661	0.807557	0.380235	0.682664
CG14438	0.518683	0.999413	0.762309	1.4381	1.06774	1.12879	1.06156	1.36343
CG14439	0.238004	0.053732	0.153146	0.0574124	0.0219616	0.104695	0.0229916	0.0898925
CG1444	0.191876	0.093297	0	0.180989	0.180692	0.145989	0.173769	0.282409
CG14440	0.379386	0.297888	0.239416	0.525336	0.468021	0.379753	0.397333	0.257132
CG14441	0.680329	0.386661	0.180984	0.361246	0.206574	0.328436	0.225279	0.53695
CG14442	1.53515	1.24431	1.45013	1.30247	1.17228	1.26972	1.21359	1.34658
CG14445	0	0	0	0	0	0.00258889	0.0308039	0
CG14446	0.771271	1.26077	0.565058	0.808746	0.992767	0.876338	1.03182	1.24052
CG14459	0.0192167	0.0125072	0	0.0318238	0.023921	0.00271501	0.0239656	0
CG14464	4.13548	1.82336	2.03059	2.18632	1.93952	1.83746	2.37884	1.75152
CG14476	0.804675	0.804582	0.654945	0.681288	0.624648	0.529492	0.512973	0.579208
CG14478	3.73397	3.58486	2.9357	2.79352	3.28194	2.59916	2.90587	1.98144
CG14480	0.366115	0.338459	0.0395343	0.260757	0.387145	0.281349	0.519397	0.534639
CG14482	1.93519	1.24876	1.35843	1.29229	1.57454	1.32058	1.738	1.08573
CG14483	0.32597	0.397207	0.608721	0.387863	0.338849	0.351159	0.402948	0.294885
CG14502	0	0.0202551	0	0.0149768	0.0509157	0.0218901	0.0572962	0
CG14505	0.221632	0.00553539	0	0	0.0197081	0.0389433	0.0426049	0.0699428
CG14509	0	0	0.0762149	0.0537215	0.0244624	0.00812279	0	0.0178956
CG14511	0	0.00764605	0.0680661	0	0.00379345	0.081094	0.0385501	0
CG14515	0	0.00917422	0	0	0	0	0.00668275	0
CG14521	0.0152709	0	0.104063	0.0262096	0.00964303	0.0105315	0	0
CG14535	0	0	0	0	0.00788333	0.00281357	0.0295673	0
CG14543	0.356868	0.109891	0.0813723	0.0957557	0.0995369	0.0770749	0.186274	0.181867
CG14544	0.157014	0.154571	0.161343	0.0586063	0.117162	0.165308	0.103878	0.212882
CG14561	0.194113	0.213878	0.287968	0.178758	0.193873	0.0724245	0.194955	0.142777
CG14562	0	0.0408588	0.0490817	0.120556	0.0943122	0.0648977	0.0635964	0.17747
CG14564	0	0	0	0	0	0	0	0
CG14598	0	0	0.158572	0.032352	0.0103097	0.0427057	0.0717691	0.0021367
CG14608	0	0.00457933	0	0	0.0216853	0.0220786	0.0121148	0
CG14609	0	0.0100262	0	0	0.02029	0.00424321	0.0613449	0.0128494
CG14613	0.203658	0.151376	0.0706872	0.0538911	0.11681	0.126058	0.0825339	0.145686
CG14615	0	0.0344603	0	0.059388	0.0601777	0.0273547	0.0138554	0.102705
CG14618	0.257365	0.0288361	0	0.0947478	0.108041	0.0570127	0.0771437	0.164577
CG14619	1.51491	1.78089	1.01777	1.14232	1.29682	1.28581	1.32807	1.05692
CG14625	0.20243	0.0248723	0	0.0599109	0.00467078	0	0.0311326	0.0359925
CG1463	0.0245821	0.119113	0.0646158	0.0381177	0.168143	0.0454559	0.165377	0.245164
CG14641	0.850437	0.78575	0.964174	0.666801	0.689322	0.708131	0.776305	0.556869
CG14646	0.0390137	0.146336	0.0626883	0.0611183	0.143359	0.0641667	0.170409	0.155747
CG14647	0.235449	0.120069	0.116921	0.155236	0.177011	0.0528687	0.164568	0.0543451
CG14650	0.19735	0.22183	0.179048	0.143151	0.203061	0.161331	0.162495	0.284074
CG14657	0.142978	0.199467	0.292438	0.11342	0.233348	0.0750609	0.307485	0.133601
CG14667	0.135202	0.0726665	0	0.0164096	0.155924	0.147475	0.113389	0.150051
CG14669	0	0.0151123	0.0875919	0	0	0.0243485	0	0
CG14671	0.126263	0.179444	0.0982883	0.142589	0.124022	0.0921506	0.161031	0.13013
CG14683	0.58569	0.416656	0.278609	0.631871	0.558829	0.513179	0.675485	0.944226
CG14692	0.0476054	0.0262998	0.0594643	0.0310633	0.036394	0.0628082	0.0188537	0
CG14696	0.101447	0.0672442	0.00670851	0.135381	0.125241	0.201074	0.1552	0.0939795
CG14701	0.0348529	0.102987	0.117241	0.0383122	0.158806	0.04867	0.193232	0.0432395
CG14710	0.0573329	0.0566302	0.119617	0.0256904	0.052195	0.0690849	0.0268025	0.137807
CG14711	0.179613	0.195293	0.160014	0.165725	0.140346	0.127545	0.0707697	0.118242
CG14712	0.23681	0.0934054	0.0490817	0.107976	0.108275	0.108363	0.187417	0.139218
CG14715	1.87253	0.825606	0.949261	0.838784	0.949423	0.695643	0.790063	1.13729
CG14721	0.0279877	0.028269	0	0.0450138	0.0250294	0.0102064	0.0363182	0.0606017
CG14722	0.213085	0.0893768	0	0.017584	0.126563	0.0895322	0.182934	0.20963
CG14749	0.0245821	0.114685	0.0321066	0.113432	0.111838	0.0202128	0.169281	0.0709773
CG14764	0.181557	0.163551	0.0402324	0.171174	0.204016	0.14815	0.141586	0.345816
CG14767	0.254402	0.49355	0.195405	0.352433	0.349375	0.214572	0.33373	0.0966148
CG14777	0.15015	0.0405292	0.0797266	0.00941088	0.0319838	0.0467987	0.0051425	0
CG14786	0.038129	0.170188	0.0213913	0.0505058	0.0759151	0.0266876	0.114551	0.0021367
CG14798	0.0183959	0	0	0.0862476	0	0	0	0
CG14803	0.18294	0.0513374	0.04625	0.264731	0.0466722	0.0164582	0.0182788	0.12125
CG14805	0.358787	0.291227	0.345232	0.10486	0.225319	0.216927	0.190636	0.310604
CG14806	0.0870255	0.102633	0.113029	0.150887	0.135616	0.166606	0.134905	0.207938
CG14812	0.597075	0.417308	0.265361	0.537992	0.347488	0.349214	0.351126	0.411122
CG14814	0.111169	0.192457	0.202551	0.0413773	0.0882018	0.0987943	0.114369	0.317167
CG14817	0.376651	0.288546	0.313497	0.187701	0.323022	0.343023	0.243338	0.506138
CG14818	0.28867	0.265634	0.235982	0.417856	0.299107	0.443111	0.336581	0.407415
CG14830	0.372951	0.0908118	0.159019	0.144541	0.130042	0.215261	0.0571305	0.077818
CG14837	0.0113611	0	0	0	0.0172247	0	0	0
CG14840	0.142086	0	0	0.0510198	0.010041	0.0632517	0.0230655	0
CG1486	0.119393	0.347691	0.177724	0.153241	0.18311	0.13887	0.359495	0.260496
CG14868	0.165344	0.00929427	0	0	0.0160164	0	0.0446529	0.0169013
CG14881	0.133711	0.0948549	0.0630132	0.214214	0.11904	0.135362	0.0930681	0.117424
CG14882	0	0.00948368	0	0.0894239	0.0137218	0	0	0.0353158
CG14883	0.276417	0.0417028	0.096826	0.0337777	0.0789228	0.0264255	0.059394	0.0322286
CG14894	0.519458	0.235921	0.301631	0.187602	0.237855	0.267217	0.241699	0.388208
CG14898	0.0972783	0.151514	0	0.0515643	0.140333	0.0782814	0.0575791	0.134756
CG14903	0.34027	0.293026	0.498811	0.347964	0.320628	0.423942	0.354966	0.286216
CG14905	0	0.0289603	0	0	0.0108797	0.0531263	0	0
CG14906	0.0230139	0.110257	0	0.0496516	0.0973365	0.0981514	0.126263	0.089642
CG14907	0	0.0409092	0.0125261	0.0114495	0.044007	0.0289603	0.0493113	0.0486296
CG14937	0.0201215	0.0219448	0.111905	0.157142	0.0755036	0.106678	0.0634173	0.0960312
CG1494	0	0.0271125	0	0.0430628	0.0359117	0.0200552	0.0590459	0.022439
CG14960	0	0.00918046	0	0.0117	0.00256184	0	0	0.00402387
CG14961	0	0.11595	0.00990392	0.159635	0.140303	0.127717	0.132626	0.165666
CG14964	0	0	0	0.0142827	0.00949585	0.0266207	0.00962537	0
CG14965	0.0245821	0.0823763	0	0.104292	0.0934694	0.0112649	0.0582077	0.0893218
CG14966	0.431568	0.180653	0.106515	0.183164	0.226884	0.216673	0.166247	0.201166
CG14967	0.278586	0.0966382	0.144845	0.184445	0.087056	0.0199565	0.157938	0.121616
CG14969	0.129633	0.0427205	0.281153	0.0927922	0.152936	0.0995685	0.164801	0.0718667
CG14971	0	0.0691091	0.0942783	0.0569154	0.0259435	0.00424321	0.0323929	0.126399
CG14977	0.37459	0.222758	0.107814	0.248195	0.239782	0.141726	0.256901	0.289812
CG14982	0	0.0357771	0	0.0131467	0.0136247	0.0129286	0	0
CG14984	0.0245821	0.0221462	0.141517	0	0.00576944	0.0398138	0.0162182	0.0239973
CG14985	0.116165	0.119396	0.191715	0.157316	0.130055	0.0747766	0.15681	0.288362
CG14989	0.174703	0	0.114828	0	0.0120298	0.0266313	0.0249179	0.00326554
CG14995	0.363336	0.191449	0.46884	0.249428	0.165637	0.225192	0.165093	0.12515
CG14997	0.315701	0.0516896	0.2353	0.0565835	0.0788186	0.00281357	0.0258479	0.0360669
CG15011	0	0.024633	0.0295495	0.0428576	0.00173731	0	0.0101774	0.0989264
CG15012	0.276259	0.694776	0.347071	0.9777	0.660486	0.478886	0.568054	0.3922
CG15014	0.153822	0.0823684	0.0562208	0.0856554	0.0749712	0.072215	0.193518	0.0749437
CG15019	1.71453	0.687286	0.947809	0.760821	0.980592	0.824836	1.20328	1.60604
CG15020	0	0.0331016	0	0	0	0.0110229	0.019742	0
CG15027	0.33345	0.13506	0.00574367	0.13668	0.225179	0.185267	0.14671	0.411552
CG15040	0	0.0100262	0	0.0142714	0.019831	0	0.0780174	0.0330107
CG15043	0.02405	0.014558	0.0261571	0.0317864	0.0273448	0.0114122	0.00865345	0.0338574
CG15046	0.0550491	0.00493609	0	0	0.00587289	0.0151383	0	0.0176839
CG15073	0.066454	0.0179458	0.0869278	0.0688999	0.0396667	0.0536058	0.0455136	0.0237796
CG15080	0	0.0194717	0	0	0.00889252	0	0.0162647	0.00570879
CG15083	0.126023	0.13334	0.0915223	0.0613683	0.11825	0.305015	0.140855	0.157979
CG15084	0.0816803	0.148419	0.110079	0.0613262	0.0687572	0.0236842	0.136705	0.0947188
CG15087	0	0.0751788	0.00786806	0.0332392	0.0730148	0.0448764	0.0504348	0.0530454
CG15093	0.206368	0.100587	0.147963	0.0505619	0.12425	0.208217	0.24745	0.206833
CG15097	0	0	0	0	0.0138309	0	0.0162577	0.00183478
CG15098	0.765534	0.408547	0.864947	0.81315	0.624221	0.589211	0.445626	0.421348
CG15099	0.194172	0.156305	0	0.0460449	0.155205	0.256116	0.149664	0.224419
CG15100	0.229467	0.196644	0.115526	0.148659	0.177878	0.188473	0.253123	0.16324
CG15107	0.255138	0.204646	0.155735	0.127866	0.207912	0.187092	0.160882	0.161303
CG15109	0	0.00988583	0.101382	0.0117911	0.00626354	0.00422754	0.0168786	0
CG15111	0.247828	0.143411	0.0799333	0.0615888	0.0701136	0.185487	0.0642906	0.206554
CG15118	0.115344	0.358067	0.210701	0.194744	0.169237	0.2459	0.337474	0.112095
CG1513	0.279258	0.688117	0.657329	0.54302	0.559131	0.486902	0.368561	0.507272
CG15141	0.129185	0.111722	0.193211	0.0935724	0.170918	0.0635399	0.0701616	0.111786
CG15144	0.143926	0.0187108	0.0385143	0	0.00640558	0.0192012	0	0
CG15145	0	0	0	0	0.0106733	0	0	0
CG1516	0.0828092	0.0268045	0.107832	0.020151	0.0276718	0.0478627	0.0472047	0.107714
CG15160	0.323572	0.385888	0.196592	0.358012	0.283609	0.100953	0.294519	0.242477
CG15168	0.20678	0.434957	0.0601284	0.3827	0.413624	0.29831	0.349933	0.423849
CG1518	0.393099	0.397177	0.348731	0.491979	0.533634	0.529398	0.665534	0.781845
CG15186	0.026632	0	0.0491932	0	0.0147384	0	0.0310996	0.0173016
CG15211	0	0	0	0	0.00310083	0	0.00493875	0
CG15212	0	0	0	0.0156201	0.0086829	0	0	0
CG1523	0.178678	0.0973442	0.0262523	0.0318304	0.0804368	0.0834654	0.205895	0.185089
CG15237	0.087567	0.229077	0.238765	0.153996	0.171981	0.103177	0.180711	0.196184
CG15239	0	0.0351311	0	0.0613215	0.0115423	0.0101785	0.0152981	0.070695
CG15247	0	0.0111255	0	0	0.00280059	0	0.00493875	0
CG15282	0.266306	0.0470512	0.207385	0.0527741	0.0904237	0.0895314	0.0324516	0.296157
CG1529	0.219219	0.139185	0.299318	0.155991	0.200144	0.197387	0.231818	0.245191
CG15296	0	0.0494332	0	0	0	0.00807869	0	0
CG15309	0.340292	0.653834	1.02568	1.37366	0.602972	0.711089	0.440781	0.621009
CG15312	0.060983	0.0158955	0	0.0550395	0.0300452	0.0322521	0.0223199	0.0356146
CG15317	0	0.0313551	0.120971	0.0394343	0.088219	0.0320759	0.0525247	0.0477902
CG1532	0.344166	0.145246	0.24476	0.0550241	0.153662	0.107652	0.171929	0.102289
CG15345	0.0144038	0.0897165	0.123108	0.0324675	0.0606429	0.0878219	0.0969437	0.031365
CG15353	0.0330295	0.116884	0.0941987	0	0.00469246	0.0430085	0.0191713	0.0288714
CG15356	0.693463	0.097299	0.116541	0.240728	0.191263	0.191817	0.145075	0.117909
CG15362	0	0.0499947	0.00465084	0	0.0180561	0	0.0491186	0
CG15365	0.0956358	0.543226	0.215472	0.448019	0.912228	0.746032	0.453763	0.602242
CG15373	0.0393209	0.074796	0	0.0311045	0.00574937	0.0200868	0.0395444	0.00943274
CG15382	0.0401413	0.0297772	0	0.0386654	0.0943406	0.0659593	0.0394364	0.116724
CG15387	0.247484	0.145441	0.248639	0.216817	0.170265	0.17024	0.193362	0.13904
CG1542	0.0592773	0.0728399	0.177893	0.190304	0.212967	0.0764507	0.337802	0.322419
CG15422	0.0348529	0	0	0	0	0	0	0
CG15432	0.811734	0.347881	0.468424	0.293965	0.44054	0.32643	0.368951	0.384415
CG15436	0	0.0104777	0.0798709	0.00917347	0.0577541	0.0263421	0	0.00735691
CG15439	0.141352	0.134998	0.0287069	0.109399	0.095368	0.0925162	0.103703	0
CG1544	0	0	0	0	0	0	0	0
CG15440	0.156029	0.131876	0.0103945	0.22714	0.182772	0.186207	0.10454	0.16324
CG15443	0.0330295	0.0680883	0	0.0746388	0.122111	0.0763425	0.0946016	0.0935088
CG15445	0.204809	0.233173	0.404459	0.340395	0.257615	0.199541	0.299181	0.198987
CG15449	0.0362634	0.0896751	0	0.0132039	0.0710969	0.0461141	0.0482919	0.0683466
CG15456	0.296527	0.037957	0	0.0934222	0.0626276	0.0272047	0.0567458	0.059344
CG15484	0.0491642	0	0	0.0137221	0.0063822	0.0157304	0	0
CG1550	0.299746	0.148228	0.165174	0.233372	0.195253	0.0768915	0.153132	0.154281
CG15514	0.108828	0.292405	0.120812	0.187462	0.268384	0.238399	0.23834	0.209376
CG15515	0	0.0430553	0.00786806	0	0	0.0231071	0	0
CG15523	0.0152709	0.109833	0	0.096565	0.0605242	0.118482	0.0888103	0.0421384
CG15525	0.213174	0.175266	0.384273	0.232602	0.212032	0.284883	0.342859	0.224156
CG15535	1.01052	0.158694	0.0619978	0.161263	0.23085	0.15738	0.184369	0.135624
CG15536	0.04448	0.0383717	0.275598	0.0764019	0.0674008	0.0254306	0.104938	0.149264
CG15544	0.0113611	0.0132048	0	0.0855593	0.055965	0	0.00952808	0.0928617
CG15547	0	0.0455182	0	0.0337952	0.00511441	0.00985494	0.0255053	0
CG15561	1.65306	1.31334	0.77432	1.53843	1.50657	1.07863	2.02302	1.29826
CG15564	0	0	0	0	0.0115912	0	0	0
CG15572	0	0	0	0	0.00224373	0	0	0
CG15579	0	0.00800432	0	0	0.0451409	0	0.00753394	0.00361111
CG15580	0	0.0252651	0	0.0541451	0.00480691	0	0.0173567	0.0161671
CG15599	0	0	0	0	0.00111861	0	0	0
CG15601	0.0530617	0.084465	0.0654917	0.0703024	0.0839428	0.0331201	0.0246619	0.164338
CG15602	0.0450207	0.094124	0.117331	0.1221	0.125959	0.0610734	0.0860318	0.189768
CG15611	0.0788022	0	0	0	0.00609682	0	0	0.0044878
CG15618	0.258564	0.119905	0.184213	0.187789	0.129663	0.177875	0.243981	0.227468
CG15628	0.937512	2.40091	2.41647	3.24146	0.603141	0.724143	0.908304	0.925608
CG15629	0	0.00922439	0.00930169	0	0.0212936	0.0152939	0	0
CG15635	0	0	0	0	0	0	0	0
CG15643	0.0685025	0.0986974	0.202817	0.0584325	0.0759647	0.0627483	0.0529534	0.00735691
CG15646	0.014079	0.0309861	0	0	0.00685645	0.0636158	0.00804798	0.00784549
CG15653	0.141004	0	0	0	0.0266694	0	0.00939163	0.0310704
CG15701	0	0	0	0.0244379	0.0151629	0	0	0
CG15706	0.0752915	0.05221	0	0.1718	0.0960056	0.0747043	0.0599814	0.0841292
CG15715	0.625628	0.437474	0.488168	0.331617	0.303551	0.3704	0.397839	0.465484
CG15717	0.6837	0.125125	0.097266	0.162581	0.283843	0.339586	0.223466	0.198628
CG1572	0.702242	0.434012	0.369501	0.519191	0.352994	1.60285	0.388735	0.694816
CG15721	0	0	0.0254498	0.0222272	0	0	0.0114092	0
CG15735	1.32133	1.09055	1.12214	1.0282	1.33044	1.07264	1.10683	1.11855
CG15739	0.0481	0.0229312	0	0.0116475	0.0255828	0.0284436	0.0289867	0.0241403
CG15741	0	0	0	0	0.00308615	0	0	0
CG15743	0.185163	0.233357	0.184702	0.349286	0.190088	0.158609	0.183043	0.0299923
CG15744	0.133262	0.154869	0.108134	0.139673	0.115451	0.0983708	0.163306	0.133331
CG15747	0.369474	0.26282	0.209506	0.263042	0.385297	0.331386	0.298197	0.333266
CG1575	0.0824266	0.0713522	0.200908	0.156217	0.119753	0.116542	0.11095	0.124181
CG15756	0	0	0.190355	0	0.0164333	0.0647088	0.0154538	0
CG15765	0.024924	0.0297135	0.0515358	0.0124278	0.00444626	0.0751137	0.0450003	0.0542322
CG15771	0.636211	0.389249	0.18311	0.546889	0.752777	0.629309	0.731974	0.714961
CG1578	0.771818	0.536114	0.515064	0.503574	0.599405	0.676638	0.659329	0.648245
CG15784	0.482572	0.00549706	0.26417	0.121262	0.039946	0.184494	0.0664541	0.0982603
CG15814	0.298483	0.224487	0.13887	0.266356	0.218265	0.200777	0.205307	0.0817088
CG15817	0	0.157241	0.174656	0.23232	0.219746	0.25181	0.283507	0.152385
CG1582	0.406926	0.195597	0.193857	0.11104	0.131962	0.0504762	0.132457	0.0514629
CG15822	0	0.106426	0.18621	0.0254969	0.234705	0.105795	0.0798346	0.0789998
CG15824	0	0.0687377	0.0765212	0	0.0442615	0.0093356	0.0185867	0.0471863
CG15861	0	0.0214544	0.144792	0	0.0296975	0.0454975	0.0502484	0.0772997
CG15863	0	0.103241	0	0.0287269	0.181741	0.0728133	0.127506	0.103164
CG15864	0	0	0	0	0	0	0	0.00183478
CG15865	0.0685025	0.0134916	0	0.0404226	0.0281181	0.0491396	0.0287649	0.00326554
CG15877	0.299077	0.157593	0.171399	0.276174	0.176653	0.0904049	0.227356	0.16931
CG15879	0	0.0250696	0	0.0296356	0.04842	0.0519672	0.0182421	0.0307963
CG15881	0.381898	0.126474	0.0192056	0.198381	0.44455	0.202131	0.498998	0.156627
CG15888	0	0	0	0	0.0177084	0.00281357	0	0
CG15890	0.0348529	0	0	0.0257169	0.0135248	0	0.00188161	0.0190938
CG15891	0.0418025	0.116485	0.245338	0.0919958	0.142438	0.148703	0.12541	0.117218
CG15894	0	0.0361727	0	0.0311333	0.0231922	0.0152313	0.00731472	0
CG15896	0	0.0149502	0	0.0142827	0.0408153	0.0561012	0.0371276	0.11403
CG15905	0.0402431	0.00687132	0.120851	0.027838	0.0381814	0.164867	0.0933466	0.0193182
CG15908	0.141402	0.0773901	0.0442638	0.091439	0.0773556	0.0208113	0.0968749	0.152878
CG15914	0	0.00917422	0	0.0214156	0.0666	0.036119	0.0483114	0
CG15916	0.127757	0.0799166	0	0.0244708	0.0303598	0.0187654	0.0206897	0.0165886
CG15922	0.0726216	0.215963	0.282249	0.0492656	0.152841	0.17378	0.118275	0.0968285
CG1597	0.0822123	0.146131	0.200963	0.0850853	0.115435	0.0911787	0.0646216	0.0186328
CG1598	0.014079	0.125532	0.222935	0.0667321	0.167814	0.0774844	0.163687	0.147017
CG1602	0.0226296	0.0259571	0.00465084	0.012033	0.0578808	0	0.0468826	0.045941
CG1603	0	0.0164282	0.0499885	0.0173103	0.0908558	0.0976647	0.0565223	0.131185
CG1607	0.157465	0.0635981	0.0997249	0.073171	0.0267182	0.0350078	0.0579816	0.0237293
CG1620	0.271317	0.270305	0.40824	0.180189	0.394955	0.462617	0.343917	0.385265
CG1622	0.632481	0.485321	0.55876	0.256887	0.552273	0.508383	0.551017	0.850252
CG1628	0.0113611	0.1429	0.0887091	0.104786	0.144973	0.0190082	0.0659203	0.0698234
CG1632	0	0	0.0476763	0.0568182	0.00549227	0.0864114	0.0280219	0.034894
CG1635	0.262773	0.0513777	0.0324027	0.140704	0.0548171	0.480289	0.153859	0.0910447
CG1636	0.190111	0.0863217	0.14901	0.0300715	0.06876	0.0492295	0.085712	0.115507
CG1637	0.10426	0.201748	0.44748	0.118566	0.252146	0.217069	0.143768	0.182931
CG1640	0.320366	0.150597	0.310555	0.146044	0.238199	0.258759	0.16418	0.350419
CG1646	1.34454	0.786122	0.84211	1.03535	0.837053	0.728264	1.11108	1.08548
CG1647	0.113927	0.222681	0.205392	0.349718	0.245238	0.153606	0.330533	0.303108
CG1648	0.326778	0.49692	0.51727	0.169888	0.0740645	0.180075	0.113985	0.201567
CG1657	0	0.12309	0	0.0880434	0.0721045	0.133027	0.0468063	0.141251
CG1662	0.0183959	0.064069	0.124905	0.0407169	0.084148	0.0497939	0.0918456	0.115455
CG1663	0	0.0172575	0	0	0.0360113	0	0.0383058	0.0793217
CG1665	0.105207	0.082821	0.297628	0.138658	0.163067	0.0846861	0.235487	0.264459
CG1667	0.254519	0.140314	0.110393	0.0857298	0.083011	0.0512731	0.165009	0.0570726
CG16700	0.148084	0.0389536	0	0.0377947	0.0611456	0.0787972	0.0425993	0.0149468
CG1671	0.108466	0.0397874	0.00465084	0.0783508	0.120596	0.0553498	0.194728	0.164313
CG16711	0.651235	0.509801	0.469904	0.349485	0.458	0.463537	0.490917	0.369462
CG16717	0.267544	0.193491	0.250218	0.242432	0.0927548	0.167475	0.156804	0.199376
CG16721	0.567989	0.331902	0.722409	0.443087	0.388829	0.285022	0.446264	0.362517
CG1673	1.3218	0.441995	0.161245	0.385283	0.468531	0.762329	0.439509	0.593389
CG16734	0	0.0647044	0.0754229	0	0.0477447	0.0146178	0.072002	0.0394131
CG1674	0.757264	0.465403	0.150173	0.512719	0.356953	0.204668	0.38845	0.303249
CG16742	0.158519	0.110742	0.0708511	0.0707913	0.0973882	0.0961043	0.166214	0.141952
CG16753	0.34766	0.265785	0.417188	0.207786	0.337628	0.213637	0.330009	0.322687
CG1677	2.16647	2.10902	1.65033	1.55888	1.83951	1.26631	1.89073	2.09173
CG16771	0.108932	0.0470777	0.00574367	0.144862	0.0427868	0.0561108	0.0215695	0.132465
CG16779	0.0777392	0.115645	0	0.068748	0.0637288	0.0459569	0.0755855	0.0427889
CG16786	0	0.108133	0.192762	0	0.0316297	0.0435755	0.0116694	0.00181536
CG16787	0	0.119841	0	0.0671423	0.177215	0.127192	0.0591039	0.132289
CG16789	0	0.0373919	0.100469	0	0.0247165	0.00723078	0.0181829	0.0179603
CG16790	0	0.0353395	0	0.0427858	0.0634685	0.0116989	0.0708332	0.0589696
CG16791	1.14684	2.15322	2.20062	1.52047	1.47487	1.47774	1.45697	1.45359
CG16798	0	0.0162203	0	0	0.00776771	0	0	0.00173901
CG16799	0	0.0410321	0	0.0386026	0	0	0.0191056	0.0506577
CG16800	0.0612858	0.0338227	0	0	0.0121832	0.0110229	0.0142561	0.00361111
CG16812	0.264171	0.192204	0.146003	0.173226	0.203408	0.268011	0.270924	0.3289
CG16817	15.5894	11.4389	10.4774	9.98356	12.5162	10.7952	13.2805	14.181
CG16824	0	0	0	0.03367	0.0103097	0.018578	0	0
CG16833	0.311774	0.127745	0.26643	0.139516	0.16945	0.148213	0.378207	0.32561
CG16857	0.0695314	0.0163873	0	0.00860067	0.00549227	0.0111345	0.00608429	0
CG16865	0	0.0683291	0.0577971	0.210124	0.0880542	0.059079	0.0756227	0.11396
CG16868	0.0435047	0.538133	0.155053	1.05503	0.468735	0.599906	0.404122	0.16387
CG1688	0.0410307	0.012438	0.00574367	0.0383329	0.0166028	0.00507536	0.00636949	0
CG16890	0.100644	0.0671715	0	0.0360803	0.0897036	0.0113422	0.0432369	0.0532734
CG16892	0.0370026	0.0877495	0.148181	0.172144	0.290718	0.21461	0.171349	0.125342
CG16896	0	0.0376053	0	0.0295623	0.0678603	0.0187182	0.0253756	0.0779455
CG16903	0.421434	0.446146	0.424349	0.436205	0.526128	0.350709	0.480015	0.818411
CG16908	0	0.0464296	0	0.0172176	0.0433294	0.0441281	0.0526998	0.0184335
CG16935	0.17307	0.0485782	0	0.0773628	0.0176594	0.0109018	0.0479578	0.0642169
CG16940	0.165431	0.170318	0.115426	0.118423	0.105355	0.0999492	0.19673	0.220179
CG16941	0.0909256	0.229692	0	0.395805	0.245727	0.165728	0.414876	0.213142
CG16947	0	0.0295301	0.065192	0	0.0455328	0.0256568	0.0158935	0.0105985
CG1695	0	0.0150281	0	0.0268168	0.0429664	0.0350593	0.0219564	0
CG16952	0.274365	0.179465	0.238578	0.256542	0.173598	0.221793	0.284104	0.21211
CG16953	0.104889	0.0734243	0.0654917	0.0684423	0.0999316	0.0239927	0.0663236	0.0797577
CG16959	0	0.0247103	0	0	0.0148068	0.00472411	0	0.0161671
CG16972	0.0964506	0.152573	0.0700486	0.080192	0.158467	0.193375	0.108337	0.13627
CG16974	0.21473	0.260753	0.265221	0.27473	0.359092	0.215235	0.36116	0.417681
CG16979	0	0.0314476	0	0.0199638	0.0590064	0.0182365	0.00930067	0.175684
CG1698	0	0.00827044	0	0	0.00485371	0.0113422	0.0219548	0.0275089
CG16985	0.453898	0.271015	0.34475	0.387224	0.44839	0.445777	0.647682	0.45121
CG16986	0.161031	0.0563806	0	0.131669	0.0653209	0.0544327	0.0356803	0.0290256
CG16989	0.127806	0.105501	0.0237857	0.0721005	0.0763878	0.0642811	0.153277	0.127005
CG17002	0.0476054	0.14128	0.230747	0.0897909	0.116507	0.0418901	0.0410392	0.0669501
CG17018	0.0404776	0.037836	0	0.0202209	0.0531467	0.0032548	0.0773039	0.00361111
CG17019	0	0.176877	0.00786806	0.137992	0.130065	0.212864	0.147174	0.0518409
CG1703	2.35462	1.52375	0.91759	1.36043	1.84415	1.67759	2.90048	2.69275
CG17032	0.268992	0.25805	0.346813	0.2286	0.210263	0.188374	0.179245	0.189113
CG17036	0	0.0179187	0	0.023015	0.0416269	0.0658771	0.0170958	0
CG17059	1.35804	0.712051	0.662596	0.78023	0.819369	0.743855	0.975291	0.738587
CG17065	0	0.150636	0.163237	0.0828776	0.0961528	0.0364136	0.0651717	0.0534821
CG17068	0	0.0721256	0	0.0237228	0.00933034	0.0196825	0.0994998	0.137898
CG1707	4.1051	2.5103	2.63882	2.37152	3.29518	2.69476	3.30224	3.48266
CG17075	0	0.0330257	0	0.0117	0.0315162	0.026953	0.0749776	0.0392753
CG17078	0.221933	0.110496	0.00990392	0.158681	0.153652	0.138811	0.230316	0.311311
CG17104	0	0	0.0868826	0.00749766	0.00921457	0.018136	0.0274095	0.020707
CG17121	0	0.0130642	0.00670851	0.0199144	0.0167677	0.0594518	0.0213581	0.00183478
CG17124	0	0.100356	0.0242385	0.0728185	0.0511911	0.237617	0.00960086	0.00404945
CG17129	0	0.0677869	0.095563	0.00976992	0.012522	0.00779516	0.0420302	0.00177997
CG17140	0	0.036325	0.00786806	0.0239502	0.0938444	0.0320458	0.0457895	0.156322
CG17141	0.050551	0.0541253	0	0.110424	0.101437	0.0580669	0.0250055	0.0556332
CG17150	0	0.120515	0.0686055	0.0129587	0.075592	0	0.107979	0.0545142
CG17163	0	0.0235284	0.0881861	0.0528485	0.0490404	0.0579124	0.112949	0.0570899
CG17167	0	0.0376963	0	0	0.01058	0.0125155	0.0263467	0
CG17168	0.216113	0.132303	0.197426	0.271835	0.148522	0.149057	0.174638	0.104897
CG17177	0.0357731	0	0	0.0225861	0.0137663	0	0.00824205	0
CG17186	0.0686088	0.0951305	0.284983	0.110788	0.142752	0.0905382	0.214433	0.0992413
CG17187	0	0.0363572	0	0.0905434	0.12162	0.043414	0.111492	0.232804
CG17202	0.708758	1.10947	0.692209	0.665199	0.868563	0.653081	0.938932	0.745493
CG17209	0	0.0383939	0.197226	0.0845566	0.116023	0.116005	0.0945576	0.280107
CG17211	0	0.0201732	0.0503957	0.0298063	0.0362154	0.0269428	0.0605713	0.0590553
CG17219	0.434548	0.0523688	0	0.0617768	0.0547711	0.0657781	0.210581	0.00243986
CG1722	0.196835	0.099968	0.202289	0.072475	0.0933255	0.132182	0.0943078	0.143815
CG17221	0.0279877	0.0258185	0	0.0315022	0.0531429	0.039831	0.0949359	0.197131
CG17224	0.103648	0.00942408	0	0.0357859	0.0036356	0.0135528	0.0336493	0.0306995
CG17230	0.0891742	0.0329168	0.0543845	0.0743179	0.0229709	0.0517309	0.0734463	0.0453684
CG17233	0.944472	0.945208	0.990448	1.39672	1.28732	1.13433	1.44037	1.50881
CG17249	0	0.0244135	0	0.0524565	0.0930707	0.0492546	0.128415	0.0183556
CG17258	0	0	0	0	0.00496699	0	0.0571136	0.0419648
CG17259	0.384141	0.628626	0.143606	0.483697	0.600178	0.242779	1.35262	0.992921
CG17265	0.680405	0.679111	0.463588	0.798034	0.708922	0.783773	0.68484	1.00905
CG17266	0.222615	0.262906	0.228486	0.219771	0.251762	0.227035	0.218134	0.199933
CG17271	0.369343	0.438638	0.616619	0.406955	0.352491	0.528262	0.38856	0.25043
CG17272	0.419818	0.368328	0.529791	0.13291	0.133932	0.311629	0.231025	0.242751
CG17278	0	0.0142577	0	0.0125133	0.117218	0.110777	0.0165677	0.0387981
CG17287	0	0	0	0	0	0.0130078	0.0036968	0
CG17292	0.1155	0.231284	0.177692	0.135927	0.114807	0.189959	0.159691	0.168322
CG17294	0.19715	0.0364268	0.0482072	0	0.0834313	0.123944	0.0916237	0.00863647
CG17321	0	0.0184274	0	0	0.0134945	0.0252031	0	0
CG17323	0.114548	0.0156922	0.0411112	0.0499829	0.00782974	0	0	0.00183478
CG17327	0.497384	0.273163	0.226546	0.277402	0.289216	0.461052	0.395574	0.321808
CG17328	0	0.0839587	0.0775807	0.0733036	0.0487828	0.0149523	0.011007	0
CG17333	0.295776	0.0170261	0.00763224	0.154315	0.0841538	0.00681644	0.100529	0.0843089
CG17337	0.613758	0.236839	0.0915223	0.264154	0.226099	0.317756	0.315745	0.149266
CG17341	0.127523	0.0247918	0	0.0100898	0.0296074	0	0.0051425	0.0190731
CG17343	0.0835422	0.138689	0.256746	0.116045	0.150503	0.164666	0.174491	0.0910594
CG17352	0.0201215	0.0523487	0.0624278	0.0591492	0.0180709	0.132851	0.0711354	0.0962365
CG17359	0	0.0130768	0	0.00677667	0.0219662	0	0.03449	0.0114512
CG17360	0.0370026	0.0874531	0	0.078055	0.0754811	0.0274814	0.0334126	0.204792
CG17361	0.0824266	0.304181	0.10806	0.194492	0.302864	0.217198	0.301457	0.145695
CG17364	0.0607829	0	0.0561479	0	0.0700245	0.0703637	0.0294406	0
CG1737	0.201128	0.663263	0.190335	0.423602	0.446954	0.495028	0.472073	0.505627
CG17374	0	0.01825	0	0.00806289	0.0214969	0.0273045	0	0.0179634
CG1738	0.243811	0.0646357	0.0484771	0.129076	0.2046	0.0318246	0.112747	0.149158
CG17380	0	0	0	0.00544366	0.00536366	0.00705258	0	0.0999731
CG17385	0.206084	0.300104	0.61559	0.348629	0.408083	0.248667	0.27935	0.592971
CG17386	0	0.0309973	0	0	0.0261423	0.00422754	0.0336734	0
CG17387	0	0.0329359	0.033162	0.0260561	0.00582846	0.0162279	0.0314097	0.00965436
CG17454	1.39542	1.37301	2.10246	1.4782	1.51346	1.41518	1.2393	0.717842
CG1746	16.3856	13.2567	15.3081	11.9812	16.7693	14.1379	17.1009	19.9251
CG17486	0.484041	0.138342	0.366399	0.298136	0.222176	0.33119	0.208689	0.438545
CG1749	0.0591362	0.180331	0.00670851	0.0885601	0.184963	0.145552	0.171127	0.143981
CG17490	0.0658241	0.110768	0.0400834	0.0777922	0.161062	0.12232	0.0925446	0.178662
CG17493	0.30559	0.855574	0.709206	0.699701	0.612374	0.427449	0.671988	0.865202
CG17508	0.0201215	0.185323	0.166902	0.314065	0.167255	0.174719	0.248861	0.291894
CG17514	1.60155	1.3402	0.99717	1.66983	1.26559	1.79526	1.75885	1.86071
CG17528	0.371079	0.272125	0.520661	0.236241	0.287736	0.148232	0.220251	0.328068
CG17544	0.182055	0.216479	0.298517	0.188316	0.259389	0.323718	0.122157	0.0826979
CG17549	0.014079	0.0975178	0.318982	0.0388313	0.0740471	0.110986	0.0299014	0.052379
CG17556	0.448641	0.137806	0.184442	0.0203149	0.0977809	0.119142	0.110076	0.0339671
CG17565	0.382502	0.123169	0.00670851	0.123445	0.143973	0.00807869	0.156559	0.136104
CG17568	0.166834	0	0	0.0561745	0.00885878	0.0276598	0.0440159	0.0386742
CG17574	0.039895	0.201984	0.11777	0.230931	0.143463	0.0618306	0.268308	0.24908
CG17593	0.0230139	0.169029	0.234028	0.174495	0.112166	0.124879	0.221187	0.224062
CG17597	0	0.00585987	0	0.0177038	0.0693486	0.0648883	0.131584	0.0691121
CG17598	0.0597509	0.131036	0	0.294657	0.118054	0.0334336	0.206055	0.128594
CG17600	0.014079	0.111407	0.199649	0.184807	0.0976033	0.0536352	0.16513	0.0372188
CG17612	0.0279877	0.0238829	0.0605455	0	0.0598862	0	0.0308436	0.0272569
CG1764	0.316179	0.0692625	0.0448877	0.0926669	0.0872623	0.0206107	0.0431191	0.0991808
CG17646	0	0.274211	0.0629595	0.235824	0.136286	0.117294	0.171357	0.0753839
CG17652	0.113457	0.0455315	0	0.0821419	0.0585539	0.0100547	0.105109	0
CG17660	0.0851417	0.137378	0.0336364	0.10511	0.141789	0.170564	0.121698	0.220457
CG17672	0	0.0526961	0.0674538	0.0440934	0.0378451	0.013111	0.042687	0.0463758
CG17680	0.060094	0.119443	0.165978	0.178068	0.135295	0.0175035	0.190382	0.225548
CG17683	0.186042	0.334129	0.0489147	0.22428	0.28943	0.224921	0.342121	0.165085
CG17684	0	0.0229094	0	0.0162338	0.0112043	0	0.0317214	0.034698
CG17687	0	0.00376858	0	0.00806289	0	0	0.011549	0
CG17691	0.209881	0.418628	0.49959	0.524409	0.39732	0.365078	0.437001	0.634399
CG17698	0.312757	0.302584	0.102236	0.222867	0.327703	0.519517	0.290087	0.56051
CG17707	0	0.0146053	0	0.00488496	0.0105536	0	0.0325046	0
CG17712	0.157828	0.181293	0.245968	0.135113	0.124511	0.114415	0.0694521	0.0942723
CG17715	0.0335683	0	0.0921065	0	0.00427577	0.0441125	0	0.0128746
CG17721	0.174036	0.208652	0.0826354	0.199837	0.139917	0.218413	0.184902	0.318357
CG17726	0	0	0	0	0.00508678	0.00985494	0	0.0282577
CG17732	0	0	0	0	0.00862114	0.00377881	0	0
CG17734	0.362797	0.459649	0.211305	0.492606	0.418915	0.39921	0.427678	0.31705
CG17737	3.73752	3.89771	4.88805	3.70166	4.14325	3.93006	4.00582	3.45684
CG17738	0	0.0507901	0	0.0116475	0.105141	0.00377881	0.00704482	0.0634208
CG17746	0.264118	0.424104	0.578165	0.498431	0.550806	0.283351	1.00842	0.717817
CG17754	0.716613	1.096	0.642137	1.02814	0.769349	1.03134	0.659052	0.494311
CG17760	0.162681	0.0284327	0.107372	0	0.0207196	0.0399212	0.0842169	0.0314384
CG17765	0.445809	0.622276	0.58394	0.447161	0.487947	0.479554	0.657979	0.521359
CG17768	0.361179	0.626379	0.324502	0.590777	0.570976	0.389224	0.658232	0.632633
CG17776	0.586448	0.466266	0.197051	0.308471	0.523246	0.356385	0.574501	0.395509
CG17782	0	0	0	0	0	0	0	0
CG17786	0.0765228	0.127117	0.099543	0.156867	0.265988	0.143013	0.152721	0.340418
CG17802	0.0834168	0.0446764	0.00465084	0.159249	0.0909784	0.0147531	0.111402	0.0273184
CG17803	0	0.00602468	0.186487	0.0373232	0.0156427	0.048212	0.0237388	0.0226711
CG17806	0.0951294	0.0854663	0.0537325	0.0476935	0.0586219	0.0414008	0.0469263	0.0548835
CG17807	0.0685025	0.0966083	0	0.00873706	0.0519743	0.027298	0.0320483	0.162505
CG17816	0.461537	0.278319	0.353214	0.250302	0.188185	0.350258	0.372487	0.318413
CG17829	0.381384	0.0446381	0.00465084	0.00888652	0.0788827	0.0438393	0.0807108	0.043486
CG17834	0.421751	0.225414	0.818959	0.175961	0.284891	0.32408	0.305755	0.184477
CG17839	0	0.034976	0.0770285	0	0.0068975	0.0234346	0.0144335	0.0206317
CG17840	0.0611845	0.0115151	0.0543845	0.0454714	0.0392163	0.00807869	0.0303263	0.0180127
CG17841	0.260471	0.665293	0.579646	0.621905	0.599102	0.70674	0.612638	0.599343
CG17843	0.0343178	0	0.00574367	0	0	0	0.0149154	0.0237293
CG1785	0.704834	0.286541	0.269054	0.544937	0.580902	0.373511	0.850728	0.583743
CG17855	0	0	0	0.0195925	0	0.0275064	0	0
CG17883	0.46005	0.140302	0.197904	0.271017	0.211452	0.148719	0.202956	0.159703
CG1789	0.962169	0.977781	0.603388	0.732282	0.803179	0.632103	1.22521	1.05045
CG17896	0.347709	0.562032	0.572933	0.457039	0.467038	0.38928	0.536084	0.629834
CG17904	0.249705	0.244926	0.326185	0.213612	0.352559	0.508023	0.538749	0.155069
CG17912	1.6893	1.42245	1.81328	1.24067	1.45678	1.18559	1.69371	1.12409
CG17919	0	0.0401013	0.62156	0.0689685	0.114276	0.29144	0.0415039	0.171096
CG1792	0.0951294	0.029421	0	0.0449237	0.0578342	0.0664402	0.0149846	0.038396
CG17931	0.372539	0.253924	0.126472	0.381653	0.210509	0.218411	0.20131	0.327612
CG17977	0.287963	0.0704334	0.101566	0.133429	0.154287	0.0363054	0.11294	0.130813
CG17982	0.0367085	0.344578	0.149843	0.272715	0.301408	0.282663	0.387773	0.372449
CG17985	0.119202	0.0736201	0.0489706	0.103046	0.0746227	0.0551703	0.141684	0.0330126
CG17996	0.209854	0.0100167	0.00930169	0.010073	0.0550423	0.0477294	0.0527473	0.119793
CG18004	0.159887	0.193598	0.299446	0.19778	0.135084	0.242095	0.22502	0.243023
CG1801	0.0418025	0.0559046	0	0.00520522	0.0238882	0.0469458	0.0163648	0.0349838
CG18011	0	0.0289787	0.07286	0.0455762	0.0321487	0.0323198	0.0426554	0.0669297
CG18012	0.405638	0.287845	0.103039	0.177341	0.257773	0.117057	0.237903	0.170951
CG18048	0	0.0425055	0.0540305	0.0397739	0.0581856	0.0251675	0.0784168	0.0313042
CG1806	0	0.0638647	0.184088	0.0382134	0.0252626	0.046017	0.0323734	0.0335535
CG18065	0	0.0618831	0	0.054512	0.0666094	0.0168146	0.0330279	0.0871195
CG18081	0.669264	0.837441	0.723605	0.909756	1.20925	0.81701	1.02745	0.990545
CG18088	0.0168811	0.00628857	0.00763224	0	0.0101089	0	0.0268251	0.00326554
CG1812	0	0.112051	0.0654917	0.167011	0.103407	0.0715382	0.0876799	0.110304
CG18130	0	0	0	0.045247	0.0291097	0.00897524	0	0
CG18131	0	0	0.0787092	0.0168663	0.00306052	0	0.00370134	0
CG18135	0.050551	0.0248157	0.129852	0.0381535	0.025603	0.0598767	0.0163235	0.102762
CG1814	0.134559	0.0129221	0.00574367	0.206716	0.13311	0.142791	0.0600174	0.169276
CG1815	0.516038	0.240333	0.565697	0.312511	0.305388	0.158842	0.350657	0.469574
CG18155	0.203922	0.0207728	0.0556792	0	0.0131617	0	0.0223494	0.0021367
CG18171	0.594323	0.0853152	0.290625	0.065051	0.123365	0.0646898	0.0927727	0.264171
CG18178	0.857731	0.256948	0.284748	0.550587	0.519536	0.410857	0.790479	0.640858
CG18190	0	0.11014	0.113368	0.0938343	0.0454813	0.00815803	0.0434917	0.0977643
CG18208	0.0362634	0.0913299	0	0.00544366	0.0388886	0.0125155	0.0597469	0
CG18213	0.0364299	0.00914934	0.178827	0.0367768	0.0964856	0.0237473	0.0287468	0.121407
CG1824	0.10017	0.0821625	0.0874546	0.223729	0.175016	0.092299	0.131014	0.0684589
CG18259	0	0.0510168	0	0.0535844	0.0934354	0.0376336	0.0483453	0.0717207
CG18262	0.0637105	0.175656	0	0.100488	0.0898322	0.116182	0.116829	0.134342
CG18265	0.0476054	0.0443523	0	0.0960128	0.0457021	0.0629409	0.0780322	0.0317228
CG1827	0.126699	0.173549	0.362454	0.267959	0.222188	0.233058	0.316075	0.285039
CG18273	0.0990333	0.109229	0.0555725	0.158563	0.167404	0.177794	0.0858451	0.171752
CG18281	0.0458127	0.00692421	0	0	0.0226583	0.0388378	0.00663863	0.0321236
CG18292	0.219585	0.274353	0.143272	0.372854	0.459086	0.369937	0.348566	0.690225
CG18304	0	0.0226339	0	0.0152404	0.0249279	0	0.0555394	0.0361243
CG18324	0	0.110019	0	0.122344	0.0831073	0.119033	0.164602	0.0405308
CG18336	0	0.0284431	0.00465084	0	0.00819592	0.00202683	0.0288154	0
CG18343	0.235707	0.366754	0.444817	0.54937	0.404936	0.485328	0.370004	0.211722
CG1835	0	0.0491208	0.00930169	0.0836363	0.0704396	0.0510372	0.0354356	0.0217535
CG18368	0.0288077	0	0.0857229	0	0.00332076	0.0101785	0.00589408	0
CG1840	0.22335	0.171329	0.148085	0.160305	0.212961	0.212969	0.178462	0.137686
CG18428	0.74235	0.548728	0.340086	0.547756	0.479938	0.39759	0.356781	0.507059
CG1847	0	0.0275354	0	0.0195714	0.0334388	0	0.0466408	0.0280038
CG18472	0	0.00637472	0.0986106	0	0	0.0211979	0.016735	0
CG18473	0	0.0185443	0.103246	0.0466681	0.0147537	0.0397884	0.0279232	0.0223627
CG18476	0.042253	0.0797043	0	0.0952115	0.096136	0.067559	0.0707131	0.171167
CG18480	0	0	0	0.0260858	0.0175601	0.0729687	0.0265574	0.0456571
CG18507	0.0649013	0.164097	0	0.0243724	0.0317687	0.263186	0.0682241	0.118191
CG18508	0.0202388	4.55678	2.13277	3.50597	4.71992	4.94519	4.86774	1.83434
CG18528	0.014079	0.179374	0.115757	0.118303	0.10109	0.00806878	0.153842	0.131821
CG18547	0.38672	0.250271	0.302259	0.22441	0.244184	0.301992	0.236929	0.323252
CG18549	0	0.072116	0.28466	0.0541021	0.155232	0.0987706	0.147503	0.26095
CG18596	0.0656837	0.0400701	0.104063	0.0976626	0.116165	0.0774899	0.0805963	0.051149
CG18599	0	0.00457933	0	0	0.00706122	0.00956359	0.0327881	0.0239367
CG18600	0.103696	0.228337	0.0333178	0.133866	0.230869	0.0684092	0.233484	0.231694
CG18619	0.749361	0.981834	0.50073	0.897045	0.680797	1.00575	0.521185	0.506034
CG18624	0.822287	1.26941	1.18228	1.13214	1.24663	1.51062	1.29562	1.35266
CG18659	0.0818371	0.200351	0.492098	0.356016	0.199409	0.330616	0.190103	0.267429
CG18661	0	0.121825	0.0856146	0.0215427	0.116102	0.0702831	0.0236135	0.0418766
CG1868	0	0.0244698	0.0878094	0.013986	0.0392203	0.0323523	0.0293163	0.0171344
CG18731	0	0.223843	0.0701426	0.152595	0.237254	0.166057	0.226073	0.248443
CG18749	0.153678	0.142391	0.294203	0.0775381	0.0627592	0.126611	0.199431	0.232825
CG18754	0	0.0613977	0	0.0646401	0.0218129	0.0161399	0.049324	0.0628937
CG18764	0.0330295	0.0808569	0	0.0499972	0.0363476	0.0181038	0.0335145	0.0545985
CG18766	0.167111	0.47762	0.502357	0.39773	0.530955	0.438496	0.48893	0.239394
CG18769	0.33958	0.360101	0.1299	0.442586	0.277479	0.274136	0.128746	0.406375
CG18809	0.0788022	0.0374523	0.0847163	0.0257229	0.11291	0.0815615	0.117453	0.145548
CG18812	0.334805	0.500487	0.441988	0.431706	0.286217	0.333807	0.314617	0.471241
CG18815	0.0954194	0.276642	0.230534	0.160725	0.272842	0.0978739	0.24348	0.114928
CG1882	0.276505	0.0585828	0.173913	0.054089	0.100464	0.0946314	0.049421	0.0986432
CG1885	0.0813405	0.0411543	0.106255	0	0.0139354	0.0534371	0.0642793	0.00193031
CG18870	0.0813405	0.0661183	0	0.0168663	0.0468247	0.00924857	0.00591953	0
CG1888	0.141895	0.183443	0.129115	0.0330089	0.133484	0.0660686	0.150901	0.188188
CG1890	1.04573	1.84885	1.49431	1.00981	0.93431	0.751417	1.77479	0.918186
CG1896	0.210679	0.250785	0.115592	0.238339	0.318406	0.177277	0.31123	0.271346
CG1902	0.173612	0.285038	0.122394	0.251085	0.162794	0.0796113	0.197992	0.373723
CG1907	0.26594	0.114528	0.0911354	0.11511	0.151767	0.108766	0.162155	0.30151
CG1910	4.22081	3.88181	3.52367	3.63502	3.6632	3.83844	4.47062	4.25393
CG1924	0.0113611	0.0548305	0.0381746	0.0416141	0.0362774	0	0.0121637	0.0425591
CG1927	0.4946	0.334995	0.623041	0.486141	0.263305	0.306496	0.48217	0.369305
CG1943	1.03948	1.64198	1.49638	1.30378	1.6473	1.22797	1.84842	1.34757
CG1951	0	0.0246364	0.157886	0.161846	0.026052	0.024086	0.0626061	0.055279
CG1965	0.312191	0.222264	0.4739	0.401729	0.431882	0.374013	0.351798	0.394399
CG1968	0.0949187	0.031159	0	0.16251	0.13417	0.084128	0.11127	0.130361
CG1969	0.0648883	0.0743726	0.395779	0.121899	0.082832	0.138159	0.0905771	0.0650976
CG1970	0.672332	0.451713	0.244839	0.553821	0.489553	0.443689	0.418913	0.47781
CG1979	0	0.0334809	0	0.0117834	0.0186758	0	0	0
CG1983	0.0331279	0.0467702	0	0.0931643	0.0707786	0.0032548	0.0478057	0.0454821
CG1998	0.157828	0.0924827	0.0782563	0.195752	0.166245	0.135841	0.0819552	0.0777602
CG2003	0	0.0235268	0	0	0.00258845	0	0.0106744	0
CG2004	0.0549511	0.236421	0.181373	0.204978	0.227991	0.119557	0.23483	0.262607
CG2006	0	0.0628772	0	0.0790672	0.105539	0.0048822	0.0677965	0.00630048
CG2016	0	0	0	0	0	0	0.02895	0
CG2017	0.28319	0.221379	0.143575	0.0681997	0.256116	0.390182	0.131764	0.198811
CG2021	0.165297	0.191428	0.0919292	0.12078	0.313528	0.245133	0.220974	0.163809
CG2023	0	0.00791976	0.0395343	0.0123434	0.00347604	0	0	0.00181536
CG2025	0.075792	0.0875785	0.0672352	0.0597195	0.155135	0.0673943	0.21601	0.159525
CG2034	0.319867	0.0948508	0.128935	0.16968	0.287464	0.213985	0.294764	0.427169
CG2046	0.352912	0.0593276	0.125585	0.112446	0.12292	0.0505093	0.135037	0.183618
CG2051	0.178858	0.17877	0.167054	0.165757	0.162574	0.133193	0.17821	0.128956
CG2059	0	0.0435445	0	0.0933614	0.0970194	0.0701545	0.0798305	0.0255564
CG2061	0.118413	0.0853737	0.0606303	0.0670664	0.0187473	0.0191752	0.0388531	0
CG2063	0.146532	0.269518	0.170495	0.183856	0.231855	0.1214	0.216674	0.173154
CG2064	0.197324	0.142479	0.0652812	0.0538062	0.142717	0.1161	0.160876	0.168585
CG2076	0.282817	0.282581	0.191876	0.489673	0.312195	0.37047	0.489917	0.37062
CG2082	0.0335683	0.0118702	0	0	0.0181874	0.0554674	0	0
CG2091	0.0853836	0.251055	0.153511	0.187687	0.239535	0.114815	0.275458	0.202765
CG2100	0.0909256	0.0447135	0.0385143	0.0653155	0.0682131	0.09343	0.243381	0.11676
CG2107	0	0.0674847	0.067701	0.0315107	0.0429981	0.0987387	0.0554784	0
CG2116	0.124678	0.167979	0.260174	0.214904	0.167147	0.152386	0.322974	0.264515
CG2118	0.314105	0.104125	0.450233	0.0371669	0.0555157	0.157139	0.198384	0.25737
CG2124	0.0360978	0.0215579	0	0.0426803	0.035343	0	0.0177656	0.0946309
CG2126	0	0.0778785	0.168548	0.0920092	0.0441168	0.0426449	0.0774736	0.0175305
CG2129	0	0.0239381	0.00990392	0	0.0370904	0.0200687	0.0502056	0.0586043
CG2135	0	0.0838692	0.0697822	0.04995	0.138894	0.0890931	0.124273	0.0856327
CG2144	0.0946985	0.0252499	0.0125261	0.0883223	0.0804278	0.141043	0.0788147	0.0504877
CG2145	0.0324748	0.0376107	0.00465084	0	0.0242774	0.0345789	0.013863	0.104783
CG2147	0.215054	0.177938	0.180165	0.125587	0.233601	0.250609	0.205253	0.181294
CG2150	0	0	0	0.0177904	0.0138152	0	0	0
CG2162	0.154806	0.143306	0.316448	0.24222	0.251356	0.125496	0.326617	0.390156
CG2182	1.63759	1.1191	1.07072	1.26786	1.37831	0.986665	1.28659	1.39391
CG2186	0.709943	0.45728	0.242429	0.633986	0.413008	0.461206	0.318699	0.397951
CG2187	0	0	0.0361957	0	0.00394717	0	0	0
CG2199	1.58952	0.815774	0.626974	1.00848	1.03134	1.17795	1.32865	1.3197
CG2200	0.202082	0.213627	0.309002	0.147328	0.165725	0.110676	0.250979	0.0720043
CG2201	0	0.0491255	0.0257001	0.0347846	0.0135585	0.0405786	0.100092	0.106871
CG2202	0.02405	0.130166	0.0156476	0.111868	0.112785	0.0980811	0.0401988	0.073079
CG2211	0	0.101365	0.00937623	0.110975	0.186007	0.12774	0.223674	0.143802
CG2218	0.304437	0.311957	0.320185	0.195958	0.298817	0.151371	0.187839	0.230048
CG2224	0.0230139	0.0259141	0.0915223	0.049517	0.00622641	0.0611957	0.0533661	0.112058
CG2225	0.369725	0.723353	0.880342	0.629758	0.381976	0.357882	0.489642	0.698858
CG2233	0	0	0	0	0.0159673	0	0	0
CG2246	0.13333	0.37157	0.020387	0.224528	0.300195	0.287468	0.29603	0.391319
CG2247	0.318312	0.546171	0.44062	0.555362	0.400626	0.358085	0.41947	0.515455
CG2258	0.1476	0.548111	0.370539	0.508606	0.564533	0.500153	0.502586	0.49549
CG2260	0.0967484	0.0234312	0.00990392	0.178654	0.115165	0.0658201	0.267348	0.217786
CG2263	0.405727	0.379507	0.159801	0.552103	0.388841	0.342387	0.416476	0.451456
CG2269	0.149745	0.0346573	0	0.0301287	0.0182239	0.0319334	0.017842	0
CG2277	0	0.0942257	0.0182697	0.0297581	0.122683	0.0856018	0.0409071	0.145102
CG2278	0.266085	0.203494	0.0581074	0.178528	0.0388085	0.140375	0.194136	0.158381
CG2310	0.323478	0.226013	0.184407	0.17375	0.220515	0.346529	0.105825	0.289512
CG2316	0.390722	0.617721	0.142133	0.306009	0.330014	0.426142	0.419498	0.432104
CG2321	0.0245821	0.0307326	0.0775807	0.0780351	0.0178222	0.0527666	0.0318062	0.0230196
CG2371	0	0.0853141	0	0.0627952	0.039629	0.137033	0.0215779	0.021599
CG2453	0	0.0211931	0.00763224	0.0889516	0.0457545	0.00661964	0.0269099	0.0917604
CG2469	0.209503	0.216213	0.45423	0.315694	0.353722	0.30059	0.427691	0.310797
CG2493	0.692452	0.414764	0.297315	0.288843	0.486756	0.35727	0.353868	0.341079
CG2519	0.650452	0.563105	0.640847	0.623661	0.432114	0.466478	0.712325	0.710756
CG2543	0	0	0.131581	0	0.0038416	0	0.00899401	0
CG2556	0.122571	0.0419306	0.0981957	0.108081	0.127061	0.121407	0.0939687	0.0868505
CG2604	0.176224	0.145268	0.399863	0.115061	0.227466	0.181395	0.331654	0.185449
CG2608	0.060983	0.0174133	0	0.0100619	0.0435573	0.0799354	0.0532868	0.0426132
CG2611	0.23601	0.111948	0	0.118534	0.0956499	0.0436377	0.0228569	0.0884949
CG2614	0.0774926	0.262381	0.503134	0.10521	0.151374	0.266141	0.124708	0.210523
CG2617	0.181466	0.13133	0.0295495	0.06046	0.0572488	0.103911	0.0462597	0.152208
CG2641	0	0.0704292	0.0680661	0.0160475	0.0838655	0.144014	0.116455	0.314401
CG2656	0.267938	0.0978393	0.230149	0.136685	0.233643	0.142086	0.355407	0.0796405
CG2658	0.12587	0.0574435	0.0893672	0.0406251	0.0982836	0.0346983	0.0942063	0.177116
CG2662	0.220734	0	0.065591	0.0131277	0.0450884	0.0137102	0.0120059	0.0770628
CG2663	0	0	0	0.0378908	0.00701114	0	0.00225793	0
CG2678	0	0	0	0	0.00111861	0	0.0143362	0
CG2681	0	0.0567416	0.038721	0.0514613	0.0230983	0	0.0361801	0.0328774
CG2685	0.319613	0.217245	0.115373	0.138288	0.160179	0.144452	0.187656	0.319333
CG2691	0.191304	0.11478	0.148306	0.162096	0.208331	0.136139	0.301087	0.237371
CG2694	0.0530617	0.0597373	0.139645	0	0.0447398	0.038753	0.0515256	0.0678896
CG2698	0.303957	0.0684238	0.158204	0.0910035	0.110065	0.149298	0.239247	0.132498
CG2701	0.383473	0.0909482	0.161843	0.138946	0.118529	0.130742	0.238415	0.120838
CG2747	0.0330295	0.113174	0.199004	0.116636	0.221743	0.0941716	0.38113	0.212042
CG2765	0.0202388	0.174466	0.0671163	0.22366	0.165075	0.105726	0.0741217	0.124245
CG2767	0.0497811	0.261784	0.419748	0.272508	0.224564	0.241333	0.267688	0.368668
CG2781	0	0.0213568	0.00786806	0	0.0291521	0.0285623	0.00749278	0.100339
CG2789	0.837169	0.460873	1.02465	0.685558	0.591299	0.822814	0.727349	0.938826
CG2790	0.220667	0.152941	0.0767581	0.177722	0.283367	0.274144	0.288447	0.484517
CG2794	0.0701459	0.0998875	0	0.049946	0.0400436	0.054824	0.0578875	0.12171
CG2807	0.0768037	0.273084	0.0581074	0.227429	0.221483	0.0752621	0.207744	0.231545
CG2811	0.45215	0.553957	0.473859	0.407641	0.331996	0.470468	0.445731	0.414489
CG2812	0.014079	0.103912	0.089466	0.123159	0.0943825	0.0652534	0.0486916	0.0515659
CG2818	0.0639304	0.106717	0.172855	0.110124	0.170828	0.0430894	0.132138	0.0968257
CG2837	0	0	0	0.0114712	0.00699756	0	0	0.00243986
CG2839	0.0192167	0.0823272	0.0630132	0.105959	0.0909184	0.177276	0.157017	0.0520678
CG2846	0.13583	0.0617704	0.03377	0.126726	0.123516	0.0424767	0.0524704	0.135019
CG2852	8.62486	9.0329	14.2769	9.66988	8.90119	9.29837	8.84541	11.2377
CG2862	2.47133	3.06599	4.66026	3.36778	3.68201	3.64312	3.88593	4.06728
CG2865	5.5977	5.90962	4.07495	4.92772	7.34488	7.82369	4.0164	3.94002
CG2875	0.47616	0.111253	0	0.0422607	0.153941	0.135434	0.193995	0.102217
CG2889	0.0300463	0.0524197	0.0926982	0.0372723	0.101696	0.0589643	0.0706622	0.0413421
CG2901	0	0.00883199	0	0.00325547	0.0103728	0	0	0
CG2909	0.171273	0.114216	0.216139	0.0498441	0.0524525	0.0668568	0.0253547	0.0544318
CG2911	0	0.0209726	0	0.041813	0.0405378	0	0.0275573	0.024178
CG2915	0.485964	0.439339	0.226562	0.283506	0.319635	0.413714	0.630883	0.693919
CG2918	1.74294	1.39385	1.06698	1.46235	1.28582	1.10622	1.68541	1.47279
CG2921	0	0.0329905	0.143585	0.0514289	0.0563876	0.0367825	0.0657823	0.147498
CG2924	2.17623	1.52438	0.804653	1.85664	1.65972	1.44207	1.35064	1.11524
CG2926	2.63937	2.6524	1.49584	1.89191	2.12814	1.8047	2.18105	2.54356
CG2930	0.0921319	0.031071	0	0	0	0.0221114	0.0531828	0.0353474
CG2931	0.0844699	0.0751377	0.0632035	0.142502	0.151679	0.218098	0.136197	0.34729
CG2938	0	0.17097	0.171008	0.103971	0.137686	0.0241817	0.0522028	0.130602
CG2943	0.126704	0.24137	0.0561866	0.194715	0.198514	0.0872969	0.189781	0.237914
CG2970	0.234652	0.304135	0.253288	0.201979	0.198476	0.213026	0.335253	0.0748241
CG2972	0.0607829	0.0564033	0.207765	0.106888	0.298613	0.158583	0.23152	0.200893
CG2974	0.167898	0.0953453	0.0771321	0.0748441	0.116693	0.11221	0.076451	0.122953
CG2982	0.116326	0.0663137	0.377308	0.256821	0.208393	0.0920086	0.344523	0.292429
CG2990	0.15994	0	0	0.0374861	0.0265234	0	0.0448338	0.117539
CG2991	0.151235	0.62748	0.65352	0.483361	0.473009	0.56248	0.431041	0.448601
CG2993	0	0	0	0.0175331	0.0255097	0.0494989	0	0.0275473
CG30001	0.0168811	0.0454608	0.139395	0.0319567	0.0387869	0.0254222	0.0161834	0.0712056
CG30007	0.168862	0.192488	0.172257	0.0585032	0.148456	0.145052	0.20522	0.244368
CG30015	0.171522	0.567809	0.48031	0.550696	0.397188	0.354422	0.570993	0.484623
CG30020	0.19278	0.16959	0.0852467	0.137367	0.17828	0.247527	0.223019	0.25268
CG30022	0	0.0271433	0.00763224	0.0970708	0.0516759	0.0116759	0.0190286	0.0299953
CG30026	0	0	0	0	0	0	0	0
CG30051	0	0.0465515	0	0	0.0552399	0.0251367	0.0263523	0.0849369
CG30054	0	0.0298417	0.151331	0.0665024	0.0049646	0.0180375	0.00802712	0.0179194
CG30058	0	0	0	0	0	0	0	0
CG30069	0.56773	0.283934	0.327832	0.110848	0.261489	0.42034	0.26005	0.529428
CG3008	0.194541	0.178803	0.506997	0.307069	0.255661	0.110564	0.190134	0.348856
CG30080	0	0	0.00574367	0.00749766	0.00639591	0	0	0.0021367
CG30089	0.140737	0.180223	0.390271	0.131262	0.119696	0.133389	0.137799	0.250071
CG3009	0	0	0	0.00325547	0.00376983	0.00281357	0	0.0142789
CG30094	0.558377	0.0310899	0.102451	0.165434	0.0961203	0.0922065	0.136123	0.105732
CG30096	0.0640446	0.0626591	0.087799	0.0168819	0.0541082	0.0321316	0.052531	0.081685
CG30100	0.662176	0.163711	0.305231	0.168764	0.266061	0.171196	0.296071	0.406787
CG30105	0	0.0786707	0.0192346	0.0773266	0.0521491	0.0687609	0.150783	0.16391
CG30108	0	0.012438	0	0.0243724	0.00419629	0	0	0.0184508
CG30109	0.154718	0.0460591	0.298442	0.0118448	0.0932807	0.120461	0.0606939	0.0623869
CG3011	0.839428	0.20364	0.3548	0.460809	0.613023	0.36639	0.544505	0.703436
CG30116	0.089804	0.0191124	0.120489	0.0244708	0.0327909	0	0	0.0175635
CG30118	0.954694	0.236573	0.211468	0.560366	0.57583	0.442395	0.633686	0.738037
CG30120	0.227534	0.197259	0.323259	0.17991	0.122005	0.0639136	0.128843	0.0750939
CG30122	1.73504	1.48005	0.857189	1.41236	1.65908	1.3338	1.84905	2.35392
CG30152	0.656725	0.130673	0.219477	0.134642	0.136637	0.158003	0.257731	0.0732255
CG30158	0.0113611	0.0117504	0	0.0697088	0.0133421	0	0.0124859	0
CG30159	0.431138	0.212821	0.536771	0.516215	0.283651	0.263821	0.221703	0.336212
CG3016	0.341435	0.153607	0.0894872	0.164761	0.146043	0.0521875	0.223244	0.261151
CG30183	0.119644	0.140454	0.0334286	0.0739381	0.0821052	0.114749	0.0554208	0.0995324
CG30185	0.482003	0.228096	0.206752	0.0696921	0.23413	0.238081	0.145588	0.0723388
CG30187	0	0.0246264	0	0.0117	0.0274547	0.0032548	0.0102893	0.0129203
CG30195	0.0183959	0.0595774	0.0561479	0.0209227	0.0246462	0.0595217	0.00378303	0
CG30197	0	0	0.0515523	0	0.016866	0	0	0.0044156
CG3021	0.174703	0.0425321	0	0.0559954	0.0542917	0.0165668	0.0656964	0.11379
CG30291	0.0898883	0.0201355	0.170276	0.0887493	0.0563745	0.14172	0.0685536	0.00173901
CG3032	0	0	0.0712007	0	0.0173486	0.0243551	0	0
CG30325	0	0.0171043	0	0.0136295	0	0.0158815	0.0333694	0
CG30344	0.156291	0.0340146	0.107955	0.0758028	0.100783	0.105223	0.0672895	0.064158
CG30349	0.665996	0.31652	0.281052	0.543608	0.533604	0.720227	1.00551	0.921871
CG3036	0.326885	0.167355	0.120017	0.110792	0.192343	0.229611	0.20156	0.0530337
CG30373	0.364748	0.129103	0.261502	0.0776813	0.168141	0.158834	0.203576	0.152033
CG30377	0.38646	0.214243	0.14438	0.099331	0.133109	0.20243	0.123386	0.319382
CG3038	0.105782	0.152365	0.236051	0.15734	0.282727	0.181581	0.36287	0.302535
CG30384	0	0.019609	0	0	0.00881726	0	0	0.0282577
CG30385	0	0.0112742	0	0	0	0.0093356	0	0.0202296
CG30389	0.580314	0.804185	0.629301	0.51708	0.533534	0.584783	0.430077	0.756593
CG30392	0.145123	0.0504392	0.0482072	0.104133	0.0541925	0.0813994	0.0394177	0.0478933
CG30394	0.132447	0.0760386	0.127162	0.141812	0.234298	0.0833852	0.109727	0.222154
CG3040	0.0697058	0.0185621	0.12004	0.0175248	0.104726	0	0.0189241	0.0196812
CG30403	0.14523	0.0691088	0	0.0162628	0.0527149	0.0700699	0.0344678	0.0646909
CG30415	3.04715	2.17342	2.37108	1.92413	2.60917	2.38199	2.98497	2.06213
CG30416	0	0	0	0	0.00160473	0	0	0
CG30421	0.112918	0.15657	0.0956822	0.224547	0.127052	0.0802485	0.208009	0.0931185
CG30423	0.614276	0.893539	1.01943	0.954557	0.815052	0.710295	0.749883	0.876802
CG30428	0.256158	0.176687	0.122696	0.128891	0.168775	0.0950731	0.270609	0.293683
CG30438	0	0.0111255	0	0.0248385	0	0.0133942	0	0
CG30440	0.0606502	0.0802674	0	0.0871689	0.0608713	0.257993	0.0360021	0.0896441
CG3045	0.0331279	0.0293327	0.0562208	0	0.0599471	0.0512888	0.0713173	0.0931038
CG30456	0	0.0117197	0	0	0.0153413	0.013666	0.00827824	0
CG30460	0.412134	0.176777	0.00990392	0.0583907	0.140367	0.211997	0.165326	0.128512
CG30463	0.159611	0.195363	0.18338	0.135464	0.123717	0.234426	0.0698521	0.15066
CG30466	0.0389859	0.0852137	0.0758294	0	0.0121362	0.0115986	0.0813507	0
CG30467	0	0.0544176	0.0261571	0.105856	0.094034	0.0583967	0.0913785	0.0295278
CG30471	0	0.00516072	0	0	0.00475832	0.0128728	0	0
CG30491	0	0.0341355	0.0489706	0.0400477	0.0722362	0	0.064171	0.00183478
CG30493	0	0.0875745	0	0.0475279	0.0310542	0.0185412	0.0604276	0
CG30496	0.217618	0.0082641	0	0.00609515	0.0571506	0.0182588	0.139361	0.0711512
CG30497	3.74709	2.66042	2.62884	2.2244	2.18746	4.76972	2.34405	3.62087
CG30499	0.51537	0.537002	0.809062	0.893255	0.681504	0.678662	0.976628	0.758056
CG3061	0.137435	0.277125	0.327231	0.155169	0.245284	0.326709	0.201394	0.262556
CG3065	0.113769	0.0998047	0	0.104144	0.128786	0.123319	0.106709	0.0757973
CG3071	0.269954	0.178741	0.354475	0.270789	0.604092	0.451912	0.497097	0.219155
CG3077	0.375116	0.200749	0.278671	0.194796	0.131498	0.188256	0.180005	0.130841
CG3085	0	0	0.00465084	0.102678	0.00705627	0.0110229	0.0382619	0.0237351
CG3097	0.670768	0.449001	0.182552	0.513916	0.228724	0.16576	0.1542	0.152481
CG31028	0.014079	0.00538519	0.00937623	0	0.0097423	0	0.00188161	0.00347802
CG31030	0	0.0298965	0	0	0.00662594	0	0	0.026938
CG31038	0.0864006	0.411168	0.203239	0.167798	0.137165	0.302684	0.0975681	0.224524
CG3106	0	0.0212286	0	0.0085081	0.00783333	0.0109661	0.0221041	0.026159
CG31064	0	0.095148	0.251905	0.0809289	0.110646	0.0405544	0.0845303	0.0782281
CG3107	0.692307	0.443713	0.741268	0.474391	0.3324	0.393356	0.44023	0.598634
CG31075	0.277292	0.161123	0.0917152	0.209435	0.072964	0.142225	0.0866816	0.159404
CG31098	0.0721807	0.0127917	0	0	0.0168497	0.0101785	0.0257937	0.183901
CG31108	0.0450207	0.11804	0.290623	0.0928301	0.106223	0.0277463	0.120337	0.316876
CG31109	0.0815325	0.0664797	0.149763	0.0912501	0.0806455	0.00769577	0.0687363	0.0359627
CG31111	0.0910361	0.0707044	0.0501623	0.0765924	0.0719142	0.0435343	0.0812855	0.0329524
CG31121	0.0821658	0.0798703	0.469876	0.0781043	0.0414399	0.284783	0.0101637	0.163862
CG31122	1.08917	0.605334	0.959098	0.715085	0.976243	0.617416	0.682161	0.752953
CG31125	0	0.0583129	0	0	0.0556232	0.108185	0.0314308	0.0725258
CG31126	0.0227221	0.12442	0	0.292508	0.288569	0.0690868	0.0619906	0.165373
CG31140	0.337724	0.22146	0.263883	0.622437	0.326218	0.236066	0.342924	0.275925
CG31142	0.351777	0.193753	0.14999	0.160882	0.373696	0.230984	0.372932	0.208616
CG31145	0.189574	0.153764	0.124397	0.0934396	0.0586419	0.0540877	0.0491729	0.0803763
CG31156	0.122279	0	0.0402324	0.0117911	0.0296493	0.0195771	0.0825327	0.0594249
CG31176	0.0340205	0.0752046	0.208979	0	0.172479	0.0973035	0.0337678	0
CG31191	0	0.00549706	0	0	0.0235775	0.00691494	0	0
CG31195	0.0450207	0.133876	0.217213	0.0952012	0.108721	0.0631332	0.140211	0.197227
CG3121	0	0.114013	0	0.0852838	0.13343	0.0375674	0.0870129	0.0229482
CG31211	0.561602	0.281328	0.44794	0.25662	0.242262	0.181888	0.249513	0.325282
CG31221	0.0348529	0.049113	0.0893948	0.0148423	0.0608925	0.00937678	0.0772272	0.0726116
CG31223	0.143369	0.0396647	0.00574367	0.0326026	0.105252	0.151995	0.183044	0.173397
CG31224	0.345178	0.202712	0.347995	0.277717	0.280849	0.203469	0.451677	0.344774
CG31229	0.500471	0.178735	0.215806	0.213298	0.349684	0.214557	0.287233	0.232018
CG31231	0	0.0107618	0	0.0401368	0.00571063	0.0480757	0	0.0258504
CG31249	0.0152709	0.177118	0	0.0941148	0.121661	0.0224627	0.141196	0.0671364
CG31251	0	0.012816	0	0.0118448	0.00173731	0.0873083	0.0413854	0.0838018
CG31301	0.561051	0.373259	0.504895	0.327963	0.581787	0.546649	0.901596	0.826142
CG31320	0.430542	0.086163	0.423745	0.0903848	0.249893	0.157808	0.316314	0.18411
CG31324	0.366017	0.0394972	0.0143408	0.00787433	0.0628544	0.200768	0.0730017	0.0780142
CG31342	0.179569	0.148324	0.226246	0.397858	0.19726	0.197082	0.271554	0.119892
CG31344	0.135602	0.0643358	0.102583	0	0.057655	0.0711004	0.03959	0.088084
CG31357	0	0.263172	0.132635	0.121341	0.0904248	0.074833	0.182528	0.0604376
CG31360	0.0822123	0.0666539	0.169169	0.0704507	0.101726	0.121766	0.203135	0.189377
CG31365	0.272912	0.26699	0.123069	0.204655	0.196587	0.112695	0.148583	0.162486
CG31368	0.309913	0.203504	0.0344506	0.281318	0.209142	0.129916	0.188679	0.155582
CG31388	0.0344851	0.0399457	0.0892403	0.0830838	0.111196	0.0413576	0.0410954	0.0550089
CG31414	0	0	0	0.023955	0.00992339	0	0	0.0583546
CG31415	0.02405	0.00637472	0	0	0	0	0	0
CG31441	0.219966	0.0242968	0.00786806	0.0161904	0.0338267	0.0515557	0.0808005	0.0404896
CG31445	0.0245821	0.016279	0.00465084	0.0276319	0	0.0140203	0.0265678	0
CG31457	0.154573	0.144244	0.133834	0.0461583	0.128131	0.120948	0.0214383	0.157274
CG31460	0.0701236	0.105746	0.479536	0.194066	0.235837	0.111842	0.174318	0.177807
CG31467	0	0.0436416	0.0990619	0	0.0218976	0.041015	0.0542454	0
CG31475	0	0.0395115	0.0139525	0.0244708	0.0190476	0.0538527	0.0140289	0.0254279
CG31477	0	0.0149948	0	0	0	0	0.0316645	0.0022789
CG3149	0	0.0221152	0.0630132	0.105988	0.0669522	0.0257284	0.0584429	0.0223627
CG31510	0.12138	0.448584	0.476906	0.326073	0.330031	0.303036	0.371471	0.606442
CG31522	0.197283	0.0352776	0.158571	0.211422	0.192975	0.156948	0.140924	0.0488664
CG31523	0.502378	0.239151	0.0874427	0.379664	0.357816	0.431773	0.409077	0.325291
CG31528	0	0.0128147	0	0	0	0	0	0
CG31548	0.30777	0.184682	0.100863	0.330906	0.328808	0.293127	0.356794	0.226913
CG31549	0.368714	0.187993	0.218698	0.138963	0.178827	0.140544	0.283918	0.179446
CG31550	0.979693	0.241058	0.212256	0.209843	0.334558	0.197547	0.247123	0.589675
CG31551	0	0.10807	0.367332	0.181362	0.189587	0.147576	0.206025	0.100304
CG31559	0	0.0360849	0	0.0144186	0.0074469	0.0360274	0.00957265	0.0314575
CG3156	0	0.0511154	0.0356285	0.0754174	0.0539795	0.0129921	0.0826057	0.00173901
CG3160	0	0.00660562	0.127324	0.0445632	0.0392296	0.0401528	0.00958092	0.0657303
CG31612	0	0.00278828	0.110132	0.00888652	0.0149487	0.00555674	0.0158268	0.0392088
CG31619	0.0893251	0.0123357	0.0667027	0	0.00925056	0	0	0
CG3163	0.0450207	0.0592589	0.305019	0.167103	0.114513	0.225012	0.1089	0.0704396
CG31635	0.482997	0.547932	0.690411	0.59903	0.521706	0.799892	0.502547	0.911588
CG31637	0.356583	0.152377	0.209149	0.108979	0.131953	0.0542421	0.213259	0.21279
CG31638	0.0909256	0.139803	0.127687	0.228595	0.227899	0.139017	0.274328	0.289026
CG3164	0.498351	0.400269	0.193381	0.292266	0.322639	0.234688	0.27074	0.324056
CG31648	0	0.0305133	0	0	0.017709	0.0407716	0.0734512	0.068676
CG3165	0.12353	0.153013	0.0992335	0.0469188	0.111819	0.11551	0.268749	0.280097
CG31650	0.676564	0.780352	0.370462	0.706263	0.787704	0.668793	0.842161	0.700831
CG31668	0	0	0	0	0	0	0	0
CG31673	0.17562	0.0884767	0.0621983	0.0111545	0.0896923	0.113789	0.130755	0.193931
CG31675	0	0	0	0	0	0.0170068	0	0
CG31678	0	0.046349	0.0796293	0.0634035	0.0618671	0.0645618	0.0999456	0.0372571
CG3168	1.28248	0.0941783	0.181108	0.0985768	0.17926	0.137177	0.0524967	0.177984
CG31687	0.0279877	0.0179697	0.170699	0.06862	0.111782	0.0729453	0.0571347	0.091708
CG31688	0.352828	0.0406418	0	0.0114712	0.0987451	0.0134998	0.147423	0.0885694
CG31694	0.19642	0.438286	0.555179	0.232834	0.433832	0.356629	0.420099	0.512417
CG31705	0.248769	0.206517	0.185631	0.274942	0.0660708	0.116405	0.129004	0.136693
CG31708	0.210365	0	0	0	0	0.0144756	0.00604096	0
CG31710	0.76448	0.745445	0.730997	0.561304	0.763996	0.929368	0.865523	0.60535
CG31712	1.2251	0.854686	0.473465	0.733994	0.917054	0.624594	1.0022	0.931037
CG31715	0.798346	0.922676	1.20374	0.895056	0.998671	0.748946	0.74795	0.67088
CG31717	0.0561979	0.366056	0.038721	0.215862	0.373026	0.29803	0.174457	0.186925
CG31728	0	0.0276902	0	0	0.00573294	0.0208417	0.0295744	0.00519585
CG31729	0.157477	0.105054	0.0491932	0.0683052	0.166418	0.0585542	0.145334	0.162558
CG31731	0.0958855	0.121647	0.118842	0.118804	0.133854	0.0891043	0.152984	0.114672
CG31739	0.0690367	0.32178	0.260506	0.235287	0.308072	0.28707	0.338485	0.36403
CG31743	0.123457	0.0797791	0.132187	0.0818247	0.0836495	0.14193	0.00567455	0.140562
CG31751	0	0.0276507	0.00574367	0.0742791	0.0241361	0.0365625	0.0113066	0.0165886
CG31759	0	0.0630879	0.107229	0.118438	0.10519	0.125427	0.071518	0.182539
CG3176	0.014079	0.0200759	0	0	0	0.0215979	0.0520937	0
CG31773	0	0	0	0	0	0	0	0
CG31793	0.0641519	0.0116238	0.1166	0.0422833	0.0177609	0.00315208	0	0.0637853
CG31797	0	0	0.0385143	0.026027	0.0242915	0	0.0678656	0.00326554
CG31800	0.178542	0.223848	0.27104	0.115445	0.176551	0.162556	0.31918	0.235546
CG31812	0.0435047	0.0290126	0.0186354	0.10037	0.0405436	0.118599	0.0980239	0.0474461
CG31814	0	0.0142137	0	0.0189988	0	0	0.00188161	0
CG31815	0.254308	0.260885	0.447388	0.189161	0.179617	0.168234	0.146081	0.189846
CG31817	0.0613874	0.0755642	0.0605455	0.152281	0.213729	0.282919	0.0252977	0.197104
CG3184	0.244611	0.0489212	0.0522827	0.0163359	0.0526736	0.134198	0.0826613	0.0158301
CG31855	0.0245821	0.234468	0.384945	0.160094	0.147493	0.161367	0.287854	0.146301
CG31869	0.258023	0.0461418	0.119883	0.0292395	0.0724446	0.116285	0.0598751	0.14743
CG31872	0	0.0258326	0	0	0.00356975	0	0.0159787	0.00735691
CG31886	0	0	0	0.0477705	0.00335893	0	0.0051425	0
CG31897	0.0201215	0.0802054	0	0.0747648	0.0762626	0.0158889	0.0718044	0.12906
CG31908	0.287543	0.326847	0.400175	0.308666	0.445109	0.250887	0.271087	0.601451
CG31917	0.215341	0.747512	0.60881	0.678279	0.697958	0.535949	0.606993	0.751912
CG31918	0.496483	0.006996	0	0.107033	0.078937	0.0471345	0.0895551	0.055672
CG3192	0.872993	0.654814	1.53591	0.605529	0.855714	0.670567	0.73096	0.705867
CG31921	0	0	0	0.0242424	0.0164431	0	0.0155494	0
CG31922	0	0.073335	0.0775807	0.0297425	0.0682126	0.053354	0.0726092	0.14079
CG31935	0.0530617	0.0726461	0	0.10722	0.0795836	0.0418494	0.0623618	0.0839876
CG31937	0.0410307	0.0806918	0.1572	0.0584248	0.0943017	0.091468	0.123236	0.0892117
CG31950	0.285939	0.0745376	0.381034	0.146608	0.205765	0.0914504	0.166171	0.158004
CG31957	0.233001	0.0738504	0	0.175613	0.157799	0.206753	0.122087	0.234076
CG31961	0.108932	0.226327	0.101117	0.203154	0.203182	0.253765	0.137105	0.100706
CG3198	1.13112	0.852035	1.19006	0.692453	1.08914	0.914324	0.879234	1.08846
CG31997	0.127889	0.265213	0.964246	0.121795	0.174797	0.417289	0.175601	0.347336
CG31998	0.802044	0.454897	0.191189	0.454837	0.621476	0.578847	0.475147	0.644869
CG32000	0.866059	0.716286	1.47768	1.05781	1.05919	1.00176	1.11361	1.26025
CG32017	0.0152709	0	0.0606303	0	0.023068	0.00879489	0.00886711	0.0327943
CG32022	0	0.150196	0.16911	0.081488	0.11073	0.158832	0.16171	0.0206306
CG32026	0.0447668	0.105567	0	0.105113	0.142939	0.0317452	0.0526312	0.0452527
CG32039	0.185429	0.228288	0.0906739	0.238553	0.182461	0.402268	0.301189	0.154375
CG32040	0	0	0	0	0.0147384	0	0	0
CG32055	0	0	0	0	0.0145644	0	0.0220258	0
CG32066	1.61198	1.32336	0.712976	1.06441	1.23804	1.03047	1.21931	0.620816
CG32068	0.330391	0.0633854	0	0.0198708	0.0221299	0	0.0853585	0.0510473
CG32069	0.383413	0.338078	0.283245	0.424102	0.369841	0.364566	0.45795	0.143676
CG32075	0.127954	0.0659855	0.0400834	0.158914	0.0781925	0.140292	0.14152	0.142453
CG32082	0.084657	1.02028	1.95235	0.684412	0.884216	1.99653	0.890755	0.262824
CG32085	0	0	0	0.0107394	0.00431936	0	0	0
CG3209	0.331941	0.395968	0.32093	0.31236	0.330826	0.301398	0.36433	0.242736
CG32091	0.049263	0.0754588	0.200133	0.0502074	0.0696419	0.178935	0.0331517	0.0526048
CG32095	0.0152709	0.0219571	0	0	0.0843013	0.0257183	0.035754	0.0582261
CG32100	0.0192167	0.10258	0.234428	0.0822382	0.119048	0.105166	0.0976559	0.0787939
CG32103	1.37116	1.14051	1.1329	1.13169	1.21394	1.0233	1.75647	1.56148
CG32104	0.0357731	0.0671796	0.182131	0.129651	0.197075	0.0442249	0.173404	0.150128
CG32106	0	0	0	0.0525397	0.0176155	0.00897524	0	0
CG32109	0.124024	0.11714	0.176725	0.184475	0.0708016	0.125997	0.186427	0.0993291
CG32112	0.222897	0.0406927	0.0671163	0.106847	0.148814	0.0697122	0.0949673	0.104381
CG32113	0.0819606	0.180861	0.197956	0.0391015	0.106031	0.182402	0.20132	0.392324
CG3213	0.0921319	0.0217034	0.0915223	0	0.0136582	0	0.0113066	0
CG32137	0.10725	0.00554676	0.271592	0.0679651	0.0388329	0.052256	0.0549583	0.0179423
CG32138	4.30237	3.01205	2.63824	2.98875	2.7784	3.75926	2.89544	4.34345
CG3214	1.09865	0.539787	0.518482	0.670361	0.766443	0.596984	0.839604	0.870178
CG32147	0.0692713	0.226251	0.151992	0.178582	0.314509	0.392941	0.272973	0.147993
CG3216	0	0.0112274	0.109243	0	0.0290835	0.00202683	0	0.0183478
CG32163	0.0570386	0.144379	0.310866	0.135073	0.0212775	0.0267098	0.0821557	0.0986192
CG32164	0.247007	0.235582	0.0606303	0.152596	0.220125	0.133591	0.259362	0.144316
CG32165	0.0573329	0.0758183	0.191064	0	0.128614	0.0245875	0.111341	0.0796124
CG32176	0.434225	0.157977	0.130496	0.219055	0.308249	0.291673	0.497481	0.551025
CG32195	0.0740717	0.0377184	0.0581074	0	0.0196666	0.0457191	0.0513684	0.018607
CG32202	0.243255	0.236091	0.197197	0.143278	0.273031	0.229432	0.196253	0.214799
CG32204	0	0	0	0	0.0278187	0.00807431	0.0131156	0
CG32206	0	0.0164158	0.00574367	0.00927644	0.0109198	0	0.0157705	0.0403753
CG32212	0	0.0699798	0	0.0207619	0.0296186	0.0226693	0.0195196	0.0239367
CG32214	0	0	0.074638	0.0182732	0.0154343	0.0322745	0.0348138	0.0136901
CG32221	0	0	0	0.0201126	0.0278613	0.041336	0.034098	0.0168292
CG3223	0.214356	0.132869	0.0915223	0.0675314	0.113703	0.0980673	0.129385	0.0804772
CG32230	5.75633	2.64816	2.5008	2.31366	2.95753	2.63125	2.69399	2.5274
CG3224	0.666416	0.329821	0.830139	0.480896	0.621367	0.470026	0.546321	0.685308
CG32243	0.316868	0.1526	0.22791	0.18144	0.301883	0.0958228	0.281519	0.237703
CG32250	0.112918	0.0795122	0.00763224	0.0172667	0.0777095	0.0275766	0.0607179	0.00193031
CG3226	1.13825	0.775646	0.70987	0.572912	0.69512	0.461059	1.37858	1.05704
CG32262	0	0.020542	0	0.0892837	0.0171627	0.0190726	0.00552692	0
CG32264	2.44392	2.24225	1.30319	2.36565	2.37208	1.88739	2.1256	1.44971
CG32267	2.43501	1.95992	1.78891	1.94449	2.73538	1.99775	2.59241	1.34653
CG32276	0.653613	0.708326	0.572203	0.584436	0.618693	0.396034	0.583399	0.372863
CG32278	0.467357	0.197091	0.0815581	0.270369	0.400825	0.106859	0.466873	0.219615
CG32280	0.183959	0.720143	0.0978755	0.371911	0.505147	0.515527	0.393934	0.435941
CG32305	0	0.006996	0	0.0106889	0.00838149	0	0	0
CG32320	0	0	0	0	0.00929343	0	0	0
CG32333	0.0245821	0.0208895	0	0.0757511	0.0259056	0	0	0.0179308
CG32344	0.389593	0.538941	0.235609	0.195161	0.459179	0.331512	0.561321	0.706633
CG32350	0.517248	0.202713	0.0999715	0.200067	0.190691	0.209952	0.182591	0.0487972
CG32354	1.28144	0.185479	0	0.167932	0.246409	0.316093	0.234411	0.199651
CG32364	0	0.0440961	0	0.0117987	0.0396718	0.038814	0.0262873	0.0829558
CG32365	0.16904	0.511844	0.128069	0.0368764	0.0540216	0.146822	0.0483416	0.0886724
CG32369	1.17993	1.96394	1.46835	2.65628	2.26869	2.63378	1.42985	1.31404
CG32373	0.014079	0.0253235	0.0943138	0.0184026	0.00922273	0.00271501	0	0
CG3238	0.151913	0.0291445	0.0594643	0.0792151	0.0428415	0.0473159	0.109357	0.072443
CG32396	0	0.0105432	0	0.0118913	0.00965214	0	0	0
CG32409	0.368153	0.210255	0.263549	0.20452	0.362921	0.351466	0.57007	0.591936
CG32425	0.810851	0.904014	0.711883	1.13948	1.15061	1.38036	1.07729	1.03551
CG32428	0.681835	0.512362	0.919486	0.605904	0.729844	0.625232	0.717798	0.712643
CG32436	0.163399	0.0747662	0.00786806	0.0140184	0.00788333	0.00442359	0	0.0193371
CG32441	1.0615	0.769889	0.963683	0.731033	0.622706	0.710607	0.820317	0.638151
CG32442	0.0279877	0.0862609	0.106364	0.0713455	0.115022	0.137161	0.0721919	0.20081
CG32445	0	0	0	0	0	0	0	0
CG32447	0	0.0787084	0.187014	0	0.0259075	0.0215779	0	0.0279327
CG32448	0.079994	0.275595	0.174634	0.238866	0.275922	0.27796	0.334653	0.285624
CG32452	0.0538329	0	0	0.0508245	0.00741358	0.0816441	0.0780368	0.0994196
CG32473	0.0984697	0.115626	0.370322	0.272646	0.205612	0.283799	0.128511	0.120042
CG32479	1.99563	1.50127	2.23156	1.49344	1.70295	1.97105	1.59923	2.6242
CG32485	0.0144038	0.0277042	0.00786806	0.0424331	0.0509483	0.0312963	0.0284318	0.0178658
CG32486	0.0895948	0.637824	0.481659	0.425411	0.365603	0.430367	0.32934	0.572812
CG32506	0	0.0401014	0.038721	0.0222816	0.0332186	0.0245205	0.0291891	0.0801686
CG32512	0	0.0541596	0.129288	0.0621103	0.065518	0.0136577	0.085571	0.0050809
CG32521	0.644073	0.140018	0.796836	0.357489	0.285309	0.283071	0.376164	0.761475
CG32532	0	0.0256221	0	0.0394847	0.0443498	0.0780796	0.0773394	0
CG32533	0	0.022104	0	0.0394307	0.0526168	0.0484795	0.108338	0.0576215
CG32537	0	0.0257354	0	0.102643	0.0391474	0	0.0421972	0.0474131
CG32547	0.0202388	0.0827191	0	0.0194498	0.0741878	0.0496591	0.0173567	0.0021367
CG32549	0.0901633	0.0374889	0.00574367	0.0497923	0.11605	0.0680933	0.0384853	0.0830606
CG32554	0	0.0277988	0.0605455	0.00765873	0.0184657	0.0156642	0.130239	0.120137
CG32576	0.113437	0.139638	0.494138	0.118604	0.228765	0.0889376	0.106607	0.163533
CG32579	0.210893	0.0540569	0.00786806	0.0901286	0.0488384	0.0479599	0.0174557	0.0130049
CG32581	0	0	0	0	0	0	0.0179132	0
CG3259	0.0487329	0.0718608	0	0.0988142	0.0177024	0.00779516	0	0.0663946
CG32590	0.257682	0.153018	0.266591	0.112309	0.17101	0.220052	0.0727476	0.10005
CG3262	0.367037	0.672356	0.577871	0.627749	0.567697	0.578687	0.35136	0.454318
CG32638	0.538448	0.189116	0.138054	0.195516	0.192611	0.14906	0.274883	0.115254
CG32641	1.09487	0.143377	0.038721	0.160509	0.13181	0.0907893	0.075481	0.315735
CG32647	0	0	0.125478	0.0500734	0.0573636	0.0554539	0.0336417	0.0498934
CG32649	0.0952109	0.0248581	0.0431612	0.0506868	0.0384259	0.045538	0.0409356	0.0366055
CG32650	0	0.0393567	0	0.0624405	0.0184199	0	0.0131729	0
CG32651	0	0.0500053	0.0490817	0	0.0107333	0	0	0
CG3267	0	0.0386989	0.0125261	0	0.045759	0.0435642	0.0482985	0.0883522
CG32676	1.91907	1.02163	1.21539	1.0162	0.877614	0.998946	0.635161	1.07766
CG32687	0	0	0.0716723	0	0.0182433	0.025679	0.012076	0.0156167
CG32694	0.0909256	0	0	0.0653246	0.0792821	0.0517388	0.0519578	0.0110005
CG32698	0.0637105	0.02531	0	0	0.0469416	0.113129	0.0702931	0.0681982
CG32699	0.367607	0.386828	0.449516	0.275999	0.275846	0.142448	0.40186	0.311564
CG3270	0	0.0405785	0.107955	0.00688966	0.0235159	0.0238665	0.0307819	0.0726929
CG32700	0	0.0837107	0	0.19484	0.0427162	0.0327688	0.0470748	0.0203549
CG32706	0.116969	0.00613143	0	0	0.0204858	0.0302099	0.0154222	0.0156787
CG32708	0.160868	0.06612	0.144302	0.113579	0.10442	0.0459793	0.231061	0.350048
CG32732	0.252992	0.204355	0.0523072	0.103554	0.203114	0.279811	0.205823	0.208583
CG32736	0.133963	0.15047	0.0547975	0.197403	0.128026	0.143523	0.14064	0.148772
CG32756	0	0.164626	0.0766809	0.0463992	0.142846	0.134799	0.100411	0.0912962
CG32758	0.586077	0.409101	0.680949	0.463991	0.411713	0.37657	0.436727	0.324034
CG32767	4.04428	5.1857	4.66548	4.97042	5.78399	5.7364	4.8434	3.59434
CG32772	1.90198	2.50118	1.61124	2.40603	2.60346	1.98124	1.64889	1.12174
CG32791	0.0908397	0.0837832	0.220583	0.147331	0.113368	0.236107	0.12751	0.142191
CG32795	0.212887	0.227306	0.196219	0.169201	0.21193	0.129193	0.170953	0.441401
CG32797	0	0.0132828	0	0.0155135	0.0311901	0	0.016871	0
CG3280	0	0	0.0385143	0.0245038	0.0314101	0.0393233	0.00530903	0.0359925
CG32803	0.219469	0.376674	0.55426	0.548907	0.284973	0.237477	0.384685	0.394373
CG32808	0	0.0108135	0.128077	0.0480308	0	0	0.0112058	0
CG32809	0.213588	0.052319	0.0262523	0.191942	0.123677	0.0829958	0.0719377	0.0598473
CG3281	0.0744713	0.072855	0.0762149	0.031511	0.0566404	0.0964414	0.0892665	0.090491
CG32813	0	0.405241	0.251911	0.439992	0.348557	0.27356	0.289435	0.197509
CG32815	0.0183959	0.0550111	0	0	0.0275547	0.00839309	0.0357029	0
CG32816	0.152132	0	0	0	0.00404129	0	0.0666359	0.0022439
[truncated: 9,910 more rows]
