# Supplementary material for: A cell atlas of adult muscle precursors uncovers early events in fibre‐type divergence in Drosophila
Source: EMBO Rep. 2020 Aug 19;21(10):e49555. doi: 10.15252/embr.201949555 (PMC7534622; doi:10.15252/embr.201949555)
Supplement: Supplementary file 10 — Dataset EV8 [file EMBR-21-e49555-s010.xls]

## Sheet: Legend
Dataset EV8. List of cell barcodes. Related to Methods
List of cell barcodes used in the (a) the reference atlas and (b) 1151>Ama-RNAi dataset after filters were applied.

## Sheet: a-Reference Atlas dataset
Cell.ID
Notum1_CGCAGGCGAACG
Notum1_AAGAGAGATACG
Notum1_ACTGTAACAGTC
Notum1_TTAACAGGTCCN
Notum1_CACCCTAGAACT
Notum1_AGAACTCGCTCC
Notum1_GCAAACGGAGCN
Notum1_GTCAAGATGTGC
Notum1_AGTGCGATTTAT
Notum1_ACCGTGGAGTTA
Notum1_CCAGCGATATGG
Notum1_TACCACCGGCGG
Notum1_ACTAGTCAGTTA
Notum1_GCTTAGTGGTTC
Notum1_GCGCTTCCTATG
Notum1_ACAAACTCCGGG
Notum1_TTCAGAGGTTAC
Notum1_TCTGCTACGGTG
Notum2_ACCCCAGGTCAN
Notum2_CGGAGAAGGGCA
Notum2_CGACCGCGCTGN
Notum2_TCTTTTGACATA
Notum2_CCTCGTGACGTC
Notum2_GCGAGGACAGGT
Notum2_GATACAGGACTT
Notum3_CCGAGGCTGCGC
Notum3_GGAGGTAAGCAC
Notum3_GGGAGCTACAAC
Notum3_CACATACTACTT
Notum3_TGTTCGACAACT
Notum3_TGACATATGTAG
Notum3_GACATGGCTCCT
Notum3_AGTTCGCATTAA
Notum3_GTATCGTTCCCG
Notum3_ACCTCACCAATA
Notum3_AGGGTGGGCGGT
Notum3_CCCTAAATACGT
Notum3_CGGGGACCTCTA
Notum3_GCCTAAAAGCCA
Notum3_ATTTTATCCGGA
Notum3_GCCATTTACTGC
Notum3_AACTGACAAAGT
Notum3_CTCTACCACCCC
Notum3_CCCCAGAACCTT
Notum3_TTTGCTGGACAT
Notum3_CCAAAACAAACC
Notum3_CTATCTGCCTCG
Notum3_ATGGCCTGTCGA
Notum3_GGCGTATACCTG
Notum3_CTTCCCCAATAT
Notum3_ATGAGCACGATT
Notum3_CCAGCTCGCAGG
Notum3_AATAATCGCTCA
Notum3_TACCCCGTCACN
Notum3_CCGAATGCTGCA
Notum3_CTAAACGACAAT
Notum3_GAGATAATTGAG
Notum3_AACTAATTCGAG
Notum3_AGAGGATTTTCT
Notum3_CTGGTTCATCGT
Notum3_CGTCACACGACG
Notum3_GAATGCACCGAT
Notum3_GCTAGGCGCCCC
Notum3_AGTCACGGGCTA
Notum3_AGGTCGGTCCAT
Notum3_TCTTCAGAGTGA
Notum3_AGGGTGGGCAGT
Notum3_ATCTGGGAGCTC
Notum3_GGGTCGCTTAGC
Notum3_CCCGTGGACGAC
Notum3_GGATGAAGCCTA
Notum3_GACGGTAAGGGT
Notum3_ATCAAGACGAAN
Notum3_CAGAATACGACA
Notum3_CTCGACGATTTG
Notum3_ATTCGCTCGTGT
Notum3_AACACGAGTCCT
Notum3_GGTTTTCAGATT
Notum3_GGAAAGGCCGAG
Notum3_TGAGGCATATTC
Notum3_GTCCGTCCCGCG
Notum3_CCGCCATAAGGA
Notum3_TCAAGCAATTAA
Notum3_GTATAATTCATC
Notum3_CGAAACTCTAAA
Notum3_CTTATCCACGGT
Notum3_AAACCATATGGT
Notum3_CCATCGGGTAAT
Notum3_TGTGAAGATCTA
Notum3_ATAAGTATGAAG
Notum3_TCGGAGGCGTCT
Notum3_TATATAGTCGTA
Notum3_GGAGCATCCATC
Notum3_TTTAGGCCACAG
Notum3_AGGTATCGACCT
Notum3_GGGATTTATGCC
Notum3_CGATGGAGCCAC
Notum3_CACTTAAGTCTC
Notum3_GAGTAAGTCAAT
Notum3_CCTAAGAGTCTT
Notum3_GACCCTTTTACN
Notum3_ACAGTGACCCCG
Notum3_TATCACGCGGAG
Notum3_GGCTACCCCGTC
Notum3_GGTATGGATCTT
Notum3_TAGTGATAGCGA
Notum3_TCTTAACGATCC
Notum3_TGGCCCATTTAA
Notum3_CCCGTGGACAAC
Notum3_TATCAAACGACT
Notum3_AAGACAGTTAGN
Notum3_CTCCTAATGGTT
Notum3_GAGTAACCATGC
Notum3_CAGCAATGCAAT
Notum3_AATATACGAAAG
Notum3_AACTTCATCCCA
Notum3_GCGTAGCTTAGT
Notum3_ATAGCTAGACGG
Notum3_GTTGCAGGCTAG
Notum3_TACCATTAGAGN
Notum3_AAAGAAAGGTTA
Notum3_CGATTTAAATTT
Notum3_ATTTTATCCAGA
Notum3_CACAGAGCCACA
Notum3_GCAGGAGTCTTT
Notum3_CCCTCTTCTTCG
Notum3_GAGATAATTAAG
Notum3_CGCGTTATGACN
Notum3_ACTCGGCAGTAC
Notum3_TTATGCAGAGCG
Notum3_CCCAAGAGTAAT
Notum3_CTGCTGGCCCTA
Notum3_CGATAGTTGCTG
Notum3_TGCGCCCTCCTT
Notum3_ATCTGGGTGCAC
Notum3_CCATTTGTGCGG
Notum3_ATCAATAGGCAA
Notum3_ACTGCCATGTAA
Notum3_GTACAACCGTAT
Notum3_CAGTAAGAGGCG
Notum3_TGATAGGAATAT
Notum3_AAATCTTTCAGG
Notum3_TGCTCGGACCAA
Notum3_CAGAACAAGTTC
Notum3_AGGCAGGAGTTA
Notum3_GCAAATCACTCC
Notum3_GGCACTTTCAAG
Notum3_CTTATCCACAGT
Notum3_CAAGCCCCCCGC
Notum3_GGTAGTCCCGGA
Notum3_AAACAATATTCG
Notum3_GGTATGGTCATA
Notum3_ATATATCTTTCG
Notum3_GGGGCCTCATGG
Notum3_TGTACTAGGCTC
Notum3_GAAACCTTGCCT
Notum3_TTTGATAGATTC
Notum3_CGTAGCTTCTTC
Notum3_GGGCTCCCCGTG
Notum3_TACTATTACGTT
Notum3_ACCTGGACGTTC
Notum3_TGGGTTTTATAA
Notum3_AAGCATCAACGT
Notum3_GTCCCGTTGCCG
Notum3_TGGGTTCTGTCN
Notum3_GAGATGCATTTT
Notum3_CTCTTGCTCACN
Notum3_TCCTGTCGGATG
Notum3_GGTGGATACAAG
Notum3_TCGGTCCCTGCG
Notum3_CCACCAATTTAC
Notum3_TATGTTATACCG
Notum3_AAGGATACGTAC
Notum3_AAGGACTTAGCC
Notum3_TATCGGAGACCC
Notum3_CACGTGGGCCTG
Notum3_GCCGACTGTTTN
Notum3_CAAGAGGCTAGT
Notum3_TGATTAAAAATG
Notum3_GAATGAAGAAAT
Notum3_GCAATTGGCACT
Notum3_CCTCTCCCTTAG
Notum3_AGATTCCATTCA
Notum3_CCCTAGCCGTAA
Notum3_TTTAATAAGAAT
Notum3_GAAGAGCATAGT
Notum3_TGGCGTTTAAGA
Notum3_AAACCATATAGT
Notum3_TGTCAAGACTAT
Notum3_CCACGTAGACAA
Notum3_GATAATTGCTAG
Notum3_TGCTTAACTTCA
Notum3_GTGCATCTGTCT
Notum3_TATCAAACGGCT
Notum3_AACAAATGCTAC
Notum3_AGTATGCCAATT
Notum3_ATTAGAAATACG
Notum3_TGACTACACTAC
Notum3_ATATCGATAACT
Notum3_GATCGACTTCAC
Notum3_TGCCTCAGCCTG
Notum3_ACGAATCGCAAA
Notum3_TCCCCGACTTTC
Notum3_AATACATGACAG
Notum3_TAGATCGCTTTC
Notum3_CCCACCGTATGG
Notum3_CGCGCAATGGTA
Notum3_GGCAGCGTTTAA
Notum3_CACTGAGGGTCT
Notum3_CAGAGTACTGTT
Notum3_GGTGTCAACATG
Notum3_CCTGAGCTGTTT
Notum3_TCCTAACTGATG
Notum3_CGTACCTGTTTT
Notum3_GGAGTGCTCTCA
Notum3_AGAACAGCTTAC
Notum3_TAAGTATCCTTG
Notum3_GTACGGTAGAAC
Notum3_CTTGAGAAGCTC
Notum3_CGACGGATTTTG
Notum3_TAAAGCTGTTGG
Notum3_AAGTAACTTGAC
Notum3_CAGTTTCCCCGG
Notum3_GGGATTTATACC
Notum3_ATTTGTGAATCA
Notum3_TACACGCAGATA
Notum3_GGAGGATGGTGG
Notum3_ATCCGGACAGGA
Notum3_TGTATGCACCAC
Notum3_TCGGTCCCTACG
Notum3_ATGAACGGGATT
Notum3_GTCAAAACGCAT
Notum3_AGAATTCCGGCC
Notum3_CGCGTGGGTAAG
Notum3_TTGGAGTGCCCA
Notum3_CATTACCCACTA
Notum3_CAATCTAACGGG
Notum3_AGTTCATATAGG
Notum3_GATACTTCTTCA
Notum3_AAGGCAGGAGCC
Notum3_CTGGTAACGGGC
Notum3_AGGGCTGCGGGC
Notum3_CCGCGGCTGCGC
Notum3_CATACAATCCGT
Notum3_CCAAAACAACCC
Notum3_CTGCCGATTTCA
Notum3_CATCTTAGGTCG
Notum3_TCGGCTACATAC
Notum3_GTCGATGATACA
Notum3_TACGAAATAGTG
Notum3_TCCCGGATGTAC
Notum3_CTGTTTTTCATC
Notum3_ACATCTCACCGC
Notum3_GGGCTCCCCATG
Notum4_TCATGGAACCCT
Notum4_AGCGTCTTGTTT
Notum4_CCCCCTAAGAAT
Notum4_GCAGTGACTCTC
Notum4_GGAAGTCGTTTG
Notum4_CATGAAGTTCTC
Notum4_GCTCCACTTCAG
Notum4_GATTTAATGCAG
Notum4_TCCCGAATAGGT
Notum4_GCAGAGACCAAA
Notum4_ATACTACCTCCT
Notum4_TCGCCTATGGAA
Notum4_AGTTCGATACTA
Notum4_TTTATTACATAG
Notum4_AAGCTCCCGCTT
Notum4_CTGTCCACGAGG
Notum4_AATCTTAGCTTG
Notum4_TTAGTTCGGCTT
Notum4_TCAACTCACTTG
Notum4_CCCGAGGCCAAC
Notum4_GTAACGCCACAG
Notum4_GCCTTTTAGAAT
Notum4_CTCTTTGCTACG
Notum4_TCCCTAATACAG
Notum4_AGTCGGGCTTAT
Notum4_TCCTACCCTTGA
Notum4_CAGGAGGTGATA
Notum4_CGTATCCCTCAC
Notum4_GCCAAGTCAAGT
Notum4_TAGCATATTGCT
Notum4_CTGACGCGAACC
Notum4_TTAGCGACCTGG
Notum4_GGTACAGAAGAC
Notum4_TCCAGGCCCCTC
Notum4_GACCAACATTAA
Notum4_AGGTTGCCCATG
Notum4_ATTGAAGGCCCA
Notum4_CGCACGATGACN
Notum4_GGCTTAGAAGTG
Notum4_GTGGCGCAGCCG
Notum4_CTACAACGTAGA
Notum4_TTTCGGCTGTCT
Notum4_CAAGCGATCTTC
Notum4_ACGAAGAAGTAC
Notum4_ACCTCTTAGCAC
Notum4_GTCGAGCCGTAT
Notum4_GACTTACCATTT
Notum4_CGGATAGTTTTA
Notum4_CAATACATAATC
Notum4_GGTGAGAACCTA
Notum4_GGTAGATACGGG
Notum4_GGCTTAGAAATG
Notum4_CCTGTTAACAAC
Notum4_CGGGTACAATGT
Notum4_TCCCGAATAAGT
Notum4_GATAGGACCCGG
Notum4_CAGTCAAAGCAG
Notum4_TAAACGATGCTT
Notum4_TGTCAAGGCACN
Notum4_GACCCGCGTAAT
Notum4_AAGAGGTGGATA
Notum4_AAGAGACCTGAT
Notum4_ACATAGATCGCG
Notum4_TAATCAACTTAA
Notum4_AGATCTTGGAAC
Notum4_GGATACCTACAT
Notum4_TCGCCTATGAAA
Notum4_AGTAGGTGTCTT
Notum4_TTGACGTTCCGT
Notum4_ATCTACGAACCT
Notum4_ATATGCCGATTA
Notum4_CCCTCATTGCCA
Notum4_CGTAAATGACCN
Notum4_GTATGATTCAAC
Notum4_CTATGCATGACA
Notum4_TTCAAAAGAGGA
Notum4_GAGCAAGCCTTT
Notum4_GTGCGGAGGATT
Notum4_GCCGGGTACTTG
Notum4_AGTAAGTACTAC
Notum4_TCAGGCCATGTN
Notum4_AGTCAATGACCN
Notum4_CAAGCGTCGTCC
Notum4_TGTAGTTATTCT
Notum4_TAAGCGAACAGT
Notum4_TTAGGACGCAAT
Notum4_CTGAAAAACTAG
Notum4_TGCCACGTGAAT
Notum4_TGTATTCCTTGT
Notum4_ATAAAGAAAGAA
Notum4_AGATCCTTTGAT
Notum4_TATTCATAACCA
Notum4_GAGGTGCATGGG
Notum4_GAACTACTTGGC
Notum4_CCACCTCGATGC
Notum4_GATTATGCACGT
Notum4_AGCACCGCTTCG
Notum4_AGTCGTTAGAAC
Notum4_TGTCGGAGCAAC
Notum4_CGACATTCAATT
Notum4_CATAACCATAAG
Notum4_CTATCTACAGCC
Notum4_TCGCTTGAATGT
Notum4_CCGGGAATTATT
Notum4_TCGATATCGTGA
Notum4_AGCAATATGTCN
Notum4_ACGATGACCTCT
Notum4_TGTCGGAGCGAC
Notum4_TTCTCGCTCCAT
Notum4_AATTCAATCCCA
Notum4_TATCAGAGCTCA
Notum4_AATGGGGTATGG
Notum4_AAGTACCTTAGT
Notum4_CGTCTTTGGGGC
Notum4_GAAACTGTTACT
Notum4_GCACCGTGCACG
Notum4_TAGCATATTACT
Notum4_CCCTTGTCCTAT
Notum4_AGATATCCGTTG
Notum4_ATTAGTCCCCAG
Notum4_AGCGTCGTGTAT
Notum4_GGTTAATATGGC
Notum4_GTCCCTATATAG
Notum4_TGTAGCTGAGGT
Notum4_ACGTGGCCCTAT
Notum4_ACGAGGAAAACT
Notum4_GGCGACTAGCTT
Notum4_CAACCAACTCCT
Notum4_TCATGTACTATA
Notum4_CCTATAGAATAA
Notum4_ATAGTTTAGTCT
Notum4_TCCGCAATCCAA
Notum4_ACGAACCCTCAA
Notum4_AACGATTTACAG
Notum4_ATTGAAATCCCC
Notum4_AATCAAAACGAG
Notum4_CTTCTTATCTTT
Notum4_CCATAAGGCTCC
Notum4_TCCGGCCTGCAC
Notum4_TGGCGCCCGTCA
Notum4_CGAAGAAGCCCG
Notum4_CGTCTTTGGAGC
Notum4_CCTAACCAGAAC
Notum4_AATAATCCCTGC
Notum4_TCGGCGGCCTGT
Notum4_ATACAATAGGCG
Notum4_CTTCTCCTTCTG
Notum4_ATCAGCCCATTN
Notum4_AGCACATCTCGA
Notum4_GAACAGGCGACC
Notum4_ATAGCCTCGGTC
Notum4_GTTTGAGTCGTG
Notum4_GCACTCCTTGCT
Notum4_CGATGCACCTGA
Notum4_CCATGACTCCCT
Notum4_AGTGACCCGACG
Notum4_TTAACACGCTAA
Notum4_ACCTCGAGTAGA
Notum4_GTATAGTCCTCT
Notum4_CTCTGTAGCCGC
Notum4_CAGATCTATAAG
Notum4_GCCATTAGGGCG
Notum4_TCACTGTCGTTT
Notum4_CGGTTGACCCAC
Notum4_TCATAAACGCCG
Notum4_GAATTTTGCCTA
Notum4_TGTCCGCCCCTA
Notum4_GGGTAAGTATCG
Notum4_TCGTTGGGGTGA
Notum4_TCTTTGCACTTT
Notum4_CAGTAAGCCACG
Notum4_ACGTAGCTATCT
Notum4_TACTCGACCAAG
Notum4_CATCTCGAACTC
Notum4_CCCTCCCGAGCT
Notum4_GCTCGACTCGCN
Notum4_ACAGTATCACAC
Notum4_GTGGTCCGTAAT
Notum4_GATCCATGGTGC
Notum4_CCGGATGCCTCC
Notum4_AAACGCATGTGG
Notum4_CTGAACTTATAT
Notum4_AACACTATTTCT
Notum4_CAGCCATTCGCC
Notum4_TCTACTTAGGCN
Notum4_GTTTTAGTAGGC
Notum4_TTAGGGTACGTT
Notum4_CAGGACGGTTAC
Notum4_AATCCGCCTTTT
Notum4_GCATTGGCTGGC
Notum4_CCCCTTCCGAAT
Notum4_CAGGTGGCTATG
Notum4_AAGATCGTACTT
Notum4_CTGGTATTCCTA
Notum4_TGGCCCTTATCG
Notum4_CCGCTCGACGCC
Notum4_GAGATAAGCCTT
Notum4_GCCATACGACTG
Notum4_TACCCAGCAGGA
Notum4_GGTAGGCGCAAT
Notum4_AGGCTGGCAGAA
Notum4_TGGCTAGTTTTC
Notum4_GCAAGGTAGGTG
Notum4_GTATTTACCTCC
Notum4_TCCTAGACCCCC
Notum4_GCCCCTGCTAGA
Notum4_GTATGCGCAATA
Notum4_TGAACCTATAAA
Notum4_CATGGCGATGAN
Notum4_ACTGAGGGACTG
Notum4_GCCTATGGTTCG
Notum4_TTAGTGCTATTA
Notum4_ACATAGATCACG
Notum4_CTGCTCTTCTAT
Notum4_TACTATTGCCCC
Notum4_CAACATGAGAAN
Notum4_CGTCGTGGCTCT
Notum4_TACTTGGGGACG
Notum4_GAACCCGTGAAT
Notum4_ACACTGATGCCA
Notum4_GATCCGTCCTTA
Notum4_ATGGTTGCGGAA
Notum4_GCTCTACCGACT
Notum4_TCCCGTTTCGTA
Notum4_CCGGTACACTTA
Notum4_TCTACTTAGACN
Notum4_ATTCTTGGGTGG
Notum4_GGTAGATACAGG
Notum4_CAACATGAGGAN
Notum4_CACCAGCCAGGG
Notum4_CATATCGTATTT
Notum4_CAGTGTCTGTCA
Notum4_GGGTACGCTGCA
Notum4_GTAGTAAGAATG
Notum4_TAGTAACGACTC
Notum4_TAGGTTTTTGGC
Notum4_ACAATCGTCAGA
Notum4_GCTGAAACAAAG
Notum4_CTTCGGTTAATG
Notum4_GTGTTGTTAGGC
Notum4_TGGCCCGATCGC
Notum4_GGTACGTGAATT
Notum4_TCAGCATAGAAC
Notum4_CCCTCCCGAACT
Notum4_AAGGGACTTGGN
Notum4_CTTGGTACTATC
Notum4_TCCTGGATGTCG
Notum4_GTTGCAAAACAC
Notum4_GCATTTAGACAN
Notum4_AGGAGACAATCT
Notum4_GGATTCACAGAC
Notum4_CAGCGATAGAAT
Notum4_CGACTATCAGTT
Notum4_AAGAGACCTAAT
Notum4_CTGGGTACATGG
Notum4_ACGCAGCAGGAT
Notum4_GCTGCTAGTTGT
Notum4_AAGAGACGAGTT
Notum4_GAACTACTTAGC
Notum4_TTGAGGACCCAG
Notum4_GCTAAAAGCCAG
Notum4_GAAAGTTCCCAC
Notum4_TCAAGGATCAGC
Notum4_CCCGCCTGATTT
Notum4_GATAATTTCAGT
Notum4_CAGCATTAACAC
Notum4_CGGAAGAGAATC
Notum4_GCCGTGCGCTAG
Notum4_ACCTCATCTGTG
Notum4_CTGTCATTAACG
Notum4_AATGTAATAATA
Notum4_CATCGACCAGTA
Notum4_TTAATCCTGTGC
Notum4_GAACACTACGTT
Notum4_TTATCACCACGC
Notum4_TTTCAAATCATC
Notum4_CTAGATCAATTT
Notum4_CCGCCTAATCTG
Notum4_AATACCGAAAGA
Notum4_CGAGAAAGACTG
Notum4_TATGCACTTAAC
Notum4_AGATCCTTTAAT
Notum4_AAATAACATCGT
Notum4_TGAACGCGGTGT
Notum4_CGTTGTACCTAG
Notum4_TCAGGTGGGAAT
Notum4_CGTAACGCTGGG
Notum4_CATACGCCTTTT
Notum4_AGTAAATGCCCT
Notum4_TACTTACTAGCC
Notum4_AGACAGGGTATC
Notum4_TTGATCCAATGG
Notum4_TCTTCCTGTATA
Notum4_GCCGTCATTCAG
Notum4_ACTTAATTTCGA
Notum4_CATAGTCCTAAC
Notum4_GACGCAAGGTCA
Notum4_GTGAAGAGGATA
Notum4_GATCTTCAATAC
Notum4_CCACTACGGCTG
Notum4_AGTGTCTATATT
Notum4_TATCTCCGGGAA
Notum4_CTCGAGAACTTC
Notum4_ATTAACCTGAGT
Notum4_AATCGCGAACTG
Notum4_CTTAGTCGGTTG
Notum4_TCCTTATTGCTA
Notum4_CTATCTACAACC
Notum4_TTAGCTAGACTT
Notum4_TGTAGCTGAAGT
Notum4_TCATTTGAGCGT
Notum4_GAATAGCCCAGT
Notum4_TCAGTTCATAAG
Notum4_CTGCAGCGTGCC
Notum4_TGGACACCCGGC
Notum4_TAGATTGCAAGT
Notum4_CTTTACGTAACA
Notum4_CGTGGGCCTTCC
Notum4_TCAGGTGGGGAT
Notum4_TCATCAGGCTAA
Notum4_CATCACTAACTC
Notum4_CGGCCCTCGCTT
Notum4_TGCTCCGGCTCG
Notum4_TGCTCCGGCTCA
Notum3_GTTTCTGGGATN
Notum3_AAGTGACAGCTN
Notum3_TGTGTTGTTCTT
Notum3_GTGCTCTTCGCN
Notum3_CCTAGGCGGCCC
Notum3_GCAACAATGCTA
Notum3_CGGGGGGGGGGG
Notum4_GTCTTAACAACC
Notum4_GCATGCGTATGT
Notum4_CCGGCGGGGACT
Notum4_TATCTCCCTCCG
Notum1_CTAGAAACCTCA
Notum3_CTACACTAAGTN
Notum3_CTTCCTGGCTCG
Notum3_GTCCCTGCTGAC
Notum3_TAATCTCCGATT
Notum3_GCGAATCGTCCG
Notum3_TGCCTCACTGCG
Notum3_CATTAGTTTCCC
Notum3_GATGAATTGTTA
Notum3_GTTATGGCGATA
Notum3_GTTATGGTTGCC
Notum3_ACAAGTTACTTC
Notum3_CGAAACGTGTGT
Notum3_CACTTGACTATC
Notum3_CTCAATCGTAAC
Notum3_GTTCACACCCCG
Notum3_CAACACCGGCCA
Notum3_ACGAGTAATACC
Notum4_CTATGGACAGCC
Notum4_CCCCAAGTATGC
Notum4_ACTTGTGGCTTG
Notum4_AGGCACTACACA
Notum4_GGCTTAGGCATC
Notum4_GCCTTATTTACG
Notum4_GCAAACATTACG
Notum4_GCGCTTACCTCN
Notum4_GACTGAAGCGCG
Notum4_CGGAAGTCGCCG
Notum4_ACGGCTACGTAC
Notum3_GGTTGGGAGTCN
Notum1_TGCTAAGCACTA
Notum3_AAAGCCCCATTA
Notum3_TCTGCAGTGGGC
Notum3_TGTCTAAGTCTT
Notum4_TGCGACAACCGG
Notum4_GCGACGGCAATT
Notum4_GTAAGAGAATAC
Notum4_TTCGATTGCTTC
Notum4_AGCTGTCCTTCG
Notum4_TCAGGAATGAGA
Notum4_TTACGACGCACC
Notum4_GTCTAATGCAAT
Notum4_ACTCCAATACGA
Notum4_TAACTATTTTGT
Notum4_GGACAATCAACC
Notum4_TTACCTAGGATC
Notum4_CGCGTCCAGACA
Notum4_AACCAATATGGG
Notum4_CATCTAGTCCTC
Notum4_GAGGAGCCGCAC
Notum3_TCCCCCCGTACA
Notum3_GGGTCGCACTCT
Notum4_CCGCAAATCATA
Notum4_CTACCCGAGTGN
Notum4_ATTGGGACTTAG
Notum4_CGGAACGATTTT
Notum4_CTTAACCCTTGG
Notum3_CCGGTGCAAGCT
Notum3_CATCTTGCCAAC
Notum3_ATAGCTGTATCT
Notum3_CTGTTTTTCGTC
Notum4_AAAGTAGACAGT
Notum4_GTTTGTTGGAAT
Notum4_CGCTGGCGCTAC
Notum4_GACCAACACGCN
Notum4_TCAGACGGCCAG
Notum3_ATCAACATGTAC
Notum1_AAGCCTCCTGAT
Notum1_GGGCTTATCAGG
Notum1_GAAACGGTAAAT
Notum1_GCGTGCGAGCGA
Notum2_GTCAATGTATGN
Notum2_CGATCCACACTG
Notum2_CTACTGTTACGN
Notum2_CATCCGTTTAAC
Notum2_GTGTCCTAATCT
Notum2_GGGGTACCCTTC
Notum2_TCCGAGCTGTGG
Notum2_TGGGTGCCCGCG
Notum3_CCAAAACAAGCC
Notum3_AGACGATACCGC
Notum3_TCTTTAGCGAGN
Notum3_CAATGAAAGCTC
Notum3_ACCCGCCCTCCT
Notum3_CTTCCAGCGTAC
Notum3_ACGGCGGCATGT
Notum3_AATTTCTAATAA
Notum3_AAATTTACCTTT
Notum3_CTGGCACTAAGG
Notum3_CTTTGGAGAACA
Notum3_CTTACGTCCTTG
Notum3_AAGGGATACTGT
Notum3_TATTAACCAGAT
Notum3_GGACCAGCCGAT
Notum3_TGCCTCACTACG
Notum3_GTGGACCTGTCG
Notum3_AGTAACTCTTCC
Notum4_AACCTCACGATN
Notum4_ATATTATTCAGC
Notum4_GGCTCGCTGTGC
Notum4_ACTTACCAGCCN
Notum4_ATTTGAACGTGC
Notum4_ATTCCTTCTTCT
Notum4_GGTGGACACCAA
Notum4_AACTACACAACG
Notum4_CCGCACGGCCGG
Notum4_GCAGTCTTTGAG
Notum4_CACAGAAGAGTA
Notum4_GCTGAAGAAACA
Notum4_CAGAAAAATATT
Notum4_CCAAAGTGGCAA
Notum4_GTGATTAAGCCT
Notum4_TGTCTACGGGCT
Notum4_CGAGTGTTGTCG
Notum4_ATGACAGTACAC
Notum4_AACTACGCAGTA
Notum4_CACAGAAGAATA
Notum4_GGGCCCAGAAGC
Notum4_TTACATAGAATA
Notum4_TTATTAGCCACC
Notum4_TAGGTGACAGTG
Notum4_CCAAGGTGACAT
Notum4_TAGGTCAATGGA
Notum4_TCGGTCCTGTAT
Notum2_ATTTGTTGGGTT
Notum3_CGATAGGAGATT
Notum3_ACGCCCGGCTTT
Notum3_AGAAGCTGCAGC
Notum4_AACTTGCCTAAT
Notum1_TGAGAATTGGCG
Notum3_CCCCTGGGACCG
Notum3_CGTATAGAGCGT
Notum4_AGCCCACAGTAG
Notum1_CCTTTCTAGACN
Notum1_GTTGTCAGCTTC
Notum2_CGCGCTCGAAAG
Notum3_TTAGTATAGATT
Notum3_CGAAACTCTGAA
Notum3_CTGTCAATTAGT
Notum3_TTGGAAGCTTGC
Notum3_CCCTACGCAGGC
Notum3_AGCCAAGGACAT
Notum3_GAGTAAGTCGAT
Notum3_CCCTACGCAAGC
Notum3_TAGTAGGGACCC
Notum3_CCATACTCTTCC
Notum3_GGGTTAGCCCTA
Notum3_CAGGCAATGACG
Notum3_TTGAAAAGCCGC
Notum3_TTCTAGGGCTCG
Notum3_GTACGGTAGGAC
Notum3_CCCCTGCAGGAA
Notum3_CAGCTGGCCCCG
Notum3_GCTCTTGCGGTC
Notum3_TACACGCAGGTA
Notum3_TATTTACATATT
Notum3_CTGTGTCGGCGG
Notum3_AATATTACATAG
Notum3_GAATGCACCAAT
Notum3_AAGAATAACGAG
Notum3_TGATTAGACGTT
Notum4_GTACTGAAGCCT
Notum4_TTCAGGGAGGGG
Notum4_CAATTATACTAG
Notum4_GTTAATCCCCAC
Notum4_ACCTGGCGTCAA
Notum4_GCCGTTGTCCAA
Notum4_AAGTAGTCTTCT
Notum4_ACGTATCCATCA
Notum4_GTTATCGGTCGG
Notum4_CCGACCCGGCCT
Notum4_ACATTACTGTCT
Notum4_CAGCTTCGATCG
Notum4_GCGAAATCCCGC
Notum4_TACTCGGTACAC
Notum4_TACATCTGACAA
Notum4_GGAACGGTCACN
Notum4_GTATACAGTATT
Notum4_AGAAAGAAGATC
Notum4_ATGTGAAACCCC
Notum1_TATCACGTCCTT
Notum3_TAGTGCCACCGG
Notum3_CGACCGTCCTCC
Notum3_TGTCTGGCACAT
Notum3_TCTCACTGATAC
Notum4_GTGCGGAGGGTT
Notum4_ACTTAATACTTT
Notum4_GATAAGGGCCAA
Notum4_TTTCCAAGTACG
Notum3_TTGTTACTGGGT
Notum3_CCCGGGCAGCCC
Notum3_AGATTCGGGCAC
Notum1_AGTTGTGTCACT
Notum1_CCTACTTGGGTT
Notum1_CTAAAGACGTGT
Notum1_GCGCTTTGTCAC
Notum1_TGTCCCACCCAA
Notum1_TTTTCGTGGAGT
Notum1_CGGAAAGAGTTN
Notum1_ATGAGGTCGCCC
Notum1_TTTCACAGGCGT
Notum1_GGTCGTGGCAGC
Notum1_GCGCGTTCATCT
Notum1_AGCAGAGACACC
Notum1_ACACGTTGCCCA
Notum1_ATATATCACCTG
Notum1_GGACATAAGCTG
Notum1_TGTTAGCTTGGT
Notum1_GTGGAGAGCGTT
Notum1_ATTGTGAAGTTN
Notum2_GTGTGCTCGCTG
Notum2_GCCACGGCCGGA
Notum2_GTGGAGACTGCT
Notum2_CCAGCCGCCTGC
Notum2_CAGTCCCCCTTA
Notum2_ACCCCCCCCAAC
Notum2_GCGGTTTTTTTC
Notum2_GTAACGCAGTCA
Notum2_TCGTGCGGCCCC
Notum2_GAAGGTGTAGTN
Notum2_CTTGGTCTTGGN
Notum2_TCCCACCTCTTC
Notum2_CGCGTGGGGTCN
Notum2_TTCCGTTAGCCG
Notum2_TGCCCGTGGACG
Notum2_TGGTCGGGTGCG
Notum2_ACCTGACCCTTG
Notum2_CGAAGGGAGGCN
Notum2_AGCTTTGGCGAC
Notum2_CAGAAATTATGA
Notum2_CAACGGAATTCT
Notum3_CGCCAAGCACAG
Notum3_GCTTATTTGCTG
Notum3_ACCCCCGCGCAT
Notum3_ACATGACCATCA
Notum3_CATGCTGTTTTG
Notum3_CGGCATTCCTTG
Notum3_GCGCAATGTCTA
Notum3_TTAACAACGTCN
Notum3_TCACGAGTGCGT
Notum3_GTACATGTTGAA
Notum3_TGTCCTCAACTT
Notum3_TTTACTCTGTTT
Notum3_GAGGCGCGGACG
Notum3_AGCTACTCTTTT
Notum3_AGTTCTACTCAT
Notum3_TTGACACCATTC
Notum3_TACCGCATACGG
Notum3_GTTATAGACACA
Notum3_TCCTCAACGAAG
Notum3_TGACACCCCATT
Notum3_TTAGCCCCATAT
Notum3_TGCTTAGTCTAT
Notum3_GCTAGTTATTGC
Notum3_GTTTGACCCGTG
Notum3_CTTTAGCTCCTG
Notum3_GAAGACACAAAG
Notum3_ACGTGCCTTCTT
Notum3_AACTTCCACCGT
Notum3_TATTTTTTAATT
Notum3_ATTCCTCTCACA
Notum3_GACAGTCTGTGT
Notum3_GAGTGAGCCCGC
Notum3_TACTTGAGATTA
Notum3_GCATTGACCTCT
Notum3_ACGCTGGCCAGG
Notum3_ACGTACGGCACC
Notum3_CAACCGCTTTCG
Notum3_GACATCCCGCAT
Notum3_GTCCCGACGAAG
Notum3_CCGCCCAGCGAG
Notum3_CGGGTGAACCAC
Notum3_ACCCGTCTCTAT
Notum3_TACCAATCCGCT
Notum3_AGTGGCTTCTAT
Notum3_TGCCGATAGCAC
Notum3_TACTTTTCCATG
Notum3_TTTCCGATGTGT
Notum3_TTAAGCTGAAAA
Notum3_ATACGAGTACAG
Notum3_TACTGTCAGCTG
Notum3_CAGCCACTTGCG
Notum3_GAATAGATGTAN
Notum3_GATCATCGGGCC
Notum3_TGATGGACACGG
Notum3_AGACTGCGCAGT
Notum3_CTGACCCAATAT
Notum3_CAGTGAATTCTG
Notum3_CACGTGTACCGC
Notum3_CCCTTGAACAGT
Notum3_AAGTATTCCCGT
Notum3_TGTCTTGCTGTC
Notum3_CCTACGCTGATG
Notum3_GTACAGAAATTT
Notum3_TCATTATTCTCA
Notum3_AACATTGGGCGC
Notum3_CCATGCGGACTT
Notum3_CCAATATTCCCC
Notum3_GAGTCACCCTCT
Notum3_CCCCAACAATGA
Notum3_ATGGTTCGGTAA
Notum3_ATAATGTATCGC
Notum3_GACACAGCCCGC
Notum3_CCGGTAGAGAAA
Notum3_TCAGTCCCATCT
Notum3_TTTAGTCCACAC
Notum3_GGAAATGGCCTG
Notum3_AGATTTACCGAG
Notum3_TCAACATTATCT
Notum3_CCCTCTTATCAG
Notum3_CATCTCAGATCG
Notum3_ACCAAGACACCC
Notum3_ACACTATGGTTA
Notum3_CGAGAGCCGCTC
Notum3_TAATAACTCATT
Notum3_CGTTCGCCGAGT
Notum3_TAGGCGCGTATC
Notum3_ACGAAGTCACCC
Notum3_GCGAATACTGGA
Notum3_AAGCCAAGCCGC
Notum3_ACTAAACATACA
Notum3_TTCAGAATAAGA
Notum3_AAACTTTGGACG
Notum3_TGGATTCCAGAT
Notum3_ACGAGCATGATT
Notum3_TCCCCCTAATAC
Notum3_GCGGTCACGTAA
Notum3_AACATCCAGACG
Notum3_TATATTGGCTCT
Notum3_GTCGAATCACCG
Notum3_TGGGTTCTATAA
Notum3_AAGTATCTATTC
Notum3_CGCTCGATATCC
Notum3_ATCAGAACCATC
Notum3_TGGCGTCTTAGN
Notum3_GACTATTACTCT
Notum3_CGATTGCATTCG
Notum3_TTGCAATGGCCN
Notum3_GAGCCGAAACGG
Notum3_AGCAGACTCCCT
Notum3_TTAGAGGGAACC
Notum3_GTGCCTCTGAGT
Notum3_TATACACGGTCC
Notum3_CGTCGGATGTTA
Notum3_GGTTAATACCTG
Notum3_GGGAAGTTAAGC
Notum3_GCACGAGAGTGC
Notum3_TGGAGACGTTAG
Notum3_ACCAGTGGATGG
Notum3_CATATTCCTTGG
Notum3_TTAGATTTTTAA
Notum3_CCATGGGGATTC
Notum3_CACACTTACGTT
Notum3_AAGTGTAGCTGT
Notum3_ATGTATTTCCTG
Notum3_TTCCTGAGCATT
Notum3_GACTAGAGCCTT
Notum3_ATTATCGAGTTA
Notum3_AGGCCTTCGTGC
Notum3_ACGATTACCCAT
Notum3_TGTTCTTGGAAT
Notum3_GGATGTTGTATN
Notum3_AGGACTTGCCTG
Notum3_CTCCGAACCCGC
Notum3_GGATTAACCGCC
Notum3_TACTCAACCTCG
Notum3_GGGCCGGCAGAT
Notum3_GTTCCAGCATTG
Notum3_CTTATAGAGCAT
Notum3_CACACGTCGTAT
Notum3_TGAAGTCATAGT
Notum3_TACCCTGTATAT
Notum3_GTTCCAATACGT
Notum3_GGTGCGGCATAA
Notum3_GCAGCAGAGTCT
Notum3_ACGTGTCTACTG
Notum3_GAAGCTCCCAGT
Notum3_CTGGTACTTCCC
Notum3_GGGGATTAGCGG
Notum3_ACGGTCATCGGA
Notum3_GACTGAGTGTAT
Notum3_GCTACCCCAATC
Notum3_GCAGTATCACCA
Notum3_GTTGCGGTTGGC
Notum3_TCAATCTAAAAG
Notum3_CAGTATCAGCCT
Notum3_CACACTTACATT
Notum3_TCCTTACGTGAC
Notum3_CACTCAGTGCGG
Notum3_GTCCTGTACTTT
Notum3_AGCCAAATCGAT
Notum3_TGTGTCTCCCCT
Notum3_GGGGTCTAGCAT
Notum3_CGGTCGAAAACT
Notum3_TGCTTGCTGTGG
Notum3_TTGACGGATATA
Notum3_GTCTTTTGGCAT
Notum3_AAAATGAAGATN
Notum3_ACTTTAGTGCGT
Notum3_TATGTAAGAAGA
Notum3_CTAGAAGAATAA
Notum3_TGGGTCTCCTAA
Notum3_GATGGGCGGATT
Notum3_TTTTTGACATGA
Notum3_CTAAGTACTCAG
Notum3_GTGTCTGCTTCC
Notum3_TTCTGCATACCC
Notum4_CGAAGCTAAAGT
Notum4_CTAAAGTTACTN
Notum4_GATATTAGGCAT
Notum4_GATTCGGGACCN
Notum4_AAGTAGCTCCTA
Notum4_CCTCTAAAAAAC
Notum4_GATCAGAGGCGC
Notum4_GTTCAAGATAAT
Notum4_AGTACGCGAACC
Notum4_TTCCCGTGCGGT
Notum4_GCGATGTTACTG
Notum4_ATCCGCCGATAC
Notum4_AAGCACGCCCAC
Notum4_AAGCCCTCTCGC
Notum4_GTGTCTTACCTT
Notum4_GATGCAACCTGA
Notum4_CGTAAAGCATTA
Notum4_CATGTTCACTAA
Notum4_TAGTGGTGATGN
Notum4_GGTTTGAGCTCG
Notum4_ACTGATCCCAGT
Notum4_GCCGCGCCCGTT
Notum4_CGAGATGTGCCT
Notum4_AAATGATGTCCA
Notum4_GAATGTCCTATC
Notum4_GCCCGCCACGAA
Notum4_GAACCTAAGCAN
Notum4_AATGACCGGCTT
Notum4_CTTACAGCAAGG
Notum4_AGACAAGGTCTC
Notum4_GTTCTGTCATGC
Notum4_TTGCGGACCCGC
Notum4_AGAGACCTGTTG
Notum4_CCCCAAATACGN
Notum4_GGATCGTTGCCC
Notum4_AGTCCATCTTAA
Notum4_GTGGTAATCCTT
Notum4_TTCCTTCCAGTC
Notum4_GAAAGCAAGCTA
Notum4_ACAGCCGGCAGA
Notum4_TATAGAAGTCGG
Notum4_CCTGATTTAAGA
Notum4_TCCAACTCCAGC
Notum4_TTCTCCTACTAG
Notum4_CTGCGCTACATN
Notum4_ACGAGGCAGAGG
Notum4_CAGTCTGACAAT
Notum4_CTTCGCAGGAAA
Notum4_ATGACGGTGAAC
Notum4_CTGTTTATCGTA
Notum4_CTTTGTCGAAAC
Notum4_CCCCGGCGAAGA
Notum4_GGTGCCCCTCTC
Notum4_CGCGTACCGACA
Notum4_CTATTCGTGTCT
Notum4_ATCATTAACTCT
Notum4_ACGCCCTCTTCA
Notum4_ATTGTACGCCTA
Notum4_GAGTTGTCCCTT
Notum4_AAATGTCTGTGC
Notum4_CCTCTAGTGTAA
Notum4_TATTTCAACGTA
Notum4_TATTTGCGATAT
Notum4_TACGCGATCCCA
Notum4_AATCTGACCATC
Notum4_AGGTTTCGTCAN
Notum4_TCCGGCGTCCCC
Notum4_AGAACTCGATCT
Notum4_GCCTGGAGTTTG
Notum4_ATAATAAAACCC
Notum4_CATGAAGTTCGA
Notum4_GCATTCACATGC
Notum4_CAAGCAATGTCG
Notum4_ATAGTTTGCCAG
Notum4_GCAGAGGAGGCT
Notum4_CAATTCTGGCGA
Notum4_GGCCCTTCCCTT
Notum4_TGCTGAATTTCC
Notum4_CTTCACAAGCGA
Notum4_GATGGACGACTA
Notum4_GGCAAAACACTA
Notum4_AGGCCCGGAGCA
Notum4_TTTCCAAACTAN
Notum4_TAGTCATCCTAT
Notum4_TTCCCGTGCAGT
Notum4_AACGCTTCAACC
Notum4_TTGCTGAAGGGC
Notum4_CAGCAGCGACAT
Notum4_CAACTTTCACTT
Notum4_CAGATTCAGAGT
Notum4_GACTATAATCTC
Notum4_GCCGCGCCCATT
Notum4_GAGAGAGGTTGT
Notum4_GTCAGCTCGTGG
Notum4_GCCACTTCACAA
Notum4_TGACCCTGAACT
Notum4_TCATCACGTCGG
Notum4_TTCATAGTTTGC
Notum4_ATACCTACCAGT
Notum4_TGACGGCAGGCC
Notum4_CGAATGGACTAG
Notum4_CTATCAGACCGC
Notum4_CGACGGCCATTT
Notum4_GCATTTAACGCA
Notum4_CACACATCGCAC
Notum4_GCCATATGGTCA
Notum4_CCTATCGCTTCT
Notum4_TCATGGTTCTGC
Notum4_CTGGTGTTATTT
Notum4_ACTACGATTTTC
Notum4_GTCGGACTTCTA
Notum4_CGCGTAATACCT
Notum4_AACAGTGTGACA
Notum4_TGCACTTAAATA
Notum4_AAGCACAGCGTT
Notum4_ATCTTTATCCTG
Notum4_ATTGCAGTATAC
Notum4_TACTCTCTCCTG
Notum4_TCAACAACTTAT
Notum4_TCATCCCCAATG
Notum4_TTGGCTCGAGTA
Notum4_CCTCTTTCCGGG
Notum4_CGCGGATACCGC
Notum4_GCATCTTTCCGN
Notum4_CCGTCAGGCCAA
Notum4_CTGACAACGGAA
Notum4_GACAAATAGTAG
Notum4_GAGCTAAAACCG
Notum4_AGCGCTCACCTA
Notum4_CATCCACTGGCG
Notum4_CGTTGTCTTTGA
Notum4_GTAGGTCGAATA
Notum4_GAGAGACGACTA
Notum4_TTATCGTAGAGA
Notum4_GGATCGCGGAAG
Notum4_GTCATTAGGCTT
Notum4_TGGAGTTGGAAN
Notum4_ACCTTGCAATAG
Notum4_CTGTAGTCAGTG
Notum4_CCATTGTTCGCC
Notum4_GACGACTTCAAA
Notum4_CATCTACCGGCA
Notum4_GATACCTGAAGC
Notum4_TTATCGGGCCTC
Notum4_CTGATTCTGATG
Notum4_CCCCATGCGGTA
Notum4_TGCACTATATCC
Notum4_GGGCTGCCCATT
Notum4_AACGTCTGCTGG
Notum4_CGAAACAGTACA
Notum4_GAACTGGTCAAC
Notum4_AAGCTTAGATAA
Notum4_ATCGGACTATTG
Notum4_CAGCCCGCGCCT
Notum4_TGGATCGCGCGN
Notum4_AACTTACGAAGA
Notum4_GATTGTAGTTAC
Notum4_TATTGAGAGCTG
Notum4_AACGATCCAGTA
Notum4_GTAAATACCCGG
Notum4_GTAGCACTGTTC
Notum4_GTAGGTCGAGTA
Notum4_CCCGCAATGTAC
Notum4_TCATTTCGATTA
Notum4_GGGGATTGTGCT
Notum4_TCCGTTCTGTCG
Notum4_CTATGTGCATAA
Notum4_GTACCCGCCCTT
Notum4_GACTCCGCCAAG
Notum4_GCTAGCTGTTGG
Notum4_TCTCTCGACAAC
Notum4_CAGAATCCGTGG
Notum4_CGTGCAACACGA
Notum4_ATTGAGCAATTT
Notum4_GGCAAGGCACTG
Notum4_CAGCGCTATAAT
Notum4_AGTTCGCAACGC
Notum4_CTGTCATACTTC
Notum4_CAATTAGTAATG
Notum4_ACCCCAAGTGAG
Notum4_TAGCATGCATCN
Notum4_CCCAACGAGATT
Notum4_CGACCCTCTAGG
Notum4_CGTCTTGTTCCG
Notum4_TATTCTCCCTAA
Notum4_ATGACGCCAATN
Notum4_CTAATAGATGGT
Notum4_CATAATCAGGAT
Notum4_ATTGAGTCTTTG
Notum4_TTCCGTCCATGT
Notum4_AAGGTTTGGATT
Notum4_CCCTTGGGGAAG
Notum4_ACGCAAACGTAT
Notum4_CCTTCCGCCGGC
Notum4_TTCTCACTATGA
Notum4_GCAGAGGAGACT
Notum4_AGCGCTGTCGGC
Notum4_GAGCTATAGTAA
Notum4_CGCGTCACAAAC
Notum4_GAGTTGGAGCGG
Notum4_CCCCTCCTAGGA
Notum4_GCGAGCGATGGA
Notum4_TTGCATCACAGA
Notum4_CGTTGAGATATT
Notum4_CTATTTCCGGAC
Notum4_GCAGGCAGTTTA
Notum4_GGAACGGGCAAA
Notum4_TGGAGCACTTTT
Notum4_CCGGGGCCTTTG
Notum4_AGACCGAGAGTT
Notum4_AAGATTCCAACG
Notum4_GAGATGGTGACA
Notum4_CAGTCGACCCGC
Notum4_TTAGGTTTGAGA
Notum4_TTGAGTCTCCAG
Notum4_CTACAGGCTCAT
Notum4_GACTCTCAACAG
Notum4_CTTCCTCGACTC
Notum4_TAGACTTGGGGG
Notum4_CGCGGACGTACC
Notum4_TGTGGGCTTCTG
Notum4_CGCCCAAAACTC
Notum4_GTTCACGCTCTG
Notum4_GCAGTGATTAGG
Notum4_TACCCGTGTGGC
Notum4_GGGATACTGTGT
Notum4_TCGCTAGTTAGT
Notum4_GAGGTAAAGTAT
Notum4_CCAGCCTAGATG
Notum4_TGTCAGCCGCTC
Notum4_CTGGACGTAGCC
Notum4_ACCCCCTGGTGA
Notum4_AGTCGTTTATGA
Notum4_ATGGTTCTCGAA
Notum4_ACGCTTTCGCCA
Notum4_AAGTGCGTTCTG
Notum4_TGGGAGCTTCAA
Notum4_ACAGCGTGGCTT
Notum4_GATCATCCGGAC
Notum4_CATTAGTGTATG
Notum4_GTAAGCCATATA
Notum4_CAAACTGCCCTA
Notum4_TGCAGGGCGCAC
Notum4_CTGGTAGCGACG
Notum4_CGAACATCCAAC
Notum4_GGATGAGCTAGC
Notum4_ACCACGATAAAC
Notum4_TAGTGGTGATGC
Notum4_GAGTGCTAGTCC
Notum4_GGGATTATTACT
Notum4_GAAGGTAATTTA
Notum4_TATGTAGGGCAT
Notum4_ATAGGTGTATCT
Notum4_ATAAATCTAACT
Notum4_ACCTGACCCTCC
Notum4_AGGTGGTATTGT
Notum4_TTCCTTCCAATC
Notum4_TGATTCCTGTGT
Notum4_CCGGCGAATTAA
Notum4_TGCGTACACATG
Notum4_TTCAGTGCGCAT
Notum4_ACAGATGCACCG
Notum4_TCAAGAATCAGT
Notum4_CAGGCGGCCGCT
Notum4_GCACTAGTCCTA
Notum4_ACAAAATGAAAC
Notum4_CAAGAGTCGGAG
Notum4_GTCATAGCAGGC
Notum4_CTCCGGAGCCGC
Notum4_CTAAGAAGATTT
Notum4_AGACGTGGTTCT
Notum4_GCGGAGCAGCTC
Notum4_GGAAAGTACTAA
Notum4_GGGTGAGCCTCG
Notum4_TGGGTGACACTG
Notum4_GGTATGTTGGAT
Notum4_TCTCTCACCTCT
Notum4_CATTAGTGTGTG
Notum4_TTTATCGAGTGG
Notum4_AAATCTCCATCT
Notum3_AGGCCCCAGAAG
Notum3_CTGCAATTGTCG
Notum4_ACTCTACTTTCG
Notum1_GTCTCCAAGTCA
Notum1_ACCCATGGTTTA
Notum1_TTGGGTCAAGCC
Notum1_TTGGACACACAA
Notum2_CCAGCGGGATGN
Notum3_GCCTATGCCACC
Notum3_CAATGATCCCCG
Notum3_CATTTCATAGCT
Notum3_CGCACCCTCGCN
Notum3_ACAACTTCAGAG
Notum3_ATATGCGCCAAA
Notum3_GTCTGATCTCCG
Notum3_TCCGCGTCCCGA
Notum3_GCTCTGGATGAC
Notum3_TCTTCCCCACGA
Notum3_GGCTTGTTCGGN
Notum3_GTCGCTCACTCC
Notum3_AAAGGGCTGAAT
Notum3_CGTAACATCACT
Notum3_CACCCCTCCCGT
Notum3_TCGAATGAGTCT
Notum3_TTGTTGGATTTC
Notum3_ACCGCACACCGC
Notum3_CGGTGTTCCACG
Notum3_ACGGCACACCTC
Notum3_TAGACGTTAGGC
Notum3_AGGCTACACTAC
Notum3_TGCGCTTGCCTC
Notum3_TCACGCCACATT
Notum3_AAACGGACGAGA
Notum4_CCGATAGCTCGA
Notum4_GCAATTTATTAA
Notum4_CTGATTATCTAG
Notum4_GTCATCTATGGN
Notum4_GAAGGTGAACGT
Notum4_CTCTGTATCCGT
Notum4_ATGCCCCCGAAC
Notum4_GCTTTTGTGACC
Notum4_GTCGCCCGGACT
Notum4_ACTACAATAAAT
Notum4_TAGGTAGGCTGA
Notum4_AAGATGACATGT
Notum4_TTAACAACTCCN
Notum4_CCGGCTCCCTGA
Notum4_CGGTAATTCTCA
Notum4_TCGACACGGCCT
Notum4_ATTTATCGCTTG
Notum1_CACCGTTGTCAC
Notum3_GTGCGCTGGGTN
Notum3_GCGTGAGCAATG
Notum4_ATCAGCGCGCTG
Notum4_GCCTAGCCTGGG
Notum2_GCCATGGGATCT
Notum3_GGATATTACTGA
Notum4_GAGATACTGGTA
Notum2_CAAGGTTCGAAG
Notum3_CCTAGCTGTACC
Notum3_CTAATGTCAAGA
Notum3_TAATCCGACGCA
Notum4_ATGAGTAACAAC
Notum4_CCAGCCTAGGTG
Notum4_CCCTTCTTCTCT
Notum3_GTTACCACTAAA
Notum3_CTCCTACTGTTA
Notum4_TGATCAATTTGC
Notum4_GAGGCGATATAG
Notum2_CCGTTTTTCACG
Notum3_CACGGGCTCATC
Notum1_GATGACACACTC
Notum3_GCACTTACCTCG
Notum3_TGCATGTACATT
Notum3_AGCGAAATAAAG
Notum3_GGCACTAGCTCG
Notum3_CACTCAAGGATT
Notum4_CTACTTCCAGTC
Notum1_TACACGGGATCA
Notum1_TGAGTAAATTTA
Notum1_GAAGAGTTTCCA
Notum1_TGTCACAGAGTA
Notum1_AATTAAACGGCG
Notum1_AGGTCCTAAAGG
Notum1_GGCGAGCGCGAC
Notum1_GCCTTTAGGATT
Notum2_GTGTAGCGCGGN
Notum2_GGAGGCCATGGT
Notum2_AGCACAAACAGC
Notum2_ATCGAATCCTTA
Notum2_TGATAGTCATTG
Notum2_CAGTAGCTAGGA
Notum2_CGTGTGATAGAA
Notum2_TGGTTTGCTGAC
Notum2_GTTCCAAGCGAT
Notum3_TTTTACTAGCGT
Notum3_GAAATATGAATN
Notum3_AGGCATAATAAC
Notum3_GGATCCATGGTA
Notum3_CCCATACGCGAG
Notum3_TTCTATCCCTAG
Notum3_GAATTACCTTAG
Notum3_CTGCTACCGAAC
Notum3_GACTGGTCGCTN
Notum3_CGCACCCTCACN
Notum3_ACGTCACTTATC
Notum3_CCACGTCACACC
Notum3_CTTGCAATTTGT
Notum3_CTGATAAATCAA
Notum3_CCCGACGAGTAC
Notum3_GCATGATCGTGT
Notum3_CCGAAAGATCGT
Notum3_GCAATAACCTGG
Notum3_CTCTGGACTATA
Notum3_CAGAGTGACTAG
Notum3_CGAAACTACGCC
Notum3_ACGGATTTTTTC
Notum3_GTGACTTGGGCG
Notum3_TACTTCAAGTAG
Notum3_GGCAACTTGATT
Notum3_AGTGACATCAAT
Notum3_TGGCCATGACTN
Notum3_CACCCAGGTTAT
Notum3_GATTTGCCTGCT
Notum3_TTTATCGGCAAT
Notum3_TATCGTATATTA
Notum3_ACACTATTGACA
Notum3_TGTTGTAGCTAC
Notum3_CGGAAGAGTCCC
Notum3_ATCAGCGGGTTT
Notum3_AGAAAATCATTC
Notum3_GGCTTGTTCAGN
Notum3_TTTGATAGATGT
Notum3_CGTCCCTATAAC
Notum3_CGACCCAACAAA
Notum3_TTGCGCTTGCCA
Notum3_TTAAGTGTGCTT
Notum3_GTTGTAGAGATT
Notum3_TAGACACTCCCA
Notum3_GGATCCATGATA
Notum3_GGTGTTCCAGTT
Notum3_TGTGCAAATGCC
Notum3_TGAGCCGTCATC
Notum3_ACTGTAGCGGCA
Notum3_GAGACCATGAGT
Notum3_AGAGCCTAAGAA
Notum3_GGTGCGGCGGCN
Notum3_CATACGATTTTG
Notum3_CAAATTTGGTGT
Notum3_AGAACAACGTCG
Notum3_CCACCTGTTAAG
Notum3_GTTTGACCCATG
Notum3_TACGCGTCGTTG
Notum3_GATCATCGGACC
Notum3_TAAAAAGGATGT
Notum3_GGACGGTTCCGC
Notum3_CCCCCACAGGTA
Notum3_GCGCACGCCGGT
Notum3_CATATCAATCAA
Notum3_AGTCGTAACCTA
Notum3_TTAAGTACAACN
Notum3_GCGAATACTAGA
Notum3_CCCATACGCAAG
Notum3_AGGCGAAGGCCT
Notum3_TTATCATACCGG
Notum3_CGCGGGAGGCGG
Notum3_ATTTGAATCGGG
Notum3_CATCAAAGGATC
Notum3_TTAATCCTCAGT
Notum3_TACCAATCCACT
Notum3_GCTGAACATAAT
Notum3_AGCCTCACCAAC
Notum3_TATTTTCAGACC
Notum3_GAGAGACTTTGG
Notum3_GGAACTACGTAA
Notum3_TGAGTTTCTGGA
Notum3_ATGGCAGGTAGT
Notum3_TCCGGTACGGCT
Notum3_GCTATTGACAAT
Notum3_AGCTCAGTGTAA
Notum3_AATAATGCGAGG
Notum3_GGATGTTGTGTG
Notum3_AGCGAACCGTGG
Notum4_GACTGGGGCCCC
Notum4_AGATACCTGAGC
Notum4_ATTTACTCGGAC
Notum4_GGATTAATGCAG
Notum4_TACGTCGGCAAT
Notum4_GTTCGCTCCACG
Notum4_CGTCAATTGACT
Notum4_AAAACCAAACGA
Notum4_AAGCTTGAGCGT
Notum4_CTTCGGGCCCCC
Notum4_CAACATAGAGAT
Notum4_GACTTGTAGATA
Notum4_CATAATCAACGT
Notum4_GCTAGTCCGCTC
Notum4_TTGTTTATGGTG
Notum4_TTGAGCTCCTAC
Notum4_CCGCTACTTCTG
Notum4_GAAACACGGTCT
Notum4_CCCCACCTGGGC
Notum4_CGTCATGTCCCG
Notum4_TATGAAGTCATG
Notum4_GCCAGCGGTCCC
Notum4_AGTGCAAGTGTG
Notum4_GACGGTAATTGG
Notum4_AATACGGCCCAC
Notum4_TCAGCGACCGTG
Notum4_CAGCCGGGAAGT
Notum4_CGAACATCCGAC
Notum4_TCGTCCTTTCAT
Notum4_CTGCATTATCGT
Notum4_TTGCAAAGTGCT
Notum4_AATCAAGACGCC
Notum4_AATGCGAACCAC
Notum4_AGTGTGTAGCCT
Notum4_CGTGTGCACAAG
Notum4_TTTACAGGTGTT
Notum4_TTGTAGGCCTCC
Notum4_GTGCCACTTGTG
Notum4_AAAGCCCTTGTC
Notum4_TACATTGTCTTT
Notum4_CTGTTAGTCTCT
Notum4_ATTCTCAACCGG
Notum4_GTAACACGGCCC
Notum4_GGAAAGTATTGC
Notum4_CCTCACAGTGAC
Notum4_AAGAATGACTTG
Notum4_AAGTTAATCTTA
Notum4_CAGTCTCTCGCC
Notum4_TGGAATTCGTTC
Notum4_AGACGTTATAAC
Notum4_CTACTGATTCAT
Notum4_TACCGTATTACA
Notum4_TACCCTCTGTGT
Notum4_GCAGCCGCCATC
Notum4_TGTATCGGGACT
Notum4_TGTATCGGGACA
Notum4_GATTTGCAGACC
Notum4_CCGGCGACCGTA
Notum4_CATCACCTTATT
Notum4_AGTCACGTGATT
Notum4_TAGTACAGTTGG
Notum4_GTAACTCTCTTA
Notum4_GTGCCAGTAGAC
Notum4_CCATTGCAAGCC
Notum4_CTCTAGTGCCAC
Notum4_TGAGAATGCGGT
Notum4_AAGTTCAGAGAC
Notum4_CCAATCACGACC
Notum4_GCCTGAAGTGCG
Notum4_AGGTAAAGCATG
Notum4_CGCTTGAGCACG
Notum4_CATCACCTTATC
Notum4_CTGTTCGATCTC
Notum4_AGACCTCGGCAG
Notum4_TCACACAGGTTT
Notum4_GTGTGGCGGGGA
Notum4_GGCGCCCTTTCG
Notum4_AAGCAGTGGTAT
Notum4_CATTAGGATGTA
Notum4_GTTATGGCAAGG
Notum4_GCCCTCGTTGGC
Notum4_TATCCACCCGTC
Notum4_GCATTTCGCTCA
Notum4_GTGTTGATACGT
Notum3_CGGGCTATGGCC
Notum4_CCTTATGTCTCC
Notum4_TGTAGAAAATCC
Notum3_GTAACTCCAAGT
Notum1_GGTGTCAATACT
Notum1_ATCACCGGATCT
Notum1_AAGGTCATTAAN
Notum1_TCATGAGAGGTG
Notum1_GAGACAGGGGTT
Notum1_TACCCCTGGCTG
Notum1_GGTTCCGCACAN
Notum1_ATCCTGGGCGCA
Notum1_ACAGTACTGAGC
Notum2_AGCCGGTCAGAT
Notum2_AATATCGCACAN
Notum3_CTATCTCCGCAN
Notum3_CCCGAGTTGACT
Notum3_CTCGTTCTATAT
Notum3_CAACACTTCCCA
Notum3_TATTTGTGACCC
Notum3_TAGCATGCCAGT
Notum3_CATCAAACACGC
Notum3_TAGCAAGTCCCC
Notum3_GCAAAGTACCGG
Notum3_CAAGTCACCAGN
Notum3_GATTAGCGACTA
Notum3_CTCCCAACGCTT
Notum3_CAGTGTAACCAG
Notum3_AAGCCTCCCAAC
Notum3_CGGTCCATCCTG
Notum3_TTGCCTTCCAAN
Notum3_TCAAGACTCCCG
Notum3_AGATCTACGATC
Notum3_CGCTCTCCTGTA
Notum3_GACCCCGTCACA
Notum3_AGTCGCCAACAT
Notum3_TCATATAGCTGN
Notum3_ATCACGAGCACT
Notum3_ATATTGAAGAGC
Notum3_TGATTTTATTAC
Notum3_GCCGGTAAGTGG
Notum3_ATCCCCCGCTCN
Notum3_GAACCATACCCT
Notum3_CAGAACTTTCTT
Notum3_CCCAAGACTTCA
Notum3_TGCCCCAGGTGN
Notum3_ACCCTGACACGT
Notum3_TGACGGCGTTCC
Notum3_CGTGTAACCGCC
Notum3_AGGCTCTAACCC
Notum3_TGAGTGCTCCTA
Notum3_GATCACGCTAGT
Notum3_AAGAAGTCGATG
Notum3_AAAGGCAGGCAA
Notum3_CCTCCTAGCAGN
Notum3_AGCAGCGCGTAT
Notum3_CCTATTAAGTAN
Notum3_CGACCATGTTCG
Notum3_ATGATGACATTN
Notum3_CGACTACCACAT
Notum3_TCATTCATCTCG
Notum3_GCAGCTCACTTN
Notum3_CGATACATGAAA
Notum3_GAGCAAATTAAA
Notum3_ACCGGACCTTAA
Notum3_CATCTGATTAGA
Notum3_GCACTAAAGCCA
Notum3_TCGGTCTCATTT
Notum3_ACCTTAGCGCGG
Notum3_ATATAGGTTCGG
Notum3_CGGAAAATGAAG
Notum3_AATGGTCTGTTN
Notum3_CGTCATGCTAGA
Notum3_CGTGGAAGTTCA
Notum3_TTCCTGAACGAN
Notum3_CACTAGTCCTAT
Notum3_AGACTGAGTATA
Notum3_TTAGTAGCCACG
Notum3_TATTGATGATGC
Notum3_GACAATACCTTG
Notum3_GATTAGGTCGGC
Notum3_GAAGCGCAGCTT
Notum3_ACCAGGCAGCCA
Notum3_GGACAAGTGCTG
Notum3_TTGCCTGACCTT
Notum3_CCACTTACCCGN
Notum3_CGAATGTTATGA
Notum3_GCACCCCGATAC
Notum3_CGCGAAAGCTTC
Notum3_CCTGTAGCCTTA
Notum3_ATTGAGAGCTCA
Notum3_ATGACCCAATCG
Notum3_CCTCATTACTGT
Notum3_ATATCCTCAACT
Notum3_AGGGGACCTCGT
Notum3_AAAGTAACACTT
Notum3_CAGCCTCCAGCT
Notum3_TAGCCATTTCGA
Notum3_CGACATATTGCT
Notum3_GATCTTGTCCCA
Notum3_TGAGAACCTTAG
Notum3_CATAATTGGACG
Notum3_TAACCGTTTCGT
Notum3_GGTTGCTTTCCG
Notum3_GGTTGGCTAAAA
Notum3_TGACACCTTCTN
Notum3_TCATGGCTACCC
Notum3_CTCCTAGCCAGT
Notum3_ACCAGGTCATGG
Notum3_CAGCAGCAGTGC
Notum3_CAAATTCTAACA
Notum3_AAGCCTGTGATT
Notum3_GTCCTCCCGCGC
Notum3_GGTTGCCATATT
Notum3_TAATATCCCCGG
Notum3_TGCCATTGCACA
Notum3_TGACCCCATTGT
Notum3_CCAGGCGCCTAC
Notum3_GTGTTCGTCCAT
Notum3_CTATTTAACTCC
Notum3_GTGGAACTGATC
Notum3_GCACTAAGGTCT
Notum3_AATATACTCCTC
Notum3_TGATGCTGAGCA
Notum3_TTATTATGCGTT
Notum3_CACCATCTTTAT
Notum3_AGATAACCATTT
Notum3_ACCCTATCTACG
Notum3_CGCTGCAGCAGA
Notum3_CCGTTATAATGC
Notum3_GAACCCTGATCT
Notum3_TTTGCGACCGAG
Notum3_AAACTACAAGTC
Notum3_CCCACGGGTCAG
Notum3_CGACCTTATGAG
Notum3_TCCAGCGGCCGC
Notum3_CATGTGGTCCGT
Notum3_GTTCCGGGTTAG
Notum3_TGATGTTTGATA
Notum3_AATTGAAACGTT
Notum3_TTTGCACATATT
Notum3_ATTTTCTTCAGC
Notum3_CTTAGAGGCCAG
Notum3_AACCTAATTCGT
Notum3_CTGGCAGTACGA
Notum3_AAATCAGCTCTG
Notum3_ATTCGAGTGTTN
Notum3_GTGGCGTTACAA
Notum3_GCCAGAGCACTC
Notum3_CCGGTGCCGACC
Notum3_GCTTGGTGCCTA
Notum3_TCGCCCCAGTTC
Notum3_CCCTACGTACGN
Notum3_AAGCTTTAGCGA
Notum3_TATTTTTAAGAA
Notum3_CCGGTGCCGGCC
Notum3_TACTGGGCGTAC
Notum3_ATTTCTTAATTA
Notum3_GCTATGGAAGCC
Notum3_GCCAATGCGCGC
Notum3_TACATAGGACTT
Notum3_TTATGATAAACG
Notum3_CCTTTACCAGTG
Notum3_ATTGCATATTTA
Notum3_GCGGCGAAATTG
Notum3_TGATGTCGATTC
Notum3_CTACCTAGGCAC
Notum3_TTATGGCGCGTN
Notum3_CCCACATATTCN
Notum3_GGAAAATTGTGT
Notum3_GCCAGACGTATG
Notum3_TTGACAGGGGTT
Notum4_TGATCATCACCN
Notum4_GCCTATTCCATG
Notum4_GTCCCTACTCTT
Notum4_TACCAAATTGCN
Notum4_ACTTTCCCATTG
Notum4_CTAGGTAATCAG
Notum4_CAGGATGGAAAG
Notum4_GTGGAAGAGCAN
Notum4_GGCCCTCAAACN
Notum4_ATCTTGACTTGC
Notum4_CTCACAAATTAT
Notum4_GATCCCCTCTAC
Notum4_CCGCTAGTCTCC
Notum4_CGCACGTGGTTT
Notum4_CGGCAGGAAATT
Notum4_GATCTAGACCTT
Notum4_CCTACAACCGTN
Notum4_GATCCGTCCCTG
Notum4_CTTCTACAGTCG
Notum4_GTGCTAATATAC
Notum4_TTGTATCGCCAG
Notum4_CATTCACCCGAC
Notum4_CTATAGCTGTCA
Notum4_ATATCATTGTAC
Notum4_CATTTGCCGGGT
Notum4_TGAACATTACGT
Notum4_CAAGGATCAACC
Notum4_CGAGCTTCACCC
Notum4_TTTTATCGTTTT
Notum4_TTTCCCCTAGAA
Notum4_CACTAACTCCTG
Notum4_CCAGTTCTACAC
Notum4_CAACGGACCTGC
Notum4_CGAACTCAGCCA
Notum4_GGCCCAGTCCGC
Notum4_CGTGCCTGTTAA
Notum4_TGTTCCGTCCGG
Notum4_CGCTTACACTTA
Notum4_CATCCTCAAATT
Notum4_TTGATACATTAT
Notum4_GGTAGTGGCTAT
Notum4_AACCCATTTTTT
Notum4_CGCAATTTTCTA
Notum4_ATAGTGCCATGA
Notum4_CAGCCTACATGC
Notum4_CCGCCCGTTCCA
Notum4_TGATGTTAAGTT
Notum4_ATCGCCCTGTAC
Notum4_CAGGCGCTCCCC
Notum4_AGCCATCTGTAA
Notum4_AGTCCGGTCAAG
Notum4_TTAATAGACGGA
Notum4_ACCGTAATCTCT
Notum4_CAAAACAGGCCC
Notum4_TAAACTCGCCGT
Notum4_CTGTGGCCGAAG
Notum4_ATTGTTGGACTA
Notum4_CATGCACAAGTA
Notum4_TACCAGTCAGCT
Notum4_GTCCCCACGCGT
Notum4_ATTCGATATTCA
Notum4_TGTTGTATTACT
Notum4_TACCGCGCCGGG
Notum4_GTCCACTGATCN
Notum4_CGTTCCACTTAG
Notum4_CGGACTGATCCC
Notum4_ATTCCACCATAA
Notum4_ATCCATGTCAAT
Notum4_ACATTTCGGCTG
Notum4_TGGCAACAGCCA
Notum4_CTAAAGCACCAA
Notum4_GATTCGAACTCG
Notum4_TGCTGCAAATCG
Notum4_TTACTTCACCGG
Notum4_AACTGGGTCTAT
Notum4_GCACACTCGGCT
Notum4_AGTTGACCAAGA
Notum4_CCTAGCAGCTTC
Notum4_TCCTATTTGCCT
Notum4_CGAGCAATCTAT
Notum4_CAGAGAGTATTC
Notum4_GTAGCGACACCA
Notum4_CTGCCAACCTTT
Notum4_GCCGCAGGCATT
Notum4_GGCAGTCACCCT
Notum4_TGATACACACAC
Notum4_CAGCGTACCACC
Notum4_CGTGCTGACCCN
Notum4_GATCCGATGAAA
Notum4_CGATGTAATCTT
Notum4_TTGTTGCAACAC
Notum4_TACGCCGCCTTC
Notum4_GTATCAACGTCC
Notum4_TCCCCACCCAAG
Notum4_TTCAACAATGGC
Notum4_CCAGGAAGACAT
Notum4_AAGGCACCATGG
Notum4_TGTATCACGTGG
Notum4_AACCGGGACTTA
Notum4_GACGTTTGGCCC
Notum4_ACTGCCTTTTCG
Notum4_ATATACCTCACA
Notum4_CCTCTAGCACCA
Notum4_CTCAGATATTTA
Notum4_TGGTTGTGGGGC
Notum4_TGTTGTAACAAG
Notum4_GTCTATGGCTAT
Notum4_CCACCTTTCGGC
Notum4_CTAGCGTCTCGA
Notum4_TGGACTATCACG
Notum4_TCCTCACTTAGA
Notum4_CATTCATTTCTG
Notum4_AACCAACCAGTC
Notum4_GTGTATGATTTA
Notum4_TGTAGCCCCTAC
Notum4_TATAGGTTGTTG
Notum4_CCCGGAGAGCCG
Notum4_TCTCCGGCTTGA
Notum4_AACATCGAGTAT
Notum4_GGAGTCCTGCGA
Notum4_AGTGCCTCACTC
Notum4_TTAAAGCGGCGT
Notum4_GGTTTCCACACN
Notum4_ATTCATTTCACA
Notum4_GGAGATTCGATT
Notum4_TCATATCGTACT
Notum4_GCACCACCATCA
Notum4_ATCAACCGCCTG
Notum4_GTCCCATTGCCT
Notum4_CATATAATTACA
Notum4_ATTATGAGCTAA
Notum4_GACGAGACAGCG
Notum4_AGTTAAGGTACT
Notum4_TGATGGCAAGTG
Notum4_TTACTTTTTTTC
Notum4_CTAGGTTTTTCA
Notum4_GGAGCCCTTGGC
Notum4_CTGGTCCTCGCA
Notum4_CGGCTTTAACTA
Notum4_CCATGGTTACTT
Notum4_AAATTACGTACC
Notum4_ACCTATCTTTAG
Notum4_ACAGCGCACACG
Notum4_CCTCGAAGGCGA
Notum4_CTGTCCCGTTCT
Notum4_CGTGATAAGCCA
Notum4_CTGCCACCAAAG
Notum4_GTCATAAACAGG
Notum4_AGCTAGATTAAA
Notum1_GGGCCACCTCTA
Notum1_AGCGCCGGTACT
Notum3_CTTGTCCTCGTC
Notum3_TGTTAGTGCCAC
Notum3_GATAGTCAGATC
Notum3_CAGCTAACTTTG
Notum3_GCAGCGGGTCTC
Notum3_GAGTCCGAACTT
Notum3_AAGACAATACCC
Notum3_GGCCTGTGAACA
Notum3_AGAACGGCTCGT
Notum3_CATTCACGCTTT
Notum3_CGCAGGTCATTT
Notum3_GCCTTCACATAA
Notum3_ACGTCTGGCGTC
Notum3_CCTTTAAGTAAG
Notum3_AACTACACTAAG
Notum3_TGGACAGCGCTC
Notum4_CCAGCACAACAC
Notum4_AAACCCAGACAT
Notum4_GGTCCCCGCTTT
Notum4_CAATCGACTTAT
Notum4_CGAATAGGCTCT
Notum4_GCTCCGCATTTT
Notum4_CAATTGAAAATC
Notum4_CCATAAATTTTC
Notum4_TAGCCCCCCCCN
Notum4_GTTTCCAGAATA
Notum4_CTTACGTCCAAC
Notum4_GGGTGGGCCATC
Notum4_AGTATTGGCCTC
Notum4_TTATTAATCCCA
Notum4_ACCGCGCCCTAA
Notum4_CCCTCGCTGCCA
Notum4_CCTGGAACCCGN
Notum3_CCATCAAGTTGC
Notum3_AGCCCAGAAATT
Notum3_CTTTAGTTATAC
Notum3_CTGTTTGGTGCG
Notum4_AGTGTCACGCTT
Notum4_ACATGTCTCACT
Notum4_CTTCCGGACGAC
Notum4_GTGAATCAAGCC
Notum4_AAAGGGCACCTT
Notum4_AAAGGCCTCGCG
Notum4_TCCAGACTGCTT
Notum1_GGGTCTTTTTAT
Notum2_TTGTTCCGTTTT
Notum3_TGTCACGCATCA
Notum3_TGTTCGGCGCAT
Notum3_AACAATCTTTAT
Notum3_CAGGATATTCCT
Notum3_ACCTCACTGTAT
Notum3_GTCTATTCCAAT
Notum3_TTTCACACGTGT
Notum3_TTTATATCATTC
Notum3_CCATCGCTGTAG
Notum3_TTCGTAATTAGA
Notum3_CTAGCTTCTGCG
Notum3_CAATTCTGATCG
Notum3_GATCTGTAATCG
Notum3_GCCTAGGACTGC
Notum3_GTTGTTAGCCTT
Notum3_TCGTCACCGCTA
Notum3_CCAAAAGCCCGG
Notum3_TACCTGACACCN
Notum3_TACGTTCTACAT
Notum3_CTGAAGGGCAAA
Notum3_GACTATAGGAAC
Notum3_ACGATGCCGCCA
Notum3_AAGACCTACCTC
Notum3_ATAGCAAATAGN
Notum3_CCGAAGCCTTCG
Notum3_CTGATTACCGTC
Notum3_TGTATTTGTTCG
Notum3_CGCGCATCAGTT
Notum3_CTTTCATCCGTG
Notum3_AGGATCGGATCN
Notum3_GGAAGGATTATN
Notum3_CTGTGGACCCCT
Notum3_TGCAAGCCTTTT
Notum3_ATTTAAAGAAAT
Notum3_TTAGTTCCCGGC
Notum3_CGAGACCTTAAT
Notum3_GAGGCGCCCATC
Notum3_CCACTTTTTTCA
Notum3_TATAGGTCAATT
Notum3_GCCAGACGTGTG
Notum3_AGGATAATGGAA
Notum3_TACAGAATGACG
Notum3_TAATGCGCTGCN
Notum3_CGGGATTTATCA
Notum3_CCGGTCGCCGAT
Notum3_TATCGCATCGGC
Notum3_GGACCTTAGTGA
Notum3_ACAGGATCAAGC
Notum3_ATAGGTGAATAG
Notum3_AGGAGCTTCCGT
Notum3_CGCTAAAGGGTT
Notum3_GACTTTACCAAT
Notum3_GCGGAGCAATTC
Notum3_AACTCATTCTGA
Notum3_CGACATATTACT
Notum4_GACATCTTCAGC
Notum4_TCTAGACTCACC
Notum4_AATACGCACTTC
Notum4_GGCATTATAACA
Notum4_TGCCTAATCAGG
Notum4_GACATCAGCTCC
Notum4_CCGCGCCTCCTT
Notum4_GATATGTCTATC
Notum4_CAGAATAAGAGN
Notum4_GTTTCGAGGCGT
Notum4_TTTCTTAGGCAC
Notum4_CATCTAGGTAAT
Notum4_GGACCTCCAACC
Notum4_CGCTTTCTTCGA
Notum4_CGTATGGCTTCN
Notum4_AGAGTAATCTTG
Notum4_CCGATATGAGTT
Notum4_CGTAACGTGAAA
Notum4_CTAGGAGAGCTA
Notum4_GTGGTCACGGAC
Notum4_GCGCGACAAGTG
Notum4_CGTACGAAGTCC
Notum4_CCGTCGCCTCTC
Notum4_CCTCCAATCAGC
Notum4_TCCTGGAAGTCA
Notum4_TAAGCTAATTGA
Notum4_GGTACACCTTTT
Notum4_GACTCATGTTGT
Notum4_TAGTATCCATTT
Notum4_CTCTTTCCCAAG
Notum4_AAGTATTCTCCA
Notum4_CTACAGCTGCCG
[truncated: 9,528 more rows]

## Sheet: b-AmaRNAi dataset
Cell.ID
Ama5_CGTCGTCGAACC
Ama5_ATTTATACGTTG
Ama5_TGTCTGAGTACA
Ama5_GTTGCATGCCTC
Ama1_TGTTAACCATTC
Ama1_TGTGGAGGGTAA
Ama1_GGCCAATGGTAT
Ama4_GTGAGCCTCCTG
Ama4_TTGAGCCTCCTG
Ama1_GCCATGTGCACC
Ama5_GTCTTCACAGGG
Ama1_GCTATCGAAACT
Ama1_GACTAATACAAT
Ama1_CGAGTGCCCACT
Ama1_AATTTGTGCCGA
Ama1_AAGGCGCGAGTT
Ama1_CCTGCTGGGGAC
Ama1_CACTCTACCACG
Ama1_CCAAAGTCGGTA
Ama4_CGACATGGGAGG
Ama5_TCATGTTAGGCC
Ama5_AAGGCACTATGG
Ama5_GACTTGGTAGGT
Ama5_ATATATACGATT
Ama5_GGTTGGGAATAC
Ama5_TTTGTTCAACTC
Ama1_GGGGCCGCGACG
Ama1_GTAATTTGCCCA
Ama1_CTGTTTGATTTT
Ama1_CGGTTCCAGGCC
Ama1_CCAAAAATGGTC
Ama1_CGAATCTCCTGG
Ama1_GGCACAGTTGTG
Ama1_AAACCTATCAAT
Ama1_TGTATGGCGTCN
Ama4_AAGTGGCGTGTG
Ama4_CTCTTATTTTCC
Ama4_GTAAGCCGGGTA
Ama4_CGATTCGCGTGA
Ama4_CCTGTGCAAAGG
Ama4_CAAGCAAGCACC
Ama4_CCACACAGATCT
Ama4_TCCGAAGACGTC
Ama4_GCCCGATCTAGT
Ama4_CGAGGGAACTCG
Ama4_ATCATCCTGCCA
Ama4_AGCCTGCTTGAC
Ama4_CACATCCCTCTT
Ama4_CCCAAGATCGTG
Ama4_AGTGCTATTTCC
Ama4_GAGTGGCGTGTG
Ama4_TAGTGGCGTGTG
Ama4_CTGACAGCTGTG
Ama4_GAGAGCCGATTA
Ama4_GTGTCAGCTGTG
Ama4_AAGAGCCGATTA
Ama4_ATTCCGCCTTTG
Ama4_AAGAGGCGTGTG
Ama5_TCGTCACCAATC
Ama5_CCTCCTCAGTCC
Ama5_CCTGTGGATTTA
Ama5_TAGAGATGACCT
Ama5_GTGCCGCCCAAT
Ama5_CCTTACCGGGGC
Ama5_GCCCCATGCAGT
Ama5_GGGTGAGGGTTA
Ama5_GGAAGTACCCAT
Ama5_CTGTGCAAAAAG
Ama5_GGTTCCGCTTAG
Ama5_AGTCAGCTATGC
Ama5_ACTACTGCGGAC
Ama5_GTGTTCCGTGTG
Ama5_TTTGCCAGGTCC
Ama5_CCCTATACCCAT
Ama5_TGCTAAGATCGA
Ama5_CGACTATTGATT
Ama5_TTAGTGACTACG
Ama5_GAACAACCACCC
Ama5_TTGGAACGCTAT
Ama5_ACGACAAGAACT
Ama5_AGTGTTCCGTGC
Ama5_ATCGGAGAAGAA
Ama5_TTCATGCATGGA
Ama5_CGAGATATGATG
Ama5_TCAACGTTTCAA
Ama5_GTTTCGATGTTC
Ama5_CGCACTTGTATA
Ama5_CAGGTGTCGATA
Ama5_TATGCAGACGCC
Ama5_GGTCTGTTTGCA
Ama5_ATCTGTCTTGTT
Ama5_ACAGCTGCGGTT
Ama5_GCGTGTATCCGT
Ama5_ACTTTAGAAGCC
Ama5_CGGAGGTTCCAA
Ama5_GATCGCAAGCTC
Ama5_GTTGGCGATTCC
Ama5_GATGGACAGGGA
Ama5_TATTGAAAATGA
Ama5_GACTAGTGGCGG
Ama5_TAAGCTTGTGAG
Ama5_CTAAGCCCTTGC
Ama5_CGGACTTAGTGG
Ama5_TAAACCCCTCGA
Ama5_AAGCCCTCCCTA
Ama5_TCGCTAAGCTAG
Ama5_ATCTTAGCCTAT
Ama5_TATGGCGGCGCA
Ama5_CGTTGCAAAGCT
Ama5_TTCTTGGGATTA
Ama5_CTATGTAGTTTG
Ama5_GGTGGATACTAT
Ama5_CTATAGTCACAT
Ama5_ACCAGGTACACC
Ama5_TCGTTGGCTATA
Ama5_TCGCCATGGAAC
Ama5_ACAACAGATGAT
Ama5_TGCAGGATTTGC
Ama5_CAATGGTTCGTA
Ama5_GCCCTAACACAG
Ama5_GCCTGCAACCAA
Ama5_GATGGTACGGAT
Ama5_AATAACGCTGCC
Ama5_GAGAACGACTCA
Ama5_TGGCCATCCTTG
Ama5_ATTAGTGATTTC
Ama5_ATACGTGACGCA
Ama5_TGCATCCTGTTC
Ama5_GAAGATGGCCTA
Ama5_CTGGGGTGGCTT
Ama5_ACGTATTAGGGC
Ama5_ATTACGTTAATG
Ama5_AGAGAGTCGTGT
Ama5_GCGCGTGTGTTT
Ama5_GTCTTAGATCGA
Ama5_CTTAAAGAGCCA
Ama5_GCGTCACCAATC
Ama5_TGCCGGCTCTTC
Ama5_GGCCGTTTTATG
Ama1_TCCCAAAATGTT
Ama1_GTAGGTACCCTT
Ama1_CTCAACGCATAC
Ama1_TCGCCGCAGTAG
Ama1_TGGCAAACCACC
Ama1_CCCCGACTTCAC
Ama1_GAGTCTTTCCTG
Ama1_TCGCGTCCGGGT
Ama1_ACTTGCTCCCCN
Ama1_TGTGTGTACTAG
Ama1_TAGTATACCTGT
Ama1_AGGCGACTAGGC
Ama4_AGTCTCGCTCAG
Ama4_GCGACCGGATCA
Ama4_GTCCCCTCACCT
Ama5_GTTGTGGCTCAC
Ama5_ATCATCCTAAAA
Ama5_GTGGCACAGCAT
Ama5_ATGGGCCGTTAT
Ama5_ATTCGTTACACC
Ama5_CGTACAGTTAAC
Ama5_TTACTGCAGCAT
Ama5_CAGGACCAGCGT
Ama5_GGCTAGGCGCTC
Ama5_GGTGGGATTGCC
Ama5_CAGAGAGTCTTG
Ama5_TAAATCAAGCGG
Ama1_CACTTTTGATCT
Ama1_TTGAGACGGCAN
Ama1_GCACCGCTGAGT
Ama1_CTACAATAACTT
Ama1_TCCGAAGCGCGA
Ama1_GACAAGTGCAAC
Ama1_GAGTCTGAGTTC
Ama1_CAGCCGTTCCTN
Ama1_GCCACCTCTTAT
Ama1_CTCTGAGCCCCG
Ama1_CATCAGACCTTG
Ama1_CCCCGTATATTA
Ama1_TTGCGTAATCTG
Ama1_CGGGTTGAAGCA
Ama1_ATGCTTTTGTTG
Ama1_TCCACCCCTCCC
Ama1_ACATAATCGTTC
Ama1_GCTTCACATTAG
Ama1_ACAATCAGGTGC
Ama1_CTCAATAGCCTG
Ama1_GCTATATTATTG
Ama1_CTGCTTGCGTCG
Ama1_TGTTTACTCCTT
Ama1_TACCAAATGCTA
Ama1_CGCATGTTAAAC
Ama1_GATCTTGGTACG
Ama1_AACTTGGCCGTC
Ama1_CCGGAATTATGC
Ama1_GAGGATTTCACA
Ama1_GTGACGGGTGTA
Ama1_CTTTGACGGAAT
Ama1_CACCCTGCTCCC
Ama1_TCAATGAATTTG
Ama1_CGTGGCCCATCA
Ama1_CTTGAAAGAAAG
Ama1_CCCTGGAGCTTN
Ama1_CGAATTAGTATG
Ama1_GCGATGGGTGTA
Ama1_AACTTGGCCATC
Ama1_GACCGCTGCGGN
Ama1_CATATCCCTCAN
Ama1_AAGTAGGTTACC
Ama1_TCACCACTCTCG
Ama1_TATCCGATCCAG
Ama1_GTGACGGGTATA
Ama1_TGTATCAAGCGA
Ama1_GTGTCACCACTC
Ama1_GGTCCAAGTCCT
Ama1_GATCACAACTTN
Ama1_TCCTCGAATTCT
Ama1_TAAAATGTCCTN
Ama1_GCGATGGGTATA
Ama1_CAGCGAGTCCGN
Ama1_GGAATGGTAGGA
Ama1_TTCATTGTCTCN
Ama1_CTAGACGTATCC
Ama1_GGACCAAATGTG
Ama1_CCGCTGACTAGN
Ama1_AATTAATGATCN
Ama1_CTCCGCGACCCT
Ama1_CAGCGTGTTTCG
Ama1_GATCTCAGAAAT
Ama1_GCCACGGTCACG
Ama1_TCGTGCGTGGGA
Ama1_CTACGGACACGT
Ama1_AGTTAGCATACA
Ama1_ATCTAATGACCG
Ama1_GCGGACTGCACG
Ama1_CTACAGTCCATN
Ama1_CAGTGTATGGCG
Ama1_TAGCTTCTTGCA
Ama1_AATGGTCCTGTG
Ama1_TTTTCAATAAGC
Ama1_AGTAGTAGCTTN
Ama1_CAGCTATGTAGA
Ama4_GATATGTGGTAC
Ama4_AATCTTTGGGCA
Ama4_AGAGCCCGCGCG
Ama4_TGAGCAGGACAC
Ama4_TCTTTGGAGTGC
Ama4_CTCACCAACGGA
Ama4_TAGCAATAATGG
Ama4_AGGTTCGCGCCA
Ama4_GCATGCCAAGTC
Ama4_ACGTTACGAGCG
Ama4_AGCGATCCTACC
Ama4_GATCTGAGCACC
Ama4_CCATAAGTTTTG
Ama4_GGCGCATACTGT
Ama4_GTATACACGAAA
Ama4_ACCGAGGACATC
Ama4_CGCTTCTGTGCT
Ama4_TCGCATAGAGCG
Ama4_TCCCCGTCGTTC
Ama4_GTAGCTGGAAGA
Ama4_AGCGCCGGGTAA
Ama4_CAGCGGTCGACT
Ama4_CGGGGCGTGGGG
Ama4_GGTTTACATGAA
Ama4_AAACTAGGTATA
Ama4_AAACTACGATCA
Ama4_TGGTATTTTACC
Ama4_TTACCATCCCTA
Ama4_TTAGTCTCACTT
Ama4_AACCTCTCGCTC
Ama4_TTAATCGTTAGA
Ama4_AAACTACAATCG
Ama4_GAGTGCAGGGCT
Ama4_AGGATGATAGCA
Ama4_AAACAACGATCG
Ama4_AAACTACGATCC
Ama4_AAACTACCATCG
Ama4_GAACTACGATCG
Ama4_CGCCTACCATTA
Ama4_AAAATACGATCG
Ama4_AAACTACGCTCG
Ama4_AAACTACGAACG
Ama4_AAACTACTATCG
Ama4_CGCCCCCGGTTA
Ama4_AAACTACGATCT
Ama4_CTCTCAGCTGTG
Ama4_AAACTACGATAG
Ama4_AAACTATGATCG
Ama4_AAACTGCGATCG
Ama4_CAACTACGATCG
Ama4_AACCTACGATCG
Ama4_AAACTAAGATCG
Ama4_TAACTACGATCG
Ama4_GGAGCCCGCGCG
Ama4_GTGCACTTTTTA
Ama4_GGGCCCGACGTG
Ama4_GATCTAACCAGG
Ama4_AAGCACTTTTTA
Ama4_GGGTTCGCGCCA
Ama4_GAGCAATAATGG
Ama4_GGAGCAGGACAC
Ama4_TATATGTGGTAC
Ama5_TTAATACATCGA
Ama5_CATCGACGCGTA
Ama5_CGCGAACAAATG
Ama5_GTCTCCGAAATA
Ama5_CGTTGACAAGTA
Ama5_CCTGCCAATTAT
Ama5_ACCAATTTTAAC
Ama5_ACGCAGTTTATC
Ama5_GGGTTCAAGGGT
Ama5_CCAATCTACACA
Ama5_ATCATTCCCATG
Ama5_GCGACCGGATCA
Ama5_TTATAACCGGCT
Ama5_ACGTGCCACTCG
Ama5_GACGACCATCCC
Ama5_ACACTGTATCGG
Ama5_TATAATGTTATT
Ama5_GATACGAGCAAT
Ama5_CGGACTGCTTTG
Ama5_ATTCGTCTCACT
Ama5_CTTTTTCCCGTT
Ama5_GGCCTCTCCTGC
Ama5_ATCATTAATACC
Ama5_AGTACCGGGCGC
Ama5_AATTTTTTACGA
Ama5_GCGCGGACATTG
Ama5_GACAAGCATGCT
Ama5_ATGGAGTCAATT
Ama5_CCACGCTCTAGC
Ama5_CTACCAACCTGG
Ama5_AGCGACCCCGCT
Ama5_AGGCCGCCCGAA
Ama5_CTATAGGCTTGG
Ama5_CCTTTTGTACCG
Ama5_GCGCGTCGGCCC
Ama5_AAAGTTGCCACG
Ama5_CAATACATCAAA
Ama5_CATTGGTCGTGA
Ama5_GTAGACCGATGC
Ama5_CTGACCTACCGG
Ama5_CAAGCCCGAACG
Ama5_GCTTCTACCGTT
Ama5_CGGAATTTAACC
Ama5_GGGCCACTCAGA
Ama5_GTACTTAAGCAG
Ama5_CAGCGCCAGCAG
Ama5_ATTCTTCGTAGA
Ama5_CGGATGCCCGCA
Ama5_CTAGATGCAACC
Ama5_CCCGACTCCATT
Ama5_CGATAAACTGTG
Ama5_GAAAGTGCGATA
Ama5_GTGGTGGCTCCA
Ama5_CTTATACCCGCT
Ama5_ACAAGAGACTTC
Ama5_TTGGCATTATTC
Ama5_GTGCACGTAGAC
Ama5_CGTTAAAACCGC
Ama5_GGTCACAGTCTA
Ama5_TGGATACCTAAT
Ama5_ACACCGTCCTAA
Ama5_AGGTGCGGCCTG
Ama5_AGTAAACAGGAG
Ama5_GTGCCTGCAGTC
Ama5_CATCCTATTCTA
Ama5_GGCCGACATTAC
Ama5_CAGGTACGTTGT
Ama5_AGCAGTAGGACC
Ama5_CTTTCATGAATC
Ama5_GAGATCGTAGAG
Ama5_AATGACGCAGAA
Ama5_GTGTTCGTCTGT
Ama5_TATGGTAGTTCA
Ama5_AATCCCGGTGGT
Ama5_AGAATTATGCGA
Ama5_GAAGTGCGAGAA
Ama5_AATCTCGTAATT
Ama5_ATCACAAATCCA
Ama5_GGCTCCATGATG
Ama5_ACCCAACTACCC
Ama5_TTGCCGAAATGG
Ama5_AATATACGAAGT
Ama5_GGTGGCCAGTAG
Ama5_GCGATCTCAGAT
Ama5_GTTGCGGGCACT
Ama1_CGAAGAGGGTCC
Ama1_AGCGTAAAGCTC
Ama1_CTGAGACTAAGC
Ama1_AGTCCTATATGA
Ama1_GCCGTTAATTAN
Ama1_GCCCGAATCAGT
Ama1_GGTGAGTATGCC
Ama1_AGGTTAGCACGC
Ama1_CTCTTCATGGTG
Ama1_CATCGTTATCAC
Ama1_AGAAGAACACCA
Ama1_GATCTCGCTGAG
Ama1_CGGTAAATTCTG
Ama1_TTTCTCTCTTTC
Ama1_TTAGGAACACCA
Ama1_GTGACATCTTTG
Ama1_CGCTTTCACCAT
Ama1_GTACCGCGGGGC
Ama1_CCGAAGACTACC
Ama1_TGAGTTGCAAGT
Ama1_GAGTACATCGTC
Ama1_GGTGAGTATACC
Ama1_TGGTTCACTTGT
Ama1_CAAGTTTAGTGC
Ama1_TTAGGTATGCTT
Ama1_ATGGAAAGTTCA
Ama1_ACATATCTGTCG
Ama1_AGATTTTCCACT
Ama1_AATATCGACAAT
Ama1_TAGATGGTGCTA
Ama1_ATACCTCTGACC
Ama1_GTCCGCCCACGA
Ama1_CTGCTATGTAGC
Ama4_CCGAGGTCCTTG
Ama4_CCGTTGCCGTCG
Ama4_CGAGGTGAGATG
Ama4_CAGCCCAGATAG
Ama4_ACATCCCGTGGA
Ama4_GTAGAGCAACAA
Ama4_GGATACGCATAC
Ama4_TAGCAACCCTGA
Ama4_GTTTAACCGCAC
Ama4_GACCCAGTTAAG
Ama4_CGTTCCGAAGGT
Ama4_GTTGCTGTGAAC
Ama4_GCGGCGCGGGGA
Ama4_CCTACAATTCCG
Ama4_TCGAGGCGGAAT
Ama4_TGCCGTTTGGTT
Ama4_ATCTATCTCGGT
Ama4_AATCTAACCAGG
Ama5_CCCCTTAGGATC
Ama5_CTCGGCAACCAT
Ama5_ATTTACCCTGCA
Ama5_GATCCGAGGCTA
Ama5_GGCGCTGAATCT
Ama5_AATTCGACTGTG
Ama5_AGCGCAGCAAGC
Ama5_GACGGTGTAAGA
Ama5_TCAGTAGGGTGC
Ama5_CCTTACTGTTGT
Ama5_GTAGAGAGGCGG
Ama5_ATATTGAGGACT
Ama5_GGAGGCTCGAAC
Ama5_ATGATCATACAG
Ama5_CAGTTAATACAG
Ama5_ATCATCTGCAAA
Ama5_GGAAGCTGGCTG
Ama5_TTAAAGTCTGCT
Ama5_TATCACTCCCGC
Ama5_CTGAGTTGTTTA
Ama5_TATTCTCTCGGG
Ama5_ATGGGTCCGCTT
Ama5_GCCCCCTGATCT
Ama5_CCGATCTGCCGT
Ama5_TTGGGATACTAT
Ama5_GCAAGGTACTCC
Ama5_GGCTTCGGCTGT
Ama1_AACGTAATACTA
Ama1_TGATAACAAGTT
Ama1_GTCCTGTAGCAA
Ama1_TAATCGCATCTA
Ama1_GAAGCTTCCCCT
Ama1_CAAGCCCCTTGC
Ama1_GGCTAATTTATC
Ama1_GACCTGTGCTCC
Ama1_CCCGTAACCCCA
Ama1_GGTTACACGTTA
Ama1_CGGTCGATTCCA
Ama1_CTCCACACCTTC
Ama1_TACGCGATGTCN
Ama1_TGATGTCGACTT
Ama1_TCGCTATGTTTT
Ama1_TATAGAAAGGTC
Ama1_CATCCAACCTGC
Ama4_TGCAACGAGTGC
Ama4_TAAACAAAGAAC
Ama4_CCGCAGGCCACG
Ama4_CTGTGTCGCCTA
Ama4_CTCGAACGTGTC
Ama4_ATGAACAGTAAC
Ama4_GAATACGTCCGC
Ama4_GTTTTGAAATCT
Ama4_CACTTATTTTCC
Ama4_ATTTCTGTGCCT
Ama4_CTCATATTTTCC
Ama5_ACACTCACCGGG
Ama5_TCGTGTCTCTGA
Ama5_AATTTGAGCTCC
Ama5_GCCTTCGTTTCT
Ama5_GTCTGCACTCTT
Ama5_GTCGTAAATCCG
Ama5_CATGTTCAGTTG
Ama5_TCGGATGATTCC
Ama5_GGCGAGCGCTTG
Ama5_GTACCATCCATC
Ama5_AGGTGGTGACGC
Ama5_AGGGCGGGCAGG
Ama5_TCTCTCCGTGCC
Ama5_CGAGGAAGAACT
Ama5_GCTTAGCGCTTG
Ama5_GCTTAGCCTAGT
Ama5_TGCATGCTGCAC
Ama5_TAAGTTCACTCA
Ama5_ATAATGGATTAA
Ama5_TATGGTGAGAGG
Ama5_CTAAAAGAGCCC
Ama1_ACTCGTCACGAT
Ama1_GCTATCGAAGCT
Ama1_AGCGTTTATTGT
Ama1_TGTTTTATCCAN
Ama1_AGCCAGCCTCTA
Ama1_CTTACTCCAAGT
Ama1_GTAAATCAGAAA
Ama1_CCGCAAGCCTAA
Ama1_GGCCTACGCCAT
Ama1_TCCCCCCAAACT
Ama1_CTGTGGGTCATC
Ama1_CAAAGGAACCCC
Ama1_AGCCACATCACA
Ama1_TCAGCCGGAATC
Ama1_CGCCGACTTCGC
Ama1_CGTGCACGAATC
Ama1_AGCGATGCTTTG
Ama1_ACTCGTCACAAT
Ama1_GTCACTAATCAG
Ama1_GCAGCATAATCA
Ama1_TGGACGGACAGG
Ama1_TACCGCGGGCGG
Ama1_GGTGAGGAGTCN
Ama1_CGGGTTGAAACA
Ama1_GGCAATACCTTG
Ama1_TGGTCATGAAGC
Ama1_GAACCGATACCG
Ama1_TAAAGGGCAGGG
Ama1_TCGGTTGTCACN
Ama1_AATAATCAGAGT
Ama4_AAGCGATGAGTG
Ama4_TCCCCGGTACGT
Ama4_ACCCCGAGCTGG
Ama4_AGTATCAAAGGA
Ama4_AGCTCCTAGTCA
Ama4_GCGTTGCCGGTC
Ama4_TTTCAGGAGACA
Ama4_TTTTGACAGTGT
Ama4_TCTCCAATAGGC
Ama4_AGTCTGGTGACA
Ama4_CATCTTATCACC
Ama4_CGTTACTAACGT
Ama4_TTGTGCTTAGTA
Ama4_ATGTCTAGCCAA
Ama4_GCCCCGAGCTGG
Ama4_GAGCGATGAGTG
Ama4_GTTCCGCCTTTG
Ama5_GCGAGCAGACCA
Ama5_GCCACACAATTC
Ama5_AACCACCTGCTG
Ama5_TCAAATGGCCTA
Ama5_TACAGTCCGCGC
Ama5_CACACCAATTAC
Ama5_GTCTTGAACAGT
Ama5_GTCTCGTCTGTC
Ama5_TGCCACTAGTCA
Ama5_AATGCGCTGATC
Ama5_CTGGACGTGGTT
Ama5_AGACACTCTAAG
Ama5_CAGGTCCTCCCC
Ama5_CGTTGTCGAAAA
Ama5_GTGTTCCAATCG
Ama5_TCCCATGATCTA
Ama5_ATGCTTTCCGCG
Ama5_AGTAAACGGTGT
Ama5_AGAGATTGAGGT
Ama5_CTCGTATCCTCT
Ama5_CTCTAGCGTTCG
Ama5_ACTCTTAAACAG
Ama5_CTATATAGACAG
Ama5_CGGCGGCCACCC
Ama5_GCACGTACTAGC
Ama5_TGGAGGAATAGC
Ama1_GCTTCGCTCATG
Ama1_TGCCGTATTTGG
Ama1_CACCAACTGATA
Ama4_CGAATGACCATT
Ama5_TGCCAGAGGCGA
Ama1_TAGCGACTTTCC
Ama1_GTGACACGGATT
Ama1_TATGCTTCGAAG
Ama4_CAAAGAAAGTCG
Ama5_AAGGATATATGA
Ama5_ACTCTATGCTAG
Ama1_CCAAACTACATA
Ama1_CTGTCAAGACGT
Ama1_TCCTCCTACACN
Ama1_GTGGCTCATATC
Ama1_GCTTTGCGGCTT
Ama1_AGCTACTTTTGC
Ama1_GGCCATGCCCGC
Ama1_CCAAAGATGAAC
Ama1_CTCGCTTCAGCA
Ama1_AATCACGACACC
Ama1_ACCAAGTCCCGC
Ama1_CTTCCGCCTAGA
Ama1_GATATAAATCGT
Ama1_GAGAAAACAAAT
Ama1_GACTGCGCCACT
Ama1_TTTACTACGGCA
Ama1_AGTGCCATTGAC
Ama1_AATGCTAGGATT
Ama1_ATTGTTCTTGAG
Ama1_GCCCAGAAGCCG
Ama1_GGTCCACAGGCG
Ama1_GTGCTATGTAGA
Ama1_CTACCTCTGGCC
Ama4_AAACGCACTCGA
Ama4_TAAGTTTGACAT
Ama4_TGGATTAATATC
Ama4_AAAATCTAGCTC
Ama4_ATATTCTTTGCA
Ama4_CCGGTTTGTGTA
Ama4_AGCCGCTGGATT
Ama4_GTATTCCCCACG
Ama4_CCTTCACCGGTC
Ama5_CCTGAGGTCCCT
Ama5_CGATACGCTAAA
Ama5_CCTAAGCCTTCA
Ama5_CCGAGAACATGA
Ama5_CTGCAAATTTGA
Ama5_GTTCGATGGAGC
Ama5_TAATTCATCTTG
Ama5_ACCGAAAGAAAA
Ama5_CGGGGCAGACAC
Ama5_CTCTGATACACA
Ama5_CACGGTTCGTCT
Ama1_GGCGTCGTTCCC
Ama1_CTCAGACACAGN
Ama1_CATCCTAATGCT
Ama1_TCTAGTCAACGC
Ama1_AACTGACCCTCN
Ama1_TCCTTACCCTCG
Ama1_TCCCAAAATATT
Ama1_CGGTCTCTACGA
Ama1_ATATTCTAGTCA
Ama1_GTTGGTGAAAGG
Ama1_TTCCCTTCCCCC
Ama1_CAGCTAGTGAGN
Ama1_CACTCCATTATA
Ama1_CAAATTTAGAGN
Ama1_CGTAGAGCCCGC
Ama1_AGGCAAGACACT
Ama1_ACCCTCGCATTT
Ama1_GGGCCTGTCAGC
Ama1_GGTAAAGCTTAT
Ama1_TGGACTACTCCT
Ama1_GGCCCGCAACGA
Ama4_CCACGCGGCTAG
Ama4_GATAGGGTTCTC
Ama4_TTAATTCCTACT
Ama4_CCCGACGACCCT
Ama4_GTAATCACTTTT
Ama4_GCCGTAGGCTTA
Ama5_CGCCGTGACATC
Ama5_CTGGGACGAGTT
Ama5_TTCCACCAGATA
Ama5_TCCCAAATGGCC
Ama5_AAACCAAGAGAA
Ama5_GCACTTGAAGCA
Ama5_TTGGTGTCAACT
Ama5_CCTAATTTGATA
Ama5_TACTGACATACT
Ama5_GGCACTTGCTGT
Ama5_GTAGGTTCGTGA
Ama5_CGGGGAGGGCAT
Ama5_ACTCACCTTCAA
Ama5_CATCGAGTAGCG
Ama5_TGCGCCTACTGT
Ama1_GTTCGGCTCATA
Ama1_CGCACGGCTTCA
Ama1_ATGACGCACAGT
Ama1_CCTTTAGCGTGG
Ama4_TGTGTACGTGGT
Ama4_AGCGATGGTATT
Ama5_CTAGTACATGCT
Ama5_GCGGCGTAAATT
Ama5_TGGCGATGGCTG
Ama5_CTGACTCTTAGT
Ama5_GGATATGAGTTC
Ama5_GCACGGGTGCAA
Ama5_CTCCCTACATAC
Ama1_TTGGTGATTTTA
Ama1_GTTAGGGAATAG
Ama1_CAGGTTCAATTT
Ama1_AAGTCTACTGGN
Ama4_TACATGTTTCGG
Ama4_CCCAGCGCGAGG
Ama1_ACATGATGCATT
Ama1_ACGACGACCTAA
Ama4_ACAGTGAGAATG
Ama4_ACTGAGAGAATG
Ama4_AATGTGAGAATG
Ama1_TTATATTCCGCN
Ama1_GCATGGGGGAAC
Ama5_AATCGGCACTAT
Ama5_GTAAGTGCTGTC
Ama1_GGAGCAAAGAAA
Ama5_GCATTGATTACA
Ama5_TTTATTCGGACT
Ama5_GTTTTACTTGAT
Ama5_GTTCGGCGAAGC
Ama5_ACCGTCCTGGGA
Ama5_TCATCATGGATG
Ama5_AGTTTAACGTGC
Ama1_TGGCAAAGCCTC
Ama5_GCTGGATGCTGC
Ama1_GATTGTATGTTT
Ama5_ACCGGGACGCGT
Ama1_ATACTCTCTTTA
Ama1_AAAGACCCAGCN
Ama4_CGATGCTAGAGA
Ama5_AAGCGTCTGTTA
Ama5_GCGACACAAGCC
Ama5_GAACTCGAAGAA
Ama5_AGGAGCTACAGA
Ama5_GGGGAAAAAGCT
Ama1_ATATTACAATCC
Ama1_ACTAACCTTCTC
Ama4_CGATTGAGGCGG
Ama4_AACGGGGCGATT
Ama5_GCGTTACCGGTT
Ama1_TTGAGAAGGTCA
Ama1_ATGACGCACGGT
Ama1_CTAAGTAACAAT
Ama1_ACTCTCCGGCCG
Ama1_CTAGAACAACGA
Ama1_AGTGATGGTTCT
Ama1_ACTACAGCATGT
Ama1_CATCTCGCCTTA
Ama1_TTCTCCGCGCTA
Ama4_TTCCAAAGGCGA
Ama4_TAAAACCGTGTG
Ama4_AGTACTCCACAG
Ama4_AATACAGACATA
Ama4_AGCTACCGCCCA
Ama5_CCGCTAAACGTC
Ama5_GAGCTGCTGGGA
Ama5_TAGTCGATGGCG
Ama5_GTGATTAGAACC
Ama5_CCCTAGCACTAG
Ama5_TATGACTAGCTC
Ama5_CCCTAGATCGTT
Ama5_TAAGCCTAGGAA
Ama5_TACAACTGAGCC
Ama5_TATTGTATTTCA
Ama5_TCCGCGGAAGCC
Ama5_CTCTCCCTATCC
Ama5_CCGAATAGGGTT
Ama5_AGAGAACCCTAG
Ama5_CCGGACATACGT
Ama5_CACCGGGCTGTT
Ama5_GGATAGCGAGCC
Ama5_CTCGGTCCTCGC
Ama5_ATCCCAAACGTG
Ama5_TCAAGGGGGAGG
Ama5_CCTGACTCCGCA
Ama5_GCCATTACACAA
Ama5_CGTAGCTATGGA
Ama5_GTAATAGTGAAC
Ama5_GCAACTATGATC
Ama5_GCCGCCGTCCAC
Ama5_CTTCAACGATTA
Ama1_CGCCTGTCTCGG
Ama1_ACAGCCCGTACN
Ama1_CTGACTTCCTAN
Ama1_TTACGGGGGCTG
Ama1_GTTGCTGGCCCC
Ama1_AACCAGAGTCCT
Ama1_TCTCAAAATCTG
Ama1_GACACCCGTTTG
Ama1_ATCAAACAGTCG
Ama1_GGGTGACATTAT
Ama1_CGTCCTAGTGGT
Ama1_GCTTAGGAAGTT
Ama1_CGAAGTCTTTCG
Ama1_TGCCCACGCGAN
Ama1_AACAGAAGCTGG
Ama1_ACCTGAAAGTTA
Ama1_TGCCCACGCAAN
Ama1_GCAGCCCGTACN
Ama4_GTTGTTAGCTCC
Ama4_TACTTGGTGCCT
Ama4_CTTAATCACTCG
Ama4_TTTGCTCGAAGG
Ama4_CATTGAGCTCAT
Ama4_CGGTACGCCAAA
Ama4_CCTAAAGTGTGT
Ama4_GCAATGCCTGGT
Ama4_ACTCGAATTATG
Ama5_TATTGATCTGGA
Ama5_AGTCGAATTCCA
Ama5_ACATTTCGGCAG
Ama5_CGCAGCTAATGA
Ama5_GCCACCCTAAAT
Ama5_CTAGCTACCGGA
Ama5_GGATGCGTGCAG
Ama5_AGTAGGTTCCAT
Ama5_GACCATTTAGGA
Ama5_CAATTATCATTT
Ama5_GGGAGGTATTAC
Ama5_GTTAACGCACTT
Ama5_ATTGCCTCAACC
Ama5_ATCGGTGCCATG
Ama5_TAAGGAGGCAAT
Ama5_GATTGGTCTCGA
Ama5_TGCAAGTGGTGA
Ama5_TACAGATGGAGG
Ama5_GGTGCCTAGCTA
Ama5_GCATAGCGGAAT
Ama1_TTGCTGGCAGCG
Ama1_TTGAAGTCGTCT
Ama1_TTGAGGTGACTT
Ama4_GCACCAGTTGAG
Ama5_TGAGAGATCTAC
Ama5_GGGGTCTCTGGT
Ama5_CAGGGTATTAAT
Ama4_TCTGAACTTCCC
Ama1_CAGACCACAGGG
Ama1_CGGGAGAGCACT
Ama1_CACTACCGACCC
Ama1_ATACTGTCGCGT
Ama1_TGAGGCGCACCC
Ama1_CGTGCCGAGTAT
Ama1_AATCGTGTATCA
Ama1_ATCATTTGCCGG
Ama1_CTACGGGTGAGG
Ama1_GCCTGCTCTCAG
Ama1_TTCGATTAGGAA
Ama1_CGCTCGCTGGCG
Ama1_GCAACCATAAGG
Ama4_CTGTCGATCCGC
Ama4_GCGTGTCCTCTG
Ama4_GATCTGCAGTCT
Ama4_CCCCCATGCCGT
Ama4_CCGGCATTTCGC
Ama4_GTAACACGATCC
Ama4_ACCAGCACCGTG
Ama4_CAAATCCACTAC
Ama4_TGTAGGTGGCAC
Ama4_CAAGGTCTTGCG
Ama4_TAACACCCGAGC
Ama4_CAGATTCTTAGG
Ama4_GACGATGTCCCA
Ama4_GAAGGGCCAGAG
Ama4_CGCCCCTAAGTT
Ama4_TGGCTGTCACAC
Ama4_CGCACTAAGGTT
Ama4_GTTTCTGTGACT
Ama4_GGATAGTAAATA
Ama4_AGATAGTAAATA
Ama4_GCCAGCACCGTG
Ama4_AATTCTGTGACT
Ama4_TGAAAGTAAATA
Ama5_TCCGAATTTCGC
Ama5_CCGGCTTGGGAT
Ama5_TTGGGTCGTTTA
Ama5_CTTTTGTTTCCA
Ama5_GCCTGCCTTGCT
Ama5_ACGCTTTCACGA
Ama5_AGTCAGTTCAAT
Ama5_CCCGTTGTATTA
Ama5_ACATTGCGCGGC
Ama5_CGTCGCCCTCCA
Ama5_AGCACAGTAGTT
Ama5_GCCCGACGTGCT
Ama5_TAAACACTCATC
Ama5_ACTTGTCAAAAT
Ama5_CCCTATCTGTAG
Ama5_CATACAGTGCTC
Ama5_ACTAAAATATCC
Ama5_CGCTGTACGGTG
Ama5_GTAGGTTCTTGT
Ama5_TTCAGGATGTAA
Ama5_GCGACCTCGGGT
Ama5_TGGGCTCAGCTG
Ama5_TAGGCCATGGAT
Ama5_AATACTGTCGTT
Ama5_TTTCTAGACTAT
Ama5_CCCCGTAGTTCC
Ama5_TGACGCTTCTTG
Ama5_TGACAAGCTCAT
Ama5_CCACAACAGGCC
Ama5_TCTTCTGAGTCT
Ama5_TGTCAGTGGTCA
Ama5_GTTTTTTCACCG
Ama5_AGGCCACTATAC
Ama5_TATAAGGCGCAG
Ama5_GAGCCTACGGGA
Ama1_CGAAGGCTAATN
Ama1_CGAAGGCTAGTN
Ama1_AGCTGACTTTCN
Ama4_CTGTCAGCTGTG
Ama4_TAGAGCCGATTA
Ama4_CTCGGCCCATAT
Ama4_GCGCACAGAAGT
Ama4_GTCCAGGCTGCC
Ama4_CAGTCAGCTGTG
Ama5_AACTACATCGCC
Ama5_CCTGTTGAGGCA
Ama5_TCGATATGATTT
Ama5_GAACGCCACTAC
Ama5_CATATGCAAGGA
Ama5_TCGCAACGGCAT
Ama5_GTACTTTCAGCG
Ama5_CACTGACTTCGG
Ama5_GGTTTTTGTAAG
Ama5_ACACTCAACAAA
Ama5_ATCGCAAACTCT
Ama5_GTTAAAGAGCCC
Ama5_ACGGTCTTCCTA
Ama4_GCCACGCCATCT
Ama5_TGGTGCTTTAAC
Ama1_CGCAACAAGGTA
Ama5_CAGCGTTCCGCA
Ama5_GTAAGCGCTCTA
Ama5_CTGTTGAACTAG
Ama5_TACGACCCAGTA
Ama5_ATCTTCCGCGGA
Ama5_GAGTCGCTCGCT
Ama4_TTAGATGTTTAT
Ama1_AGGCCACAATCA
Ama5_CTCACCTATGAC
Ama5_ACAATGAGTCTA
Ama5_ATGTACGCACGC
Ama4_AGCTGACTCTTG
Ama1_CTCGGTAATACT
Ama1_AGTAGGCAATAA
Ama1_GATCATAACTTT
Ama1_TATCGCTTGTAT
Ama1_TTTTCGCGATAA
Ama1_CGTTACAGCACC
Ama1_GATCAGAGCGGT
Ama1_GACTCTACCCGT
Ama1_GATCAGAGCAGT
Ama1_CCCTTTCGCCGT
Ama1_TACGTAGAGGCT
Ama4_ATTTCTGTGACT
Ama4_TCCAATTTCGTA
Ama4_CGTGCCAGACCG
Ama4_GAAGACATTCGC
Ama4_CCGCGCAATCCA
Ama4_GTCGCAGGCTGA
Ama4_TATTCCCAGCGG
Ama4_GGGACAGTGCAG
Ama4_GTGCAACACACC
Ama4_ACCAATTTCGTA
Ama4_GCCAATTTCGTA
Ama5_GATGCGCATTGG
Ama5_TTCTCACTGCGT
Ama5_CAAGACGGTGTC
Ama5_TTTCCGAAATCG
Ama5_CCCTATTGACTC
Ama5_GTGGCAAGTGAT
Ama5_CCCATTGTCCGC
Ama5_CGTTCCCACGCA
Ama5_GGGATCCGTGCG
Ama5_TCTCTGGCGACT
Ama5_CTACGCTTGTCT
Ama5_AGCTCCTAAGAC
Ama5_CCCCAACACAGC
Ama5_AGTATTGGCCTT
Ama5_TGAGCCCTTTGT
Ama5_GGGGTGAGGCGA
Ama5_GCGAAAGACTAA
Ama5_TACTAGCTGCCC
Ama5_CTCCTATAACGA
Ama5_GCGCAGGGCCCT
Ama1_ACTGACCACATT
Ama1_GAAGGGAGGTCG
Ama4_GTTGAGAATTAT
Ama4_GGGGATATGAAG
Ama5_GCGCTTTGTAAT
Ama5_TACCAGCGTCCT
Ama5_GCTGTAGCCGAG
Ama5_ACTCGCTGCAAG
Ama5_GGGCTCCAGAAT
Ama5_GTCCTCGGGCCG
Ama5_CATGGACAGGTC
Ama5_CGCGAGGGCTAT
Ama1_ACAGTCGGGAAA
Ama5_GTAACCCCCTTT
Ama5_CACCTCACGGGG
Ama5_ATTCGGCACAGC
Ama1_CAGAGTCTCCCT
Ama4_ATTTTGAAATCT
Ama5_TCCCCGGGTCTA
Ama5_TAAACGTCTGAG
Ama5_TTGTTGCATCAG
Ama1_CCGATTCACGTC
Ama1_ATGAATGGTCCA
Ama1_GACCCGCAACGA
Ama5_CCGCGAGCAAAT
Ama1_GTACATACCTTG
Ama1_TACGTAGAGACT
Ama4_CGTAGGATTGTA
Ama1_GATCCACAGCCG
Ama1_GGTCCAACCTGC
Ama1_AAGCCGGTACCC
Ama1_GACTAAGAAGAG
Ama1_CCACGGAACTAG
Ama1_CCCGTCGGGCTC
Ama1_ATATGGTTATAT
Ama4_ACTTGAATGATG
Ama5_GTTCTTCCCTCT
Ama5_GGCGCTTATGTC
Ama5_AAGTGGACATGA
Ama5_CGTGGTGCTTAG
Ama5_GAAAACTACTAA
Ama5_AGTTGACTTATT
Ama5_AATTAGTGCGTC
Ama5_CGAGCATCACAG
Ama5_CGAGAGTAAGTC
Ama1_GGATTTCAACGT
Ama5_AGGACAGATAGT
Ama1_CCTACTGCATGT
Ama5_ATAGGGAAATTA
Ama1_GGGTCATGGTGC
Ama5_GCACCCGGATCG
Ama5_CGTGGTCCAAAT
Ama5_GGCTGGACGGTC
Ama5_ACACTAAGGCCA
Ama5_CTACGGGACGAT
Ama1_GTCCCCTCCTTC
Ama1_CAAGACCAGATN
Ama1_AACTACCAACCA
Ama1_CCAACACAACAT
Ama1_TCGTGCTCACGC
Ama1_TCACCTTCTTGG
Ama1_TTGCTGGCAACG
Ama1_GCGGCACCCCAC
Ama1_AATATTTCCTGG
Ama1_TAAGTCATATCG
Ama1_CTCCTGCCATTT
Ama1_GCCTAACACCGG
Ama1_CTAGTGAATTAT
Ama1_TCCGGCCACCGT
Ama1_ACGCATATGGTC
Ama1_TTGGGTATGTTT
Ama1_TGATCTCATCAT
Ama1_GCCAACGGTAGG
Ama1_ACAACCGGCGCT
Ama1_ACAAACGATCGT
Ama1_TCAGGACCGCGT
Ama1_ACCTCCATTTGT
Ama1_ACTTGACGCCAC
Ama1_ATTTCAAATTTT
Ama1_CAACAATGGGAC
Ama1_ACTTCAAACCTA
Ama1_TCATGGATTGAA
Ama1_TTAGCTCCCGGA
Ama1_ACGCATATGATC
Ama1_TGGTTGAATGGT
Ama1_AATGAAATAAAA
Ama1_ATACTTTAGAGG
Ama1_GGCCCCTCCTTC
Ama4_TGCCCCCGATGC
Ama4_CTCCCTGTCAAT
Ama4_ATCCTGGCAAGG
Ama4_AGAGCTTTTAGG
Ama4_AGGAATAAGATC
Ama4_CGAATGGTCAAA
Ama4_ACCAGGGCTTTA
Ama4_ACTCTAAAGGAC
Ama4_CTTCAGAGGGAC
Ama4_CATGCCATATAT
Ama4_GTATGAACCGTA
Ama4_GGGTCGACTGCG
Ama4_ATGCTCTCCGCA
Ama4_GTGCTCTCCACA
Ama4_GTACTCTCCGCA
Ama4_CTGCTCTCCGCA
Ama4_GTGCTCTCCGCC
Ama4_TTGCTCTCCGCA
Ama4_GTGCTATCCGCA
Ama4_GAGCTCTCCGCA
Ama4_GTGCACTCCGCA
Ama4_GTGCTGTCCGCA
Ama4_GTGCTCTCCGCT
Ama4_GGGCTCTCCGCA
Ama4_GTGCTCTCAGCA
Ama4_GTGCTCACCGCA
Ama4_GTGCGCTCCGCA
Ama4_GTGGTCTCCGCA
Ama5_AAGGTGCATAAA
Ama5_CAGCGTTTGCCA
Ama5_CTGCTCCGATAG
Ama5_CAGAGCAGAACT
Ama5_CCCTAGTCGACA
Ama5_AGCTGGACGGTC
Ama5_TCCTTGAATTAC
Ama5_CTTCCATCCCGC
Ama5_CGTCCTTCTAGG
Ama5_CTAGCCGAGCTT
Ama5_ACAGAGTAATTC
Ama5_AACCAATACTGC
Ama5_CTGGTGTCCGCT
Ama5_CCACGATCCTCC
Ama5_AACGTGCTTTTT
Ama5_CTAGCGTTATTG
Ama5_TTTGCTCTACGA
Ama5_CACGATAATACA
Ama5_TCTGGACCGGTT
Ama5_GTAGGCACAGTT
Ama5_CCGGGACAGCAG
Ama5_GACTGAAACAGT
Ama5_TGGTCAATTTTC
Ama5_GTACGGGTGACC
Ama5_TAAGATAGATCG
Ama5_TCACTATAGATT
Ama5_GTATCCTATTCG
Ama5_AACTGCAAGCGT
Ama5_CCAGTATTAAGT
Ama5_TGTCGTGTGTAC
Ama1_CGAGACTATAAA
Ama1_GGCCTTCGCAGC
Ama5_CCTTTTACGCCA
Ama1_GACATGTAACAA
Ama1_TATTACAGGCAC
Ama1_GGCTAACACCGT
Ama5_TGCAATTGTCCC
Ama5_AATAACACGCAC
Ama1_CATATTCGATCA
Ama5_ATCTTAGATCGA
Ama5_GCAGTCAGCTAT
Ama5_TAATCGTCCGGC
Ama5_ATTCGAGATCGC
Ama5_AGAGCAATTACC
Ama5_TCCGTCCGCTAT
Ama5_ATGTCAGTGGAT
Ama5_TGTCAGGGAGAT
Ama5_TCCCTATTTCGC
Ama5_ATACGTCGGTGC
Ama5_AGGACTCTGTGG
Ama5_CATAAAGAGCCC
Ama1_CAGGTCCCCATG
Ama1_GTTCCTTCACAC
Ama4_CTATGATTCCTG
Ama5_TGGGGACGTGTT
Ama5_TGGCTGTGATCT
Ama1_CTAGCTGTCCGT
Ama4_ATGCACTTTTTA
Ama4_CGGTGAGTGTGG
Ama4_GGTCTACTGATT
Ama4_AAATCGCGTTCA
Ama4_TGTCGTAGGTAG
Ama5_GATTACTCTTCA
Ama5_GAAATGTCGATA
Ama5_AATTGATTTCCT
Ama5_GCGCCCCCTACA
Ama5_ATGTTTGCACGC
Ama4_TGACCGTCAAGT
Ama4_GCGGAGCTACGG
Ama4_AGGTCTAGCCAG
Ama4_CTAATTCTCGGG
Ama5_GAGCCGGATAAC
Ama5_GCGCCGGAGCTT
Ama5_GATACAGATTGA
Ama1_CTTGAGACGAAT
Ama1_ACCTACCCTCAC
Ama1_CGCGAATGAACA
Ama1_AAGAACTACGCG
Ama1_GGTTGTCTGATG
Ama1_GGGGTCCGATCG
Ama1_TTGAGTCACCAA
Ama1_ACGACCGAGCGA
Ama1_TGTAAACGAACT
Ama1_CCTCCATGCAGT
Ama1_GCCAAAAGATAC
Ama1_GACCAAAGGCTG
Ama1_CACTTTTAGCTC
Ama1_CGACTAAGTGGG
Ama1_AGCCAATGGTAT
Ama1_GCAACAACGCTA
Ama1_GGACCCAAAGTT
Ama1_CCATAGTGGTCC
Ama1_TTGCCCTTCAAT
Ama1_GACTCGTCTAAG
Ama1_CAGGTACCTCGN
Ama1_ACACTAGTAACC
Ama1_AAGTGCGTCAGG
Ama1_AGTACGCACCAT
Ama1_GTACTTATTCTT
Ama1_TACATCGGAATA
Ama1_ACCCTCAGTTAT
Ama1_AAGAACTACACG
Ama1_TCAGCCATTGGG
Ama1_CGATTAGAAGTT
Ama1_GGGACCGCCCAA
Ama1_GCTATTCAGATT
Ama1_ACAGTCGGCCCC
Ama1_CTAGTGGAGATA
Ama1_TAGTTACGCGTN
Ama1_CAATGTGGCATA
Ama1_CCAGTAACGTTC
Ama1_AGGCAACCCAGN
Ama1_CGACTAAGTAGG
Ama1_AGAGCGATTGAN
Ama1_TGACGAAGCTAG
Ama1_GGAGGCTAATGC
Ama1_TACCAAAGCCGG
Ama1_GGGAACAAAAGA
Ama1_GCAAACAACACT
Ama1_GCATTTTCCACT
Ama1_AATCCCACGGCG
Ama1_CACACATGCGTT
Ama1_GTACTAGGCCCT
Ama1_GAGACATCGAAT
Ama1_GTACCCCTGGTT
Ama1_ACTAAATGGTAG
Ama1_GGTTGTGGAGCT
Ama1_TACACGTCCTGA
Ama1_GGCGAAACCAAC
Ama1_GGAGGTCGCCTC
Ama1_CGCGAATGGTTT
Ama1_AAGAGGCCAACC
Ama1_CAGTTTCTAAGG
Ama1_GCCCGATCGTAA
Ama1_TTGAGTGAACCN
Ama1_CTCGGAAGCACG
Ama1_ATTGGTACATGG
Ama1_CCGTGTTTAGTG
Ama1_GATGTCCTAGGC
Ama1_CGTCCATTGCTA
Ama1_CCACGGATCACT
Ama1_TGCGCCGACCAA
Ama1_AGCGGCCCCGAG
Ama1_TCCTTCTACTCA
Ama1_TCCACAAGAATC
Ama1_TCCCTATTTGTC
Ama1_GTGTTTCCGCCG
Ama1_ACAGTTAGTTGC
Ama1_ATTCCACCCAAG
Ama1_AAGAAACCCGAC
Ama1_AGGCTATCGACC
Ama1_CGATTAGAAATT
Ama1_ATCAGTCTCACT
Ama1_ATCCTTTAAACT
Ama1_CATACCGCCAAN
Ama1_CTCAATTAGTCC
Ama1_ATAGTGAGCATA
Ama1_AGGATCTACCAG
Ama1_GGTTGTGGAACT
Ama1_CTGTCTATGAGA
Ama1_TAGTTACGCATN
Ama1_TATTCACCAGGC
Ama1_TGTGCCGTCTGN
Ama1_CCCGTCTTATTA
Ama1_CCAAGGGATCGT
Ama1_GACGGGGGGTCA
Ama1_CAGTGTATATTG
Ama1_TATGAGATTCGC
Ama1_AATCTGCGAAGT
Ama1_GAGATACCTTAG
Ama1_ATTTGCTCACTA
Ama1_ATAGTCCAAAAC
Ama1_AAACCGTACTGC
Ama1_GCAGTAAGGATA
Ama1_GGCGGACGCACN
Ama1_ATTTTAACAAAA
Ama1_TCAGCCATTAGG
Ama1_CCGATTATACAC
Ama1_CACACATGCATT
Ama1_AACTTGGAGCGT
Ama1_TCATACGGCTTT
Ama1_TAATAAGACATT
Ama1_GGCGCGTACCTT
Ama1_GCCTACCCTCAC
Ama1_TAGATATCTTGG
Ama1_TCCCTATTTATC
Ama1_GGGCAACCCGGN
Ama1_GCATGGTCGTAA
Ama1_CATCTGACCTAT
Ama1_GAGATATAGCCC
Ama4_GTTCTACCTCAC
Ama4_CTTCAACCTAAC
Ama4_CTACTGGGGGCG
Ama4_TGGAATGGAAAC
Ama4_CGTATGTGCTAT
Ama4_ACACCAGACTAC
Ama4_CCAGTAGGACTG
Ama4_GAAACGAGTTTC
Ama4_CAAGGGTTGAAA
Ama4_ACGCAGATCGAG
Ama4_TCTCGAGGTGCC
Ama4_CTTGGCTGTGGT
Ama4_GCGGCACGCGAA
Ama4_CGAACAGTCGGG
Ama4_ATACGTGTTTCG
Ama4_ACTCCTTACCTG
Ama4_AACCATTACGAT
Ama4_ACACTAGTAAGT
Ama4_ACAACGGGCAGT
Ama4_TGCCCGGCCCCC
Ama4_CTTCAGTATGAA
Ama4_CCTGCTAGGATA
Ama4_CGCGTTATGAAT
Ama4_GAGAGGCGCCGC
Ama4_CCGGTCAGTCCA
Ama4_GAACAACGAATG
Ama4_AGCAAGCCAATT
Ama4_GTGCTTCGTTAA
Ama4_CGGTGGGGGCAT
Ama4_CAGTGAACCACC
Ama4_AATATCTAGGCC
Ama4_CGACGGGACAAG
Ama4_ACCGCCTAGTGT
Ama4_ACTAAGAAGACA
Ama4_TTAACGTTGTAA
Ama4_GATCATAGACGA
Ama4_CTGCGTAGTATG
Ama4_GGGAATGGAAAC
Ama4_CTTCTACCTCAC
Ama4_GCACCAGACTAC
Ama4_GCGCAGATCGAG
Ama4_GATCTACCTCAC
Ama4_CTACAACCTAAC
Ama4_ATGCGCCTCCTG
Ama4_AAGAGCCTCCTG
Ama4_CAACTGGGGGCG
Ama4_GGCCTTTCCTCC
Ama4_CTTAAACCTAAC
Ama4_GTTCAACCTAAC
Ama5_TGTTTCATAAGT
Ama5_TCCACGCCCTAA
Ama5_CTTATCAAAATG
Ama5_TTAGTACCGTTC
Ama5_ACAAAGCGTGAG
Ama5_AGCGCATGTAGC
Ama5_ATTTGGTACGGA
Ama5_GTATAACGTTTC
Ama5_CTGCACGCTGGT
Ama5_CAGTTATGATAT
Ama5_AGTCTGCACTAC
Ama5_AGATTCATCATG
Ama5_TCAACGGCATTA
Ama5_CGTTCCTCGCGC
Ama5_CCCTCCCGTTAT
Ama5_TAGCGGATGCCT
Ama5_TGAGAGAGTATC
Ama5_CATGTGAATTGT
Ama5_CCATCCTTCCTT
Ama5_AGCGTTGTAGTA
Ama5_CCCGGTTTTGGC
Ama5_AAACCCTAGCGC
Ama5_GGTCATTGTGAT
Ama5_ATCGCAAAGCCC
Ama5_TCACGGGTTGGA
Ama5_TTGGGCTCATGG
Ama5_ACATCTTTCCTC
Ama5_CATATGGCGAGC
Ama5_TGGTTCCTTGCT
Ama5_CCAAGTTCGAAC
Ama5_TAAGCACAATCC
Ama5_CCTAAAGGGCTA
Ama5_CGTCCACGCTCA
Ama5_TTTTAGTAGAAA
Ama5_GTGGGAGACTGG
Ama5_AAGCAGCCCTTT
Ama5_TACTCCTTTACA
Ama5_CGTCGGACATTT
Ama5_ATGAAAGGGCTG
Ama5_GTAAAGGAACTT
Ama5_GTGTAACACAGG
Ama5_TCGTCGCACACG
Ama5_TCAGTTATAGTT
Ama5_GTACAGAGTTAA
Ama5_TGGTCGTTTTCT
Ama5_TAGGGTCTTTGG
Ama5_ATTATTGCTCAT
Ama5_CTAGACGAAAAG
Ama5_AAAGCGTCGTCG
Ama5_AAGTTGGCTCCA
Ama5_CGAAAGATCGGG
Ama5_ATCTATCCTTTG
Ama5_CTAGAATAAACC
Ama5_ATTTTTAATGCA
Ama5_AAGGCATGTATA
Ama5_ATAGTGTTTTCG
Ama5_TTTACACAGCAC
Ama5_AGCTCTTGCCGT
Ama5_ATGCGAACTACC
Ama5_CGTATAGATCCT
Ama5_GCGGCGACGCTT
Ama5_AAAACGACGTTG
Ama5_TCAAGTTCATCC
Ama5_CTGGATGCACTA
Ama5_TAGCCATATCAA
Ama5_TTTGCGCTGGAA
Ama5_CATGCACGGTTG
Ama5_CTTCGTATTAGG
Ama5_AATCAAACAATG
Ama5_GGCGATCTCCTC
Ama5_GGCTACCAGGTG
Ama5_GTCGGGATCCTC
Ama5_TGCGCTGCAGCT
Ama5_ACAGGGTTCGGA
Ama5_ATCTTCGATGGA
Ama5_TGCACGTCGTGC
Ama5_GCTGTTTTTAAA
Ama5_AGCCAACAGTGA
Ama5_TGATCAATGCTG
Ama5_TAACATGGTCTT
Ama5_TCCATGCGCCCG
Ama5_ATTACGTAATCT
Ama5_TTACTTTAACCG
Ama5_GGCGCATGTAGC
Ama5_GCCGTAGTGGGA
Ama5_GTTTGGTACGGA
Ama5_GGTCAGGGTCGT
Ama4_CTCAGTGGAGCC
Ama4_TACTCATAGGAA
Ama1_ATGACAATTCGN
Ama1_AATAAGTCTGTG
Ama1_GGTAATCCTTGC
Ama5_AAGAAATTCCTT
Ama5_GGCTGTTTCAAT
Ama5_TCTTACCCCTGC
Ama5_CAGCAAGTTATG
Ama5_ATGCTTACACGC
Ama5_GCTGCCTCAAGC
Ama5_ACTCATTACGTT
Ama4_AATATCTTGCGC
Ama1_TCTTACTGCTCT
Ama1_CAAATGTTTATA
Ama4_CGCCATTCCTCC
Ama5_CTCCCTCGCTGA
Ama1_CTATAAGGTCCA
Ama1_GCGTTTTGAACC
Ama1_CTGGAGTAGCAT
Ama1_GCATTAGAAAAG
Ama1_ATACTGGTGAGT
Ama1_GATATCCTTGGC
Ama4_CGGAGCTTACCC
Ama4_GTTATCTTGCGC
Ama4_CTCCACTCACCT
Ama4_TTTATCTTGCGC
Ama5_TCGGGCGATTGG
Ama5_CTCTCCGACGCT
Ama5_AGTCTCCTGCGG
Ama1_CAGTTAAGTCCT
Ama1_GCCAAGCCAGGG
Ama1_ATACAGGGGACC
Ama1_TAATAACGAAAG
Ama1_CTCAATATCTCA
Ama1_ACCGGAGTTTTC
Ama1_TGACATCAAACG
Ama1_CGTGCATTCGGT
Ama1_TTTGTTAGACCA
Ama4_TATAACACCTCC
Ama4_TATTGTCTCAAT
Ama4_CGGCCTAGTACA
Ama4_TTTTCTGTGACT
Ama4_TTGGGAACGGGT
Ama4_GGTCTACCTCAC
Ama5_TTAACAACTGTT
Ama5_AGGAGCATGCGG
Ama5_TAAACAACGTAT
Ama5_GCCTTGTTCAAC
Ama5_GGCGTATAACCG
Ama1_ACATGGTCGTAA
Ama1_ATCCGGGTGCAT
Ama1_TTGCTGCGGTAN
Ama1_GAATCGCCCGAA
Ama1_CCCCCCTAGACA
Ama1_GCGCTAACAACT
Ama1_GCTTGCCGGAGT
Ama1_GAACGATAGCGC
Ama1_GCAAGCCGACAT
Ama1_CGTCCTAGTAGT
Ama1_GATTTCCCATGA
Ama1_GGTGTGTTTTTC
Ama1_TCGACTTACCTA
Ama1_GTCCGGGTGCAT
Ama4_TTTCCGCCTTTG
Ama4_GGCCAGTGCGTC
Ama4_CGTCCCAGCTAT
Ama4_TCGTTGTTTGCT
Ama4_TCTAATTTCCTC
Ama4_AGCTCGCCCCTT
Ama5_CTCACCCACTCC
Ama5_CCGGCGGAAACG
Ama5_CTGGGCGGCGAC
Ama5_CGACTATTAACA
Ama5_TACAGTCACTCC
Ama5_AGTAGTATGGAA
Ama5_GCAGCTTCGGCT
Ama5_TAGACAATCATG
Ama1_CCGAAGGCCCAC
Ama5_GGGACGAACGTA
Ama1_CCCTCCGCTTTN
Ama1_GAATTAAGCAGT
Ama1_ACCCCATTCTCA
Ama1_AAGGATTGATCA
Ama1_ACCCTTACTCCT
Ama1_ATATCCGCACGG
Ama1_CGCGTGTGCCGA
Ama1_TAGCTTAAGATG
Ama1_AGTGCAATACTA
Ama1_AAAACAATCGAN
Ama1_GGACCTATCAGC
Ama1_GGTCCCATACGT
Ama1_TTTCAAGTACTA
Ama1_AGCTGGTCCAGN
Ama1_TTTAGCAATTAG
Ama1_TGAAGGCCAAAG
Ama1_CCGCATCTGTCC
Ama1_AATATCAGGCAT
Ama4_ATGAGGAATGGC
Ama4_GAGTTCATGAAT
Ama4_GAAACCTCTAAC
Ama4_TCCGACGCACCA
Ama4_CCCCCAAACCGC
Ama5_GACATTCACCTT
Ama5_GTTTATTCTCCA
Ama5_GTAGGAAGCGCC
Ama5_GGTATTTCCCTA
Ama5_GGGTCGGGATAT
Ama5_GCACTAAGGCCA
Ama1_CCGATTCACATC
Ama1_ACGGAGCCTGCA
Ama1_AAGGAGACGCGC
Ama1_CCGGCGCTACCA
Ama1_TAGTTACCCCTA
Ama1_AAAAGGCCTGAA
Ama4_TACAGCTATGTG
Ama4_ATGCAGGAAAAC
Ama5_AAGGGGCGCCAC
Ama5_AGTCTACCTCAT
Ama1_CCATGCCCAAAN
Ama1_CTTATGACTTGT
Ama1_GGTTGGATTTCN
Ama1_TAATCGACGATA
Ama1_GCGCCTGTAATT
Ama1_ACTATGCACACT
Ama1_TTTGCCTACCCC
Ama1_TCCCCATAGTTC
Ama1_CGTGTAAGCCTC
Ama1_TGTCAATAAAGA
Ama1_ATCCTTTAAGCT
Ama1_AACTTAACTCAG
Ama1_GAGATGGATTGT
Ama1_CAGGAGGAATAN
Ama1_CGATTATACTAT
Ama1_AGGAGCAATCAA
Ama1_CCTCGCCTAATC
Ama1_GCAGCTTGACGT
Ama1_CATTGGGCTAGG
Ama1_CTGTTCATTCAG
Ama1_GAATGTCTGTTT
Ama1_TAGAATCGACTG
Ama1_GCCGGGAGGAGN
Ama1_GTACATCGATCC
Ama1_TAATAACGAGAG
Ama1_TGCGCATTGTAA
Ama1_AACCAACTATTC
Ama1_TTGTGTCTAATA
Ama1_GCTATGCACACT
Ama4_TATGAAACTAGT
Ama4_GGTGCCGCCCTC
Ama4_CAGCTGGTGTTC
Ama4_GTCGCCTAGTCG
Ama4_CCTTGGTTTACC
Ama4_GGCACTCCCACT
Ama4_GGAAGTTCTACA
Ama4_GTCGGCGCTCGA
Ama4_GGCAAAAGAGGT
Ama4_CGGCCTATTAGT
Ama4_CAGAGTTGCAGA
Ama4_GGACAGTGCTGA
Ama4_ACTATGGAACGA
Ama4_CCTCGTGCAGGG
Ama4_CATGATGGAGGA
Ama4_GAAGGTTCGTTC
Ama4_CGGAAAGGCATA
Ama4_GGTCTGTATAGG
Ama4_AACAATAACGTG
Ama4_CGTGTCAGCGTT
Ama4_TGCATCTCCTAG
Ama4_GAGCCCATAACG
Ama4_CATCAACCTAAC
Ama4_AATGAAACTAGT
Ama4_GATGAAACTAGT
Ama5_CGGGCGATCAAT
Ama5_GGCACTTATGGC
Ama5_AGTCAGGGTCGT
Ama5_GTAGCATTTAGG
Ama5_GCCCCTGAGACC
Ama5_ACCGTAGTGGGA
Ama5_GCCGCGAACTTG
Ama5_GTCAGCGTGTCG
Ama5_CATGTTCACAAC
Ama5_GGATGCATGTAT
Ama5_TCGACTTGCTAT
Ama5_CTCGGGCCCTGC
Ama5_TGTTCGCAATAT
Ama5_GGCTCAACCAGG
Ama5_TACAACCTCGTC
Ama5_ATTGCTTAAAAA
Ama5_AGCGTGGGCCGT
Ama5_GGCAGCCTTCAT
Ama5_CCCCTACTGATA
Ama5_GCATTTTCGGGT
Ama5_CGCAGAGGACAA
Ama5_ATACCAATCAAT
Ama5_CTTACCATATAG
Ama5_AAGGAGCACACA
Ama5_ATATAACCTAAT
Ama5_CACATAAAAGGA
Ama5_ATGTTGAGAGAT
Ama5_GGACCAACGCTC
Ama5_GGCATAGAGTTG
Ama5_AGATGGGGTCGT
Ama5_CCGGCATCCACG
Ama5_TTCTGCTCCGTG
Ama5_ATTCTTAGTTAT
Ama5_AGGAGTACGGGT
Ama5_GAAGTGTGGAGT
Ama5_TCAGGACGTCGG
Ama5_ACTTTGACCTCC
Ama5_GAAGGTCCTCCT
Ama5_CGCTGACGCCTG
Ama5_AGTGATAGCACA
Ama5_GGCGGCCAAATA
Ama5_GTGGTTACCCAG
Ama5_AGCTCGGACTAT
Ama5_CCCGGCAGCGCT
Ama5_GGAAGGCGAAGT
Ama5_TCGGATCCGGCC
Ama5_AGGAAGACAAGC
Ama5_TTATCCCGGGGG
Ama5_CGCGCCGGTAAG
Ama1_CGGTTACCCATT
Ama1_AAGAAGCCGTAT
Ama4_TCCAATGGTTAC
Ama4_GAACTCGAGGCT
Ama4_CAAGCACATTCT
Ama1_TGGCGCCCCCGA
Ama1_GGCAACACCATN
Ama1_TCTATCTAACCC
Ama1_TCCGCCTGGCGT
Ama1_ACAAGCCGGCTN
Ama1_GACGGCGTCTCC
Ama1_TCGCGCATACCN
Ama1_CGAACGTTCGCG
Ama1_TAGTAGGTTCAA
Ama4_ACTCAGGACGCC
Ama4_GTGATACCGGCA
Ama4_AAAGGTCCTACA
Ama4_CCTAGTCGTTGA
Ama4_TACGCGGAGAAG
Ama4_CTACTCTACATC
Ama4_CAGAGCAACTTC
Ama4_TTTCTACAGTCA
Ama4_GCTCAGGACGCC
Ama4_CCTCAGGACGCC
Ama4_ACACAGGACGCC
Ama4_ACTCAGGCCGCC
Ama5_TTCGTCCCCGTG
Ama5_AGCTGTTTCAAT
Ama5_TTCCTTCTCGGC
Ama5_CCCGAGGAACTT
Ama5_TGTAAACGCAAC
Ama5_GTCATCGTATCG
Ama5_AACAGCGTAGAA
Ama5_GGAAGATTGTAC
Ama5_CTTTCTGCACAG
Ama5_GCGCCGAACCAC
Ama5_GGATGATATCGA
Ama5_CGATCAGTCGAT
Ama5_GAGGCAGATAGA
Ama5_GGCGCCGGTAAG
Ama5_GGGCTGCCCGAC
Ama1_CTTGAAAGAGAG
Ama1_GCCATATTTTTT
Ama1_GCATGGGGGGAC
Ama1_TACTCCCTCTTT
Ama1_TCGGGGTTGAGC
Ama4_CGGCAACTGATG
Ama4_AAGCAGGTAGCT
Ama4_CCAGAACTGGGT
Ama4_TACGCGATTGTT
Ama4_GTGCCGGTGGCG
Ama4_CTTGAGGCGGTA
Ama5_TTGCACACTGAG
Ama5_CCCAGTCTTCCA
Ama5_TAACATCGTTTT
Ama5_GGGAAGATTTCT
Ama5_GTATCTGAACCA
Ama5_AGGCAGTATTTA
Ama5_TAGAGATTCCTG
Ama5_TTCGAGCTTACC
Ama5_GCCCATTTGCAT
Ama5_GAGCGCCATGGT
Ama5_TGGAAATGTTCG
Ama5_CGAGGGTGCTGT
Ama5_TATTAAAGAGAG
Ama5_GTGGTGTATCGG
Ama5_AACTGTTCGGTA
Ama5_CTCGGCTCAGTA
Ama5_GAGGGCGGGTCA
Ama5_GGTTTGAATCCC
Ama5_TGTGACATGCCT
Ama5_CGACGCCATATT
Ama5_CAAGCACACATA
Ama5_TTATCGAATACC
Ama5_CGCGGATGAATG
Ama5_TCTGGTTGTGTC
Ama5_ATCAAGGATTAT
Ama5_TCCGCGAAGCTG
Ama5_CAACGGGTGCGC
Ama5_AATATCCCAATA
Ama5_CTTGCACTCTAA
Ama5_CTCTTTAGTATC
Ama5_TATGAATAACAG
Ama5_TGGTGGGGTCTT
Ama5_ATTACGTCAAGC
Ama5_TATGATATGTCG
Ama5_TACACCTATGGT
Ama5_GCTGTGATAGGG
Ama5_GAGTTTACAGGC
Ama5_ACATTCAGCTCG
Ama5_TGCAATGCCTGT
Ama5_ATCCATGAAAGA
Ama5_TGTTCCAGTTGG
Ama5_AGGCTCTCGTAG
Ama5_CTTAAAGCGCCC
Ama1_GCCCAGGTCGGC
Ama4_ATCAGCGCCTTG
Ama5_CTGATTGAATAC
Ama5_TGCAGAGCTCCG
Ama5_AGGTGATCGCGC
Ama5_GTCACAAAGGGC
Ama4_CAATCATACTCG
Ama5_TGATTAGCGGCT
Ama1_AGCTGAGCAACC
Ama1_CGATAATGCAAG
Ama5_GTGATGTGTGTC
Ama5_ATTAGAATGATG
Ama5_CCTGTCCTCCTA
Ama5_TACTTCATGATT
Ama1_CCTTCACAACAA
Ama1_CGTATTACAACA
Ama4_TAACAGTCCGTC
Ama4_CAATAGAATAGA
Ama4_GATTCTAGTTAA
Ama5_ATCATAGAATAC
Ama5_CGAATGCCTATT
Ama5_CCGCAGACGGCT
Ama5_TAGCGCGGTGTT
Ama5_TGGCCAGTGTGC
Ama5_ATTCTAATAACC
Ama5_CGTTACCCACAT
Ama5_CCTTAGTCCTTT
Ama5_GGAAAAGAACGT
Ama5_GGGGCGGACGCG
Ama5_GCGTACAACAGC
Ama5_TCATAAGGGGGT
Ama5_TACTCATGTGTA
Ama5_CTTCGACGAGAA
Ama5_AACGACATGCTG
Ama5_CTTAAAAAGGCA
Ama5_GCCGAAGTTACT
Ama1_ACTGACCACGTT
Ama1_AATATGCGATTT
Ama4_TACGTCAAAGAT
Ama4_GACTTAGAGTGG
Ama5_TGTCTCTTCCGA
Ama5_ATAGTTGAGGTA
Ama1_ATGTGCGACAAN
Ama1_TACACGAGCCTC
Ama1_GAATCAAGTCGA
Ama1_GGAGCAAAACTT
Ama4_CTCAGACTATGT
Ama5_AAAACGGCCCCG
Ama5_CTATCCCACACC
Ama5_TGAAATGCGCGT
Ama4_ATATTACGAATT
Ama4_AGGATCTCGCGA
Ama1_ATTCGCGAGTTG
Ama1_GTATTACAATCC
Ama4_TTATTATGACAA
Ama4_AATCTTAAGGGC
Ama4_TCTCTGGTTTTG
Ama5_TCGGTCGCCTGC
Ama1_CGGAGACCCCCC
Ama4_CGAGCGCGTCTG
Ama5_CCGATCCTGGCT
Ama5_GGCCCAGTTCGT
Ama5_ACCTGTAGATGT
Ama1_GCCGTACATTTN
Ama4_AGGATTACCGCC
Ama4_TTCCGATAAACG
Ama5_CGGGAGTTAAAA
Ama5_AGGGAGGGAGTA
Ama1_TGGTCATGAGGC
Ama1_GGTTTCTGCAAN
Ama1_TGGATATGCTTT
Ama1_TGAGACACAACA
Ama5_AAAGCAACTGTC
Ama5_ACTCCTTTAACG
Ama5_TCGCCCAACCAG
Ama5_GCACTAATAGTA
Ama5_TATAAACGTTAC
Ama4_AGGTCACACCGA
Ama4_TAGGACGTAGCC
Ama4_ATGAGCCTCCTG
Ama4_GATTGGGGTGTG
Ama1_GGGATAGTGCTC
Ama1_AGCATTTCCATN
Ama1_AATGCCGTAATG
Ama1_CGCTTGCTGAGG
Ama1_GGTATACAGAAC
Ama1_AGGTTTTCTCAC
Ama1_ACTAATCTGAAC
Ama1_TAGAAGGCCGAT
Ama1_AATTCATTTCGC
Ama1_ATTACTTCACAG
Ama1_GAGGATATAAGT
Ama4_CTGTCAGCCTGC
Ama4_CGGCTCAGAGAT
Ama4_TCCCCCGTCAGA
Ama4_GACCGAAGATCC
Ama5_CCGATCTATTCC
Ama5_AACCGGCCTACT
Ama5_TAAGGCTTTTCC
Ama5_TAACAGACGCGA
Ama5_CCGATTTTAGCT
Ama5_TTCCTCTCGCTC
Ama5_AGCCGTGTGTCG
Ama5_GCTGTGCGATGA
Ama5_CAAAGCTCTCTA
Ama5_TCAGCCTTACCC
Ama5_CCGTCGTACCGG
Ama5_GAGTCGAAATAG
Ama5_CTAAGTAATTGC
Ama1_ATATTTGGGTGC
Ama1_TATGGGCAGGGA
Ama1_ACACAGCATTGT
Ama4_TTTGTAATGCCG
Ama5_GGACTACAGCTT
Ama5_TCCTCTAAAGTC
Ama5_CAGCTTGGTTTC
Ama5_ATGCACCCACCC
Ama5_GGAGCTTTCACT
Ama5_ACGCCCGACCTG
Ama1_TATACAAGATGC
Ama1_TGTGCAGAGTCT
Ama4_GAATTTATTCGA
Ama4_GCTCTGAGATTG
Ama5_CTTCGCACTTTT
Ama5_AGCCGTTTTATG
Ama5_ATCGCCGCTCAG
Ama5_ATACTGCTTACT
Ama5_TTCTTACTATTC
Ama5_ACTCGTCTACGT
Ama5_TTTCGGACGCGA
Ama5_GGTTGCAATTTC
Ama5_ATAAGTCGGCAT
Ama5_ACAATAGGCCCT
Ama5_CCCGCACGTCAC
Ama5_ATGGAGAGAGCC
Ama1_AATGCCGTAGTG
Ama1_TCCTTTCATACA
Ama1_CTACCGCCCTCT
Ama1_GTAGGTTACTGG
Ama1_GAAAACTGGGTC
Ama1_TCCAACACCCAG
Ama1_GGTCCGGTTTTG
Ama1_TCCTCCTACGCN
Ama1_TTGCTGGAAGAN
Ama1_CCCTTCCGATGG
Ama1_TGAAATCAAACG
Ama1_CGAGACGGCCTT
Ama1_CCAAAGTCCGAG
Ama1_TGTGAAGCGGAT
Ama1_GCGCGCAATCGT
Ama1_TTCACATCACTA
Ama1_CATTGAGCGAGA
Ama1_CGTTCGCCCTGG
Ama1_ATCCGCCCACGA
Ama1_CCACTGAGTATT
Ama1_ATTCATAAAATC
Ama1_TATCCCGTTATC
Ama1_TTGCTGGAAAAN
Ama1_GCGCATGGCCAG
Ama1_CCAAATTCTTTC
Ama1_CCAGCAAATTGT
Ama1_ACCCAGAAGCCG
Ama1_GCCCGAATCGGT
Ama1_CAATTTGCTAGC
Ama1_AAACCCACTTCG
Ama1_GTTCAGGTCTTT
Ama1_GTGTTCCTTTAA
Ama1_TGTGAAGCGAAT
Ama1_ACAACCCGATTG
Ama1_TCTGGTGACTCT
Ama1_TATCAGTAACTN
Ama1_CTATATGTCCAA
Ama1_CAATCAAAAAGA
Ama1_GTTGTAACTACC
Ama1_CAAAACCCCCTG
Ama1_GTACGCCCAAAA
Ama1_CCATGTCCCAAA
Ama1_CGCCAATAGCAT
Ama1_GCATTAGAAGAG
Ama1_TTCCTTTGCAAT
Ama1_GGTACTGAGTTT
Ama1_ACGCATGACAGA
Ama1_AGTAAGTATCAA
Ama1_CAGTAGGCCGCN
Ama1_ACCGTTGCCACC
Ama1_GTTCTCGGCTCA
Ama1_GCTCTCGCAGAC
Ama1_AACACCACCATG
Ama1_GACTATCATACA
Ama1_GTAGAAACCTAC
Ama1_TACAGGCCTACG
Ama1_GGTTTGCGGGTG
Ama1_TATATGTCACCT
Ama1_GTACCTATCAAA
Ama1_GAAGTTTCCTGT
Ama1_TAGAGTGCAGCC
Ama1_GATTTTTTTCTN
Ama1_ACTCATAATGAT
Ama4_CAAACACTAAGG
Ama4_ATTATCTTGCGC
Ama4_CCTTAAACACTG
Ama4_TATCTAACCAGG
Ama4_TGCTCATGTCCC
Ama4_AAGCTACACACA
Ama4_AAGAATAATTGT
Ama4_AACAACTACAAT
Ama4_TAGATGTTAGTA
Ama4_CCTCCCCAAAGT
Ama4_GTTGGGGAAACA
Ama4_ACCGTAGGCTTA
Ama4_GGCCTCTTTCTA
Ama4_AGCCGGTTTAGA
Ama4_AGACGGACGGAC
Ama4_ATTAGTTGATCG
Ama4_GCTACGGGCTAC
Ama4_TGCCAAGGGGTT
Ama4_AGCTGGTACCTT
Ama4_ACTATATCATTA
Ama4_GGCATGTTAGGG
Ama4_GACGACAGTAGC
Ama4_CTCCGATTTCGT
Ama4_TCCCGTCATCAT
Ama4_GGCCGGTTTAGA
Ama5_GTCATGCCTTAA
Ama5_GAGCACGTGTCC
Ama5_CCCCGACATCTA
Ama5_AAATGTCCTAGA
Ama5_CGGTCCAGACGT
Ama5_GTCCATGCCACC
Ama5_AGCCCGGCCCAT
Ama5_AGAGCCGATTGG
Ama5_TTGCCTGGAGCG
Ama5_CACCAAAGGTCA
Ama5_CGCCCGCCGAAG
Ama5_TTGGCTGCTGGT
Ama5_CCCACCCACAAG
Ama5_GGCATGTCCATA
Ama5_TCGTTATACGAA
Ama5_ACGGGCCTTACT
Ama5_TAAGCGTCGGGT
Ama5_TAACTTTGGTCG
Ama5_AGGCCGTGCGTC
Ama5_GATCGGTCCAAT
Ama5_AACGCTGGATCG
Ama5_CCTGGATGCCGC
Ama5_CGGGTCTCTGTG
Ama5_CGTAATGGATTC
Ama5_CGTGGACACTAT
Ama5_TTGAGTGCTCAT
Ama5_TCATATGCTTGC
Ama5_TAGGTGACCGTT
Ama5_CGGTTCCGATAT
Ama5_GGCCGTTCCATA
Ama5_CTATAACTCGAA
Ama5_AGCGTAGAAGTG
Ama5_CTACCCTAAAAC
Ama5_ACAAAGTTCAAC
[truncated: 1,339 more rows]
