# Supplementary material for: A cell atlas of adult muscle precursors uncovers early events in fibre‐type divergence in Drosophila
Source: EMBO Rep. 2020 Aug 19;21(10):e49555. doi: 10.15252/embr.201949555 (PMC7534622; doi:10.15252/embr.201949555)
Supplement: Supplementary file 12 — Source Data for Figure 3 [file EMBR-21-e49555-s011.zip]

Archive with 5 entries (4 files):
- EMBOR-2019-49555-T_SourceDataForFigure3I-wing disc AmaGAL4-GFP ct-red zfh1-blue 20x.tif
- __MACOSX/
- __MACOSX/._EMBOR-2019-49555-T_SourceDataForFigure3I-wing disc AmaGAL4-GFP ct-red zfh1-blue 20x.tif
- EMBOR-2019-49555-T_SourceDataForFigure3K-wing disc AmaGAL4-gtrace RNA Ama-blue 20x.tif
- __MACOSX/._EMBOR-2019-49555-T_SourceDataForFigure3K-wing disc AmaGAL4-gtrace RNA Ama-blue 20x.tif
