# Supplementary material for: A cell atlas of adult muscle precursors uncovers early events in fibre‐type divergence in Drosophila
Source: EMBO Rep. 2020 Aug 19;21(10):e49555. doi: 10.15252/embr.201949555 (PMC7534622; doi:10.15252/embr.201949555)
Supplement: Supplementary file 14 — Source Data for Figure 6 [file EMBR-21-e49555-s013.zip]

Archive with 9 entries (8 files):
- EMBOR-2019-49555-T_SourceDataForFigure6A-Viability count Mef2-GAL4.csv
- __MACOSX/
- __MACOSX/._EMBOR-2019-49555-T_SourceDataForFigure6A-Viability count Mef2-GAL4.csv
- EMBOR-2019-49555-T_SourceDataForFigure6B-Flight ability Mef2-GAL4.csv
- __MACOSX/._EMBOR-2019-49555-T_SourceDataForFigure6B-Flight ability Mef2-GAL4.csv
- EMBOR-2019-49555-T_SourceDataForFigure6C-Viability count 1151-GAL4.csv
- __MACOSX/._EMBOR-2019-49555-T_SourceDataForFigure6C-Viability count 1151-GAL4.csv
- EMBOR-2019-49555-T_SourceDataForFigure6D-Flight ability 1151-GAL4.csv
- __MACOSX/._EMBOR-2019-49555-T_SourceDataForFigure6D-Flight ability 1151-GAL4.csv
