# Supplementary material for: A cell atlas of adult muscle precursors uncovers early events in fibre‐type divergence in Drosophila
Source: EMBO Rep. 2020 Aug 19;21(10):e49555. doi: 10.15252/embr.201949555 (PMC7534622; doi:10.15252/embr.201949555)
Supplement: Supplementary file 14 — Source Data for Figure 6 [file EMBR-21-e49555-s013.zip › EMBOR-2019-49555-T_SourceDataForFigure6A-Viability count Mef2-GAL4.csv]

	Early pupae	Early pupae	Early pupae	Early pupae	Early pupae	Early pupae	Pharate	Pharate	Pharate	Pharate	Pharate	Pharate	Adults	Adults	Adults	Adults	Adults	Adults
mCherry-RNAi [VALIUM20]	0.000000000	0.000000000	0.000000000	0.000000000	0.000000000	0.000000000	0.00000000	0.00000000	0.00000000	5.31914894	5.55555556	0.00000000	100.00000000	100.00000000	100.00000000	94.68085106	94.44444444	100.00000000
SPARC-RNAi [HMS02133]	0.000000000	0.000000000					0.00000000	0.00000000					0.00000000	0.00000000
eEF1alpha2-RNAi [HMC05694]	0.000000000	0.000000000	0.000000000	0.000000000			0.00000000	0.00000000	3.44827586	5.55555556			100.00000000	100.00000000	96.55172414	94.44444444
CG9650-RNAi [JF02253] BL26713	0.000000000	0.000000000	0.000000000				3.33333333	7.81250000	0.00000000				96.66666667	92.18750000	100.00000000
CG9650-RNAi [HMJ22453] BL58323	0.000000000	0.000000000	0.000000000				0.91743119	0.00000000	0.00000000				99.08256881	100.00000000	100.00000000
nkd-RNAi [HMS05702]	0.000000000	0.000000000	0.000000000				6.89655172	27.27272730	10.00000000				93.10344828	72.72727273	90.00000000
nop5-RNAi [HMC03949]		100.000000000	100.000000000	100.000000000	100.000000000	100.000000000		0.00000000	0.00000000	0.00000000	0.00000000	0.00000000		0.00000000	0.00000000	0.00000000	0.00000000	0.00000000
Argk-RNAi [HMS02262] BL41697
Argk-RNAi [JF02243] BL31951	0.000000000	0.000000000	0.000000000				100.00000000	100.00000000	100.00000000				0.00000000	0.00000000	0.00000000
Ama-RNAi [HMS00297] BL33416	0.000000000	0.000000000	0.000000000				0.00000000	0.00000000	0.00000000				0.00000000	0.00000000	0.00000000
Alk-RNAi [JF02668]	0.000000000	0.000000000	0.000000000				0.00000000	0.00000000	1.09890110				100.00000000	100.00000000	98.90109890
Nrt-RNAi [JF03170]	0.000000000	0.000000000	0.000000000	0.000000000	0.000000000	0.000000000	9.09090909	6.81818182	7.69230769	7.69230769	9.75609756	6.81818182	90.90909091	93.18181818	92.30769231	92.30769231	90.24390244	93.18181818
Ten-a-RNAi [JF03375]	0.000000000	3.448275862	1.190476000	2.325581000	6.060606000		0.00000000	20.68965520	0.00000000	2.32558100	0.00000000		100.00000000	75.86206897	98.80952000	95.34884000	93.93939000
wb-RNAi [JF03238]	0.000000000	0.000000000	0.000000000	0.000000000	0.000000000	0.000000000	22.50000000	0.00000000	8.33333333	0.00000000	0.00000000	0.00000000	77.50000000	100.00000000	91.66666667	100.00000000	100.00000000	100.00000000
mid-RNAi [HMC03082]
CadN-RNAi [JF02653] BL27503	0.000000000	0.000000000	0.000000000				2.91262136	2.43902439	0.00000000				97.08737864	97.56097561	100.00000000
CadN-RNAi [HMS02380] BL41982	0.000000000	0.000000000	0.000000000	0.000000000			10.00000000	0.00000000	0.00000000	0.00000000			90.00000000	100.00000000	100.00000000	100.00000000
CG11835-RNAi [HMS02291]	0.000000000	0.000000000	0.000000000	2.702702703			0.00000000	0.00000000	0.00000000	0.00000000			100.00000000	100.00000000	100.00000000	97.29729730
Act57B-RNAi [JF01113]
E(spl)mdelta-HLH-RNAi [JF02101] BL26203	0.000000000	0.000000000	0.000000000	0.000000000			0.00000000	0.00000000	0.00000000	0.00000000			100.00000000	100.00000000	100.00000000	100.00000000
E(spl)mdelta-HLH-RNAi [HMC05943] BL65129
E(spl)malpha-BFM-RNAi [HMS05415]	0.000000000	0.000000000	0.000000000				16.36363640	1.09890110	2.02020202				83.63636364	98.90109890	97.97979798
E(spl)m7-HLH-RNAi [JF02489]	0.000000000	0.000000000	0.000000000				0.00000000	7.46268657	0.00000000				100.00000000	92.53731343	100.00000000
E(spl)m6-BFM-RNAi [HMS05416]	6.422018349	0.000000000	0.000000000				1.83486239	0.00000000	1.13636364				91.74311927	100.00000000	98.86363636
E(spl)m3-HLH-RNAi [HMC03989] BL55302
E(spl)m3-HLH-RNAi [JF01999] BL25977
CG5953-RNAi [HMJ21225] BL57287	0.000000000	0.000000000	0.000000000	0.000000000	0.000000000	0.000000000	1.01010101	5.26315789			8.33333333	0.00000000	98.98989899	94.73684211			91.66666667	100.00000000
CG5953-RNAi [HMC04860] BL57543	0.000000000	0.000000000		0.000000000	0.000000000	0.000000000	0.00000000	12.82051280		4.00000000	0.00000000	0.00000000	100.00000000	87.17948718		96.00000000	100.00000000	100.00000000
bib-RNAi [JF02771]	0.000000000	0.000000000	0.000000000				0.00000000	0.00000000	2.77777778				100.00000000	100.00000000	97.22222222
sp1-RNAi [HMS01526]	17.647058820	3.030303030	8.695652174	10.526315790	12.500000000		17.64705880	0.00000000	0.00000000	0.00000000	0.00000000		64.70588235	96.96969697	91.30434783	89.47368421	87.50000000
con-RNAi [HM05178]	0.000000000	0.000000000	0.000000000				0.00000000	0.00000000	5.88235294				100.00000000	100.00000000	94.11764706
side-RNAi [HMC03042]	0.000000000	0.000000000	0.000000000				0.00000000	7.40740741	0.00000000				100.00000000	92.59259259	100.00000000
mamo-RNAi [JF02330] BL26766	0.000000000	7.142857000	3.571429000				0.00000000	7.14285700	3.57142900				100.00000000	85.71429000	92.85714000
mamo-RNAi [HMC05105] BL60111	0.000000000	0.000000000	0.000000000				0.00000000	0.00000000	0.00000000				0.00000000	0.00000000	0.00000000
mamo-RNAi [HMC03325] BL51770	0.000000000	0.000000000	0.000000000	0.000000000			0.00000000	5.71428571	0.00000000	0.00000000			100.00000000	94.28571429	100.00000000	100.00000000
chinmo-RNAi [HM04048] BL31738	100.000000000	99.553571430	88.983050850	0.000000000	60.000000000	0.000000000	0.00000000	0.44642857	11.01694920	100.00000000	40.00000000	100.00000000	0.00000000	0.00000000	0.00000000	0.00000000	0.00000000	0.00000000
chinmo-RNAi [HMS00036] BL33638	0.000000000	0.000000000	0.000000000	0.000000000			0.00000000	0.00000000	0.00000000	0.00000000			0.00000000	0.00000000	0.00000000	0.00000000
chinmo-RNAi [HMC05346] BL62873	0.000000000	0.000000000	0.000000000				0.00000000	0.00000000	0.00000000				0.00000000	0.00000000	0.00000000
chinmo-RNAi [JF02341] BL26777	0.000000000	0.000000000		0.000000000	0.000000000	0.000000000	12.65822780	5.40540541		0.00000000	2.02020202	0.00000000	87.34177215	94.59459459		100.00000000	97.97979798	100.00000000
stg-RNAi [JF03235] BL29556	0.000000000	1.307189542	0.000000000				0.00000000	1.96078431	0.00000000				100.00000000	96.73202614	100.00000000
stg-RNAi [HMS00146] BL34831	0.000000000	0.680272109	0.000000000				50.00000000	58.50340140	32.98969070				50.00000000	40.81632653	67.01030928
LamC-RNAi [JF01406]		80.952380950	63.157894740	64.516129030	58.823529410			14.28571430	26.31578950	25.80645160	23.52941180			4.76190476	10.52631579	9.67741936	17.64705882
edl-RNAi [HMC04869]	13.636363640	26.315789470	0.000000000				0.00000000	0.00000000	0.00000000				86.36363636	73.68421053	100.00000000
h-RNAi [HMS01313]	0.000000000	0.000000000	18.181818180				8.69565217	6.25000000	0.00000000				91.30434783	93.75000000	81.81818182
hoip-RNAi [GD21752]
Col4a1-RNAi [HMC02910]	0.000000000	0.000000000		0.000000000			4.00000000	0.00000000		0.00000000			96.00000000	100.00000000		100.00000000
vkg-RNAi [HMC02400]	0.000000000	0.000000000	0.000000000	0.000000000			0.00000000	0.00000000	0.00000000	0.00000000			0.00000000	0.00000000	0.00000000	0.00000000
