# Supplementary material for: A cell atlas of adult muscle precursors uncovers early events in fibre‐type divergence in Drosophila
Source: EMBO Rep. 2020 Aug 19;21(10):e49555. doi: 10.15252/embr.201949555 (PMC7534622; doi:10.15252/embr.201949555)
Supplement: Supplementary file 14 — Source Data for Figure 6 [file EMBR-21-e49555-s013.zip › EMBOR-2019-49555-T_SourceDataForFigure6B-Flight ability Mef2-GAL4.csv]

	%animals in each section of column
Genotypes	Bottom	Middle	Top
mCherry-RNAi [VALIUM20]	7.6187406	7.61014397	84.7711154
SPARC-RNAi [HMS02133]
eEF1alpha2-RNAi [HMC05694]	41.6666667	19.047619	39.2857143
CG9650-RNAi [JF02253] BL26713	1.5625	3.125	95.3125
CG9650-RNAi [HMJ22453] BL58323	3.62318841	10.1449275	86.2318841
nkd-RNAi [HMS05702]	38.4615385	30.7692308	30.7692308
nop5-RNAi [HMC03949]
Argk-RNAi [HMS02262] BL41697	0.70422535	7.04225352	92.2535211
Argk-RNAi [JF02243] BL31951
Ama-RNAi [HMS00297] BL33416
Alk-RNAi [JF02668]	12.7388535	14.6496815	72.611465
Nrt-RNAi [JF03170]	2.06185567	5.15463918	92.7835052
Ten-a-RNAi [JF03375]	5.74712644	4.59770115	89.6551724
wb-RNAi [JF03238]	4.1322314	6.61157025	89.2561983
mid-RNAi [HMC03082]	0	0	100
CadN-RNAi [JF02653] BL27503	0	6.93069307	93.0693069
CadN-RNAi [HMS02380] BL41982	11.7647059	11.7647059	76.4705882
CG11835-RNAi [HMS02291]	36.4583333	17.7083333	45.8333333
Act57B-RNAi [JF01113]	5.2083	16.667	78.125
E(spl)mdelta-HLH-RNAi [JF02101]	23.8636364	13.6363636	62.5
E(spl)mdelta-HLH-RNAi [HMC05943] BL65129	3.94736842	15.7894737	80.2631579
E(spl)malpha-BFM-RNAi [HMS05415]	1.98019802	19.8019802	78.2178218
E(spl)m7-HLH-RNAi [JF02489]	2.22222222	5.92592593	91.8518519
E(spl)m6-BFM-RNAi [HMS05416]	0.60240964	3.01204819	96.3855422
E(spl)m3-HLH-RNAi [HMC03989] BL55302	4.95049505	14.8514851	80.1980198
E(spl)m3-HLH-RNAi [JF01999] BL25977	2.81690141	11.2676056	85.915493
CG5953-RNAi [HMJ21225] BL57287	3.43137255	16.6666667	79.9019608
CG5953-RNAi [HMC04860] BL57543	0.86956522	2.60869565	96.5217391
bib-RNAi [JF02771]	1.2345679	4.9382716	93.8271605
sp1-RNAi [HMS01526]	25	8.33333333	66.6666667
con-RNAi [HM05178]	4.16666667	8.33333333	87.5
side-RNAi [HMC03042]	0	8	92
mamo-RNAi [JF02330] BL26766	8.33333333	16.6666667	75
mamo-RNAi [HMC05105] BL60111
mamo-RNAi [HMC03325] BL51770	20	10	70
chinmo-RNAi [HM04048] BL31738
chinmo-RNAi [HMS00036] BL33638
chinmo-RNAi [HMC05346] BL62873
chinmo-RNAi [JF02341] BL26777	2.81690141	0	97.1830986
stg-RNAi [JF03235] BL29556	4	2.28571429	93.7142857
stg-RNAi [HMS00146] BL34831	27.7108434	24.0963855	48.1927711
LamC-RNAi [JF01406]
edl-RNAi [HMC04869]	0	5	95
h-RNAi [HMS01313]	0	0	100
hoip-RNAi [GD21752]	0	6.25	93.75
Col4a1-RNAi [HMC02910]	0	6.52173913	93.4782609
vkg-RNAi [HMC02400]	0
