# Supplementary material for: A cell atlas of adult muscle precursors uncovers early events in fibre‐type divergence in Drosophila
Source: EMBO Rep. 2020 Aug 19;21(10):e49555. doi: 10.15252/embr.201949555 (PMC7534622; doi:10.15252/embr.201949555)
Supplement: Supplementary file 14 — Source Data for Figure 6 [file EMBR-21-e49555-s013.zip › EMBOR-2019-49555-T_SourceDataForFigure6C-Viability count 1151-GAL4.csv]

	Pupae	Pupae	Pupae	Pupae	Pupae	Pupae	Pupae	Pupae	Pupae	Pupae	Pupae	Pupae	Pharate	Pharate	Pharate	Pharate	Pharate	Pharate	Pharate	Pharate	Pharate	Pharate	Pharate	Pharate	Adults	Adults	Adults	Adults	Adults	Adults	Adults	Adults	Adults	Adults	Adults	Adults
GFP-RNAi	0	0	0	6.25	11.1111111	0							0	6.25	13.3333333	0	27.7777778	0							100	93.75	86.6666667	93.75	61.1111111	100
SPARC-RNAi BL40885	0	0	0	0	0	0	1.149425	0.980392					1.04166667	1.19047619	0	0	3.03030303	7.76699029	2.33990148	2.94117647					98.95833333	98.80952381	100	100	96.96969697	92.23300971	96.5106732	96.0784314
nop5-RNAi BL55262	0	17.64706	25										100	82.35294	75										0	0	100
Ama-RNAi BL33416	0	12.5	0	0	0								100	87.5	100	100	100								0	0	0	0	0
mamo-RNAi BL 60111
chinmo-RNAi BL31738	0	0	0	3.571429	0	0	0	2.083333	2.702703	0	0	12.5	31.7073171	7.69230769	35.2941176	10.7142857	33.3333333	2.94117647	0	4.16666667	13.5135135	7.69230769	0	9.375	68.29268293	92.30769231	64.70588235	85.7142857	66.6666667	97.0588235	100	93.75	83.78378378	92.30769231	100	78.125
chinmo-RNAi BL33638
chinmo-RNAi BL62873
chinmo-RNAi BL26777	0	0	1.851852	0									2.02020202	0	0.52910053	0.61728395									97.97979798	100	97.6190476	99.382716
LamC-RNAi BL31621	0	2.777778	0										0	2.777778	0										100	94.44444	100
vkg-RNAi BL50895
