# Supplementary material for: A cell atlas of adult muscle precursors uncovers early events in fibre‐type divergence in Drosophila
Source: EMBO Rep. 2020 Aug 19;21(10):e49555. doi: 10.15252/embr.201949555 (PMC7534622; doi:10.15252/embr.201949555)
Supplement: Supplementary file 14 — Source Data for Figure 6 [file EMBR-21-e49555-s013.zip › EMBOR-2019-49555-T_SourceDataForFigure6D-Flight ability 1151-GAL4.csv]

	%animals in each section of column
Genotypes	Bottom	Middle	Top
GFP-RNAi	6.25	8.75	85
SPARC-RNAi [HMS02133]	5.55555556	13.3333333	81.1111111
nop5-RNAi [HMC03949]
Ama-RNAi [HMS00297] BL33416
mamo-RNAi [HMC05105] BL60111
chinmo-RNAi [HM04048] BL31738	60.4166667	17.7083333	21.875
chinmo-RNAi [HMS00036] BL33638
chinmo-RNAi [HMC05346] BL62873
chinmo-RNAi [JF02341] BL26777	9.85915493	9.85915493	80.2816901
LamC-RNAi [JF01406]	6.25	18.75	75
vkg-RNAi [HMC02400]	7.69230769	7.69230769	84.6153846
